# Supplementary material for: Monocytes differentiate along two alternative pathways during sterile inflammation
Source: EMBO Rep. 2023 May 16;24(7):e56308. doi: 10.15252/embr.202256308 (PMC10328069; doi:10.15252/embr.202256308)
Supplement: Supplementary file 2 — Dataset EV1 [file EMBR-24-e56308-s002.xlsx]

## Sheet: Markers_res.1.0
p_val	avg_log2FC	pct,1	pct,2	p_val_adj	cluster	gene
1.14979e-173	0.594546	0.266	0.011	2.2829e-169	1	CYSLTR2
8.35162e-164	1.73194	0.69	0.087	1.65821e-159	1	AC015912.3
1.28927e-153	0.800112	0.373	0.025	2.55984e-149	1	AL161421.1
1.36044e-142	2.01909	0.816	0.145	2.70116e-138	1	BCL2A1
1.26137e-133	0.986639	0.348	0.025	2.50446e-129	1	HCAR2
8.51104e-125	1.20138	0.525	0.065	1.68987e-120	1	IRS2
1.4726e-112	0.569815	0.297	0.022	2.92386e-108	1	TRGC1
1.20289e-109	1.85879	0.854	0.229	2.38834e-105	1	PHACTR1
3.28749e-101	1.53718	0.5	0.069	6.52731e-97	1	CXCR4
3.25224e-96	1.01105	0.589	0.108	6.45733e-92	1	KLHL21
3.95452e-95	1.88756	0.93	0.338	7.85171e-91	1	CD55
9.34365e-94	0.747678	0.43	0.055	1.85518e-89	1	PELI2
1.14343e-84	2.23287	0.722	0.184	2.27029e-80	1	PTX3
3.39429e-83	1.21867	0.437	0.064	6.73937e-79	1	HCAR3
6.48726e-81	0.439928	0.259	0.023	1.28804e-76	1	USP53
4.85487e-80	1.43985	0.905	0.332	9.63934e-76	1	KLF10
3.90896e-79	1.44011	0.81	0.218	7.76123e-75	1	CD300E
4.42325e-79	1.88	0.968	0.613	8.78236e-75	1	PRNP
9.63191e-77	1.49718	0.759	0.244	1.91242e-72	1	ANKRD28
1.1866e-76	1.62061	0.937	0.475	2.35599e-72	1	MIR22HG
8.06439e-76	1.03001	0.595	0.139	1.60118e-71	1	TBC1D7
5.903e-74	1.94812	0.981	0.599	1.17204e-69	1	BTG1
1.23472e-73	1.68961	0.981	0.808	2.45154e-69	1	ATF4
2.79468e-73	1.15398	0.778	0.243	5.54884e-69	1	NDRG1
5.04945e-73	2.2071	0.994	0.897	1.00257e-68	1	EIF1B
2.7568e-72	1.58836	0.956	0.725	5.47363e-68	1	RIOK3
4.54887e-72	1.04373	0.532	0.103	9.03178e-68	1	MIR3945HG
1.87523e-70	1.01891	0.557	0.124	3.72327e-66	1	PAG1
7.85846e-70	0.879356	0.538	0.114	1.5603e-65	1	AC016831.1
7.96534e-70	0.682137	0.481	0.09	1.58152e-65	1	CDKN2D
9.94653e-70	1.8822	0.981	0.739	1.97488e-65	1	PPIF
2.40237e-69	1.67973	0.924	0.533	4.7699e-65	1	PNP
4.42069e-69	1.57494	0.987	0.798	8.77728e-65	1	UPP1
1.66046e-68	1.29804	0.816	0.278	3.29685e-64	1	FCGR2A
5.9976e-68	1.75324	0.899	0.454	1.19082e-63	1	GCLM
4.92539e-67	1.06474	1	1	9.77936e-63	1	TPT1
7.1368e-67	1.75004	1	0.952	1.41701e-62	1	ANXA1
4.65517e-66	1.55924	0.943	0.502	9.24284e-62	1	MYADM
1.10035e-65	1.13025	1	0.999	2.18475e-61	1	EIF1
1.78618e-65	1.22002	0.797	0.301	3.54646e-61	1	ELL2
3.09023e-65	1.68065	0.886	0.346	6.13565e-61	1	VCAN
3.3934e-65	1.83077	0.956	0.635	6.7376e-61	1	CDC42EP3
1.27949e-64	1.38422	0.728	0.259	2.54043e-60	1	ABHD5
2.51984e-64	1.26331	1	0.992	5.00314e-60	1	CTSS
7.46031e-64	1.0706	1	0.997	1.48125e-59	1	H3F3B
2.68289e-63	1.63449	0.943	0.59	5.32688e-59	1	CYTIP
3.97787e-63	1.34978	0.278	0.033	7.89805e-59	1	SERPINB2
5.92679e-63	1.29815	0.715	0.218	1.17676e-58	1	CLEC4E
8.74005e-63	1.61055	0.899	0.491	1.73534e-58	1	DENND4A
1.2915e-62	1.0256	0.886	0.32	2.56428e-58	1	CD37
1.64693e-62	1.32197	0.994	0.921	3.26999e-58	1	ATP6V1B2
7.24052e-62	0.739463	0.411	0.073	1.4376e-57	1	LINC01215
7.2822e-62	1.51908	1	0.981	1.44588e-57	1	LYZ
7.66064e-62	1.86318	0.962	0.82	1.52102e-57	1	ATP2B1
9.30004e-62	1.42498	0.981	0.779	1.84652e-57	1	MIDN
2.90327e-61	1.41723	0.873	0.474	5.76444e-57	1	NPC1
1.74594e-60	1.43855	0.918	0.587	3.46657e-56	1	FAM107B
2.29475e-60	1.43169	0.949	0.797	4.55622e-56	1	CSGALNACT2
1.48141e-59	0.931036	0.582	0.144	2.94134e-55	1	CLEC12A
3.23529e-59	0.801019	1	1	6.42367e-55	1	EEF1A1
2.71901e-58	1.90388	0.854	0.428	5.39859e-54	1	BASP1
2.83063e-58	1.75434	0.981	0.808	5.62022e-54	1	CEBPB
5.32304e-58	1.43939	1	0.989	1.05689e-53	1	UBC
1.35959e-57	1.36904	0.861	0.455	2.69946e-53	1	HAVCR2
2.11385e-57	1.80838	0.937	0.755	4.19705e-53	1	SLC4A7
7.03202e-57	1.34123	0.911	0.641	1.39621e-52	1	MAFG
2.13429e-56	1.98419	0.639	0.213	4.23763e-52	1	GADD45A
3.90988e-56	0.65713	0.424	0.085	7.76306e-52	1	NRIP3
1.1007e-55	1.23887	0.981	0.906	2.18544e-51	1	ZFAND5
2.7463e-55	1.07692	0.975	0.941	5.45278e-51	1	EIF5
3.51782e-55	1.17938	0.759	0.298	6.98463e-51	1	CD48
4.0635e-55	0.971784	1	0.972	8.06809e-51	1	LAPTM5
4.1709e-55	1.66556	0.943	0.507	8.28133e-51	1	MAFB
4.34024e-55	1.41866	0.854	0.454	8.61754e-51	1	GPCPD1
1.55388e-54	1.24773	0.886	0.452	3.08523e-50	1	LCP2
8.9859e-54	1.53586	0.867	0.569	1.78415e-49	1	TP53BP2
9.99048e-54	1.31998	0.747	0.328	1.98361e-49	1	TRIM25
1.46868e-53	1.35984	0.968	0.794	2.91607e-49	1	PPP1R15A
1.48732e-53	1.39213	0.778	0.339	2.95307e-49	1	LHFPL2
1.60617e-53	0.821176	1	0.996	3.18906e-49	1	DDX5
3.59448e-53	1.23031	0.791	0.356	7.13684e-49	1	AC020916.1
7.69192e-53	1.39001	0.816	0.452	1.52723e-48	1	ZBTB43
2.53e-52	3.11385	0.684	0.247	5.02331e-48	1	TNFAIP6
4.63572e-52	1.1954	0.956	0.837	9.20423e-48	1	SPAG9
1.14281e-51	1.20393	0.911	0.561	2.26904e-47	1	GABARAPL1
1.14367e-51	0.755613	0.519	0.132	2.27076e-47	1	TMEM71
4.59226e-51	1.55463	0.924	0.566	9.11793e-47	1	RIPK2
6.2502e-51	1.40995	0.943	0.626	1.24098e-46	1	SLC2A3
1.27932e-50	1.27918	0.873	0.597	2.54009e-46	1	CHMP1B
1.52611e-49	1.15785	0.652	0.224	3.0301e-45	1	DHRS9
6.68587e-49	1.60213	0.81	0.412	1.32748e-44	1	ATP2B1-AS1
3.11539e-48	0.998514	0.975	0.956	6.1856e-44	1	SFPQ
4.11439e-48	1.05505	0.962	0.848	8.16912e-44	1	KPNA4
5.43802e-48	1.89883	0.816	0.455	1.07972e-43	1	CTSL
1.30247e-47	1.3075	0.962	0.618	2.58605e-43	1	ZFP36
5.24794e-47	1.07245	0.684	0.259	1.04198e-42	1	SLC11A1
6.38756e-47	0.894398	0.513	0.132	1.26825e-42	1	ADM
6.47857e-47	1.0646	0.892	0.545	1.28632e-42	1	CLK1
1.05776e-46	0.696848	0.589	0.179	2.10018e-42	1	NOD2
1.30843e-46	1.27043	0.544	0.168	2.59788e-42	1	PMAIP1
1.87606e-46	0.775308	0.646	0.24	3.72491e-42	1	MAFK
1.99945e-46	1.19753	0.924	0.695	3.9699e-42	1	FOSL2
9.07932e-46	0.890272	0.943	0.51	1.8027e-41	1	CSTA
1.25053e-45	0.99807	0.595	0.189	2.48294e-41	1	ARRDC3
1.36398e-45	1.32862	0.949	0.807	2.70818e-41	1	BACH1
1.71997e-45	0.862204	0.994	0.984	3.41501e-41	1	HLA-E
3.9787e-45	1.29847	0.525	0.166	7.89971e-41	1	TNFRSF10D
5.5314e-45	1.22276	0.924	0.469	1.09826e-40	1	OLR1
5.83799e-45	0.74244	1	0.997	1.15913e-40	1	PABPC1
7.93922e-45	1.1401	0.949	0.788	1.57633e-40	1	ZFAS1
2.54405e-44	1.07467	0.81	0.47	5.05122e-40	1	YPEL5
2.65783e-44	1.28044	0.88	0.64	5.27713e-40	1	SERTAD1
3.03069e-44	1.12351	0.892	0.678	6.01743e-40	1	NFAT5
3.62855e-44	0.806462	1	0.991	7.20448e-40	1	SDCBP
4.09581e-44	1.04445	0.747	0.368	8.13223e-40	1	UBALD2
1.22685e-43	1.05314	0.949	0.895	2.43591e-39	1	ARL8B
1.55695e-43	0.998127	0.949	0.776	3.09133e-39	1	IL6R
1.7933e-43	0.965171	0.658	0.276	3.56059e-39	1	TGIF1
4.04202e-43	1.16954	0.975	0.745	8.02543e-39	1	SKIL
6.6187e-43	1.04692	0.861	0.494	1.31414e-38	1	DENND5A
7.56825e-43	1.00429	1	0.93	1.50268e-38	1	SAT1
9.00686e-43	1.05477	0.797	0.363	1.78831e-38	1	LUCAT1
2.28717e-42	0.935301	0.595	0.213	4.54118e-38	1	DUSP5
2.62786e-42	1.16158	0.994	0.998	5.21762e-38	1	NEAT1
2.89709e-42	1.27452	0.842	0.579	5.75218e-38	1	RAP2B
6.67529e-42	0.936586	1	0.977	1.32538e-37	1	JUND
9.63994e-42	0.972536	0.949	0.903	1.91401e-37	1	ARF6
9.899e-42	1.12501	0.924	0.477	1.96545e-37	1	TREM1
4.14207e-41	0.88834	0.981	0.922	8.22408e-37	1	TAGLN2
5.05358e-41	1.0566	0.949	0.722	1.00339e-36	1	ASAH1
9.02164e-41	1.38932	0.671	0.324	1.79125e-36	1	NRIP1
2.01935e-40	0.922907	0.842	0.404	4.00943e-36	1	CSF3R
2.04431e-40	1.03808	0.848	0.451	4.05899e-36	1	PLSCR1
3.82029e-40	0.881177	0.937	0.765	7.58518e-36	1	C16orf72
4.59088e-40	0.412715	0.297	0.056	9.11518e-36	1	AL360012.1
7.19932e-40	1.10589	0.994	0.948	1.42943e-35	1	AHR
1.15688e-39	0.991433	0.975	0.86	2.29699e-35	1	MAP1LC3B
1.9959e-39	1.31036	0.696	0.345	3.96286e-35	1	NFIL3
2.68089e-39	0.825839	0.671	0.292	5.32291e-35	1	NBPF14
3.52966e-39	0.642592	0.449	0.128	7.00814e-35	1	FAS
8.19899e-39	1.67501	0.829	0.426	1.62791e-34	1	EREG
8.52709e-39	0.756842	0.582	0.205	1.69305e-34	1	VIM-AS1
9.16197e-39	1.0196	0.867	0.582	1.81911e-34	1	SPHK1
1.05832e-38	1.10652	0.943	0.659	2.10129e-34	1	AIF1
1.33255e-38	0.624553	0.513	0.147	2.64578e-34	1	SELL
1.62689e-38	0.628728	0.342	0.075	3.23018e-34	1	HBEGF
1.75423e-38	1.11884	0.892	0.685	3.48302e-34	1	TES
1.86092e-38	1.01049	0.975	0.835	3.69485e-34	1	LITAF
2.17784e-38	1.15216	0.709	0.36	4.3241e-34	1	CSRNP1
2.95728e-38	1.04121	0.778	0.497	5.87169e-34	1	ADGRE5
3.30844e-38	1.19356	0.905	0.78	6.56891e-34	1	IL6ST
4.27304e-38	1.14594	0.981	0.768	8.48411e-34	1	RNF19B
5.76985e-38	1.16761	0.924	0.778	1.1456e-33	1	EZR
7.57431e-38	0.847356	0.715	0.368	1.50388e-33	1	UBAP1
1.90291e-37	0.920437	0.835	0.533	3.77822e-33	1	HECA
1.95845e-37	0.910484	0.968	0.88	3.8885e-33	1	CTNNB1
4.04172e-37	0.787266	1	0.999	8.02483e-33	1	SRGN
4.95647e-37	1.04394	0.785	0.434	9.84107e-33	1	AC006449.6
5.50746e-37	0.904506	0.943	0.839	1.09351e-32	1	BRD2
5.66841e-37	0.776165	0.538	0.185	1.12546e-32	1	HIVEP2
7.78695e-37	1.00873	0.937	0.827	1.5461e-32	1	WSB1
1.19023e-36	1.17711	0.943	0.763	2.3632e-32	1	IER5
1.36945e-36	0.91742	0.81	0.456	2.71905e-32	1	NBPF19
1.70372e-36	0.965829	0.956	0.884	3.38274e-32	1	ZBTB7A
2.38458e-36	0.88783	0.513	0.177	4.73458e-32	1	MIR222HG
2.5045e-36	0.585844	0.38	0.099	4.97269e-32	1	TUBB2A
4.03755e-36	0.710703	0.532	0.193	8.01656e-32	1	FOSL1
4.31945e-36	0.610528	0.437	0.118	8.57627e-32	1	DDIT4
5.95141e-36	1.14082	0.81	0.548	1.18165e-31	1	FNDC3A
6.13242e-36	1.04483	1	0.854	1.21759e-31	1	SOD2
7.9371e-36	0.935811	0.873	0.63	1.57591e-31	1	METTL9
1.06837e-35	0.950355	0.956	0.785	2.12126e-31	1	RIT1
1.21907e-35	1.41206	0.937	0.768	2.42046e-31	1	NAMPT
1.2427e-35	0.870562	0.449	0.142	2.46738e-31	1	MYLIP
1.89144e-35	0.837466	0.576	0.216	3.75546e-31	1	CHST7
2.75159e-35	0.78973	0.589	0.205	5.46328e-31	1	IFITM2
3.50586e-35	1.05191	0.956	0.714	6.96089e-31	1	AQP9
5.72694e-35	0.953409	0.981	0.962	1.13708e-30	1	SQSTM1
6.70559e-35	0.86004	0.987	0.952	1.3314e-30	1	ZNF207
1.02238e-34	1.06134	0.816	0.566	2.02993e-30	1	PNPLA8
1.31734e-34	0.940493	0.994	0.993	2.61559e-30	1	S100A10
1.83944e-34	0.799729	0.62	0.265	3.6522e-30	1	EAF1
2.79498e-34	1.50151	0.69	0.388	5.54943e-30	1	ARL4A
4.07377e-34	1.23121	0.892	0.771	8.08848e-30	1	CHD1
4.11152e-34	0.754287	0.608	0.27	8.16342e-30	1	OSER1
6.79728e-34	0.837204	0.962	0.952	1.3496e-29	1	RAP1B
8.14118e-34	0.975829	0.703	0.327	1.61643e-29	1	GBP2
9.19489e-34	0.908726	0.861	0.621	1.82565e-29	1	ITGA5
1.03549e-33	0.834833	0.823	0.546	2.05596e-29	1	MAPKAPK2
1.29404e-33	0.603219	0.994	0.988	2.56932e-29	1	RACK1
2.10874e-33	0.896526	0.759	0.51	4.18689e-29	1	RRAGC
2.39812e-33	0.585554	1	0.974	4.76147e-29	1	EEF2
3.13121e-33	1.06381	0.918	0.817	6.21702e-29	1	ELF1
5.0545e-33	0.40488	0.272	0.053	1.00357e-28	1	VNN2
5.51983e-33	0.340132	0.259	0.05	1.09596e-28	1	CA13
5.66911e-33	0.807908	0.975	0.927	1.1256e-28	1	ITM2B
6.81455e-33	0.956349	0.823	0.444	1.35303e-28	1	ETS2
7.69098e-33	0.88007	0.829	0.597	1.52704e-28	1	CARD19
8.68747e-33	0.718875	0.487	0.173	1.7249e-28	1	AC096667.1
1.03163e-32	1.04333	0.608	0.277	2.04831e-28	1	KLF4
1.48611e-32	0.981032	0.949	0.72	2.95068e-28	1	AC020656.1
2.11823e-32	0.835325	0.886	0.687	4.20574e-28	1	NOTCH2
3.68534e-32	0.81522	0.633	0.306	7.31725e-28	1	CHSY1
5.1335e-32	0.972617	0.867	0.6	1.01926e-27	1	BCL6
7.51744e-32	0.953248	0.956	0.884	1.49259e-27	1	CREG1
1.13779e-31	1.11752	0.968	0.916	2.25908e-27	1	MCL1
1.16111e-31	0.90953	0.949	0.898	2.30538e-27	1	ATP1A1
1.59986e-31	0.864734	0.348	0.089	3.17651e-27	1	RRAD
1.91e-31	1.02116	0.88	0.611	3.79231e-27	1	ACSL1
2.24537e-31	0.951555	0.886	0.782	4.45818e-27	1	DNTTIP2
2.26249e-31	0.496475	0.266	0.054	4.49218e-27	1	IGSF3
2.57176e-31	0.708506	0.557	0.231	5.10623e-27	1	TNFRSF12A
2.62193e-31	1.03797	0.905	0.744	5.20585e-27	1	PHF20L1
4.13277e-31	0.619882	0.532	0.209	8.20562e-27	1	PTK2B
6.0433e-31	0.819414	0.956	0.854	1.1999e-26	1	METRNL
7.37948e-31	0.932349	0.62	0.285	1.4652e-26	1	TSC22D3
8.9104e-31	0.89299	0.576	0.237	1.76916e-26	1	PELI1
1.43509e-30	0.757666	0.671	0.302	2.84937e-26	1	SIPA1L1
2.4888e-30	0.947347	0.684	0.384	4.94152e-26	1	ARID5A
2.59699e-30	0.720373	0.987	0.99	5.15631e-26	1	LRRFIP1
1.03267e-29	0.84507	0.93	0.773	2.05036e-25	1	SERPINB1
1.27414e-29	0.977404	0.829	0.69	2.52981e-25	1	PPP4R2
1.34796e-29	0.735781	0.671	0.358	2.67638e-25	1	CLDND1
1.54769e-29	0.932047	0.772	0.447	3.07293e-25	1	MAP3K8
1.63851e-29	0.589634	0.449	0.147	3.25327e-25	1	GNG2
2.21932e-29	0.80504	0.506	0.187	4.40647e-25	1	GGH
2.44154e-29	0.541508	0.405	0.126	4.84768e-25	1	NEDD9
4.01021e-29	0.888953	0.62	0.272	7.96227e-25	1	AC245128.3
4.83741e-29	0.814541	0.975	0.945	9.60469e-25	1	CDKN1A
6.4134e-29	0.927757	0.646	0.344	1.27338e-24	1	STK38L
6.55992e-29	0.673944	0.684	0.365	1.30247e-24	1	TICAM1
7.05991e-29	0.759763	0.975	0.922	1.40175e-24	1	TOP1
8.86743e-29	0.616769	0.462	0.15	1.76063e-24	1	TMEM52B
1.29879e-28	0.604119	0.576	0.247	2.57875e-24	1	SLC7A7
1.34665e-28	0.891804	0.886	0.807	2.67376e-24	1	PNRC2
2.10784e-28	0.812777	0.709	0.417	4.18512e-24	1	HBP1
2.54033e-28	0.983267	0.842	0.721	5.04383e-24	1	UBE2R2
4.81583e-28	0.668306	0.975	0.935	9.56183e-24	1	APLP2
4.90054e-28	0.844227	0.968	0.719	9.73002e-24	1	KDM6B
8.46048e-28	0.813394	0.81	0.571	1.67983e-23	1	GK
9.38363e-28	0.847501	0.867	0.618	1.86312e-23	1	PLP2
1.01333e-27	0.391563	0.278	0.065	2.01196e-23	1	NFE2
1.04882e-27	0.494103	0.475	0.182	2.08244e-23	1	RMC1
1.42431e-27	0.354081	0.272	0.063	2.82797e-23	1	AC091271.1
1.47708e-27	0.507164	0.411	0.136	2.93274e-23	1	ZEB2-AS1
1.52756e-27	0.395698	0.367	0.106	3.03298e-23	1	BTBD19
1.86731e-27	0.837717	0.646	0.334	3.70754e-23	1	CREBRF
2.00684e-27	1.28095	0.797	0.577	3.98457e-23	1	TRIB1
2.06694e-27	0.851156	0.544	0.239	4.10391e-23	1	TMEM273
2.28925e-27	1.00217	0.854	0.789	4.54531e-23	1	RYBP
2.30379e-27	0.976323	0.861	0.605	4.57417e-23	1	PPARG
2.41138e-27	0.986629	0.658	0.395	4.7878e-23	1	CHIC2
2.67912e-27	1.31665	0.696	0.443	5.3194e-23	1	ASPH
2.93925e-27	0.77329	0.848	0.702	5.83588e-23	1	CRK
3.59778e-27	0.74295	0.639	0.334	7.1434e-23	1	SNN
4.19941e-27	0.802319	0.443	0.161	8.33792e-23	1	TNFSF14
5.3292e-27	1.01451	0.823	0.673	1.05811e-22	1	HIPK1
5.41044e-27	0.891455	0.829	0.643	1.07424e-22	1	ZNF267
6.8143e-27	0.833017	0.854	0.725	1.35298e-22	1	DCP2
6.8733e-27	0.752241	0.766	0.479	1.36469e-22	1	NSMAF
8.65293e-27	0.631753	0.962	0.568	1.71804e-22	1	SERPINB9
1.36487e-26	0.826869	0.949	0.919	2.70996e-22	1	DSE
1.48107e-26	0.415939	0.316	0.084	2.94066e-22	1	GRASP
1.57967e-26	0.746864	0.943	0.948	3.13644e-22	1	CSNK1A1
1.65184e-26	1.14175	0.823	0.627	3.27973e-22	1	IVNS1ABP
1.72331e-26	0.611141	0.816	0.399	3.42163e-22	1	MYO1G
2.16197e-26	0.826898	0.918	0.813	4.29259e-22	1	WTAP
2.53508e-26	0.97932	0.892	0.794	5.0334e-22	1	RSRP1
2.66247e-26	0.796805	0.88	0.777	5.28633e-22	1	UBL3
2.86552e-26	0.849231	0.918	0.744	5.6895e-22	1	LYST
3.34734e-26	0.751302	0.759	0.528	6.64615e-22	1	RNF168
3.75568e-26	0.684807	0.937	0.893	7.45691e-22	1	PLEKHB2
4.16891e-26	1.07499	0.867	0.762	8.27737e-22	1	HIF1A
4.61915e-26	0.83923	0.759	0.57	9.17132e-22	1	FNIP1
5.23577e-26	0.511227	0.31	0.086	1.03956e-21	1	NEDD4L
5.34188e-26	0.539283	0.449	0.161	1.06063e-21	1	C19orf38
6.76445e-26	0.3842	0.335	0.093	1.34308e-21	1	NLRP1
8.22141e-26	0.728843	0.633	0.344	1.63236e-21	1	CCDC93
8.54164e-26	1.29999	0.766	0.533	1.69594e-21	1	EMP1
8.60611e-26	0.311467	0.304	0.079	1.70874e-21	1	SECTM1
1.03908e-25	0.836458	0.759	0.538	2.0631e-21	1	AFF1
1.12694e-25	0.629336	0.544	0.23	2.23755e-21	1	STK26
2.52212e-25	0.70655	0.633	0.35	5.00767e-21	1	IFRD1
2.93115e-25	0.729968	0.81	0.538	5.8198e-21	1	JARID2
3.49496e-25	0.710715	0.924	0.534	6.93925e-21	1	IL3RA
5.90235e-25	0.795427	0.911	0.84	1.17191e-20	1	CCNL1
5.94345e-25	0.662093	0.595	0.282	1.18007e-20	1	DDX60L
7.70799e-25	0.422485	0.259	0.062	1.53042e-20	1	ISG20
7.90692e-25	0.805238	0.671	0.413	1.56992e-20	1	FAM214B
8.96051e-25	0.778814	0.886	0.776	1.77911e-20	1	NORAD
9.55785e-25	1.01035	0.804	0.556	1.89771e-20	1	RASGEF1B
1.28853e-24	0.672795	0.918	0.799	2.55838e-20	1	MED13
1.46838e-24	0.392342	0.399	0.127	2.91546e-20	1	MTMR11
1.61823e-24	0.893029	0.987	0.951	3.21299e-20	1	PLEK
1.98385e-24	0.48091	0.519	0.219	3.93893e-20	1	RALGDS
2.47415e-24	0.683598	0.987	0.969	4.91242e-20	1	DDX3X
2.72111e-24	0.653836	0.924	0.85	5.40277e-20	1	UBE2Z
2.77903e-24	0.367136	0.361	0.114	5.51775e-20	1	RNF103
3.43732e-24	0.708629	0.608	0.297	6.82481e-20	1	LINC01588
3.52145e-24	0.931116	0.703	0.433	6.99184e-20	1	ELK3
3.71488e-24	0.883114	0.962	0.904	7.37588e-20	1	PNRC1
4.38101e-24	0.748368	0.892	0.85	8.6985e-20	1	LACTB
5.36253e-24	0.744232	0.88	0.822	1.06473e-19	1	NUFIP2
5.46929e-24	0.52071	0.994	0.976	1.08593e-19	1	CD53
5.71355e-24	0.643788	0.962	0.92	1.13443e-19	1	SLC25A6
6.54855e-24	0.606905	0.443	0.172	1.30022e-19	1	DNAJB4
8.46425e-24	0.700299	0.639	0.366	1.68058e-19	1	SIK3
9.89386e-24	0.743445	0.804	0.57	1.96443e-19	1	LTA4H
1.06776e-23	1.00127	0.93	0.761	2.12003e-19	1	DUSP6
1.0783e-23	0.62244	1	0.991	2.14097e-19	1	EMP3
1.12261e-23	0.606506	1	0.967	2.22894e-19	1	NCF2
1.14416e-23	0.818932	0.861	0.792	2.27173e-19	1	ETF1
1.77831e-23	0.769033	0.677	0.438	3.53083e-19	1	UBXN7
1.82773e-23	0.945165	0.949	0.926	3.62896e-19	1	ITPRIPL2
1.90029e-23	0.873474	0.823	0.652	3.77303e-19	1	TUT7
2.36629e-23	0.504896	0.399	0.144	4.69827e-19	1	THAP2
2.67206e-23	0.610069	0.551	0.271	5.30538e-19	1	SGMS1
3.30297e-23	0.590141	0.785	0.52	6.55805e-19	1	RARA
3.60763e-23	0.587049	0.772	0.475	7.16294e-19	1	ZNF385A
6.98051e-23	0.785692	0.582	0.285	1.38598e-18	1	VEGFA
7.24404e-23	0.703909	0.62	0.351	1.4383e-18	1	FEM1C
8.69584e-23	0.782383	0.772	0.571	1.72656e-18	1	SOAT1
9.60941e-23	0.791195	0.741	0.483	1.90795e-18	1	GAS2L3
1.07191e-22	0.488544	1	0.993	2.12828e-18	1	NACA
1.2902e-22	0.641533	0.93	0.608	2.56169e-18	1	IER3
1.5994e-22	0.579573	0.949	0.916	3.1756e-18	1	CNBP
1.68504e-22	0.676163	0.987	0.786	3.34565e-18	1	MS4A7
2.11462e-22	0.644406	0.544	0.227	4.19859e-18	1	GCH1
2.39205e-22	0.767102	0.816	0.647	4.74941e-18	1	INTS6
2.62803e-22	0.745834	0.576	0.3	5.21794e-18	1	SLC25A37
2.75566e-22	0.671165	0.956	0.923	5.47136e-18	1	C6orf62
2.85258e-22	0.982668	0.703	0.477	5.6638e-18	1	DNAJB1
2.95029e-22	0.765388	0.677	0.439	5.85781e-18	1	ANTXR2
3.08107e-22	0.740983	0.772	0.561	6.11746e-18	1	RNF11
3.19276e-22	0.811336	0.665	0.435	6.33923e-18	1	ERI1
3.89656e-22	0.574585	0.968	0.943	7.73661e-18	1	HNRNPH1
4.83262e-22	0.629771	0.582	0.317	9.59517e-18	1	NXF1
5.14042e-22	0.601676	0.949	0.894	1.02063e-17	1	SERINC1
5.43734e-22	0.739869	0.551	0.291	1.07958e-17	1	FBXO30
5.50657e-22	0.519473	0.987	0.987	1.09333e-17	1	YWHAZ
5.75921e-22	0.812202	0.797	0.701	1.14349e-17	1	RB1CC1
5.93445e-22	0.58422	0.627	0.358	1.17828e-17	1	PNPLA2
6.18866e-22	0.525354	0.386	0.141	1.22876e-17	1	PPP1R3B
6.84221e-22	0.546318	0.411	0.16	1.35852e-17	1	HMGB2
8.19002e-22	0.669984	0.797	0.604	1.62613e-17	1	ARL8A
1.33002e-21	0.604576	0.962	0.957	2.64075e-17	1	FUS
1.39623e-21	0.940921	0.949	0.848	2.77222e-17	1	TXNIP
1.40287e-21	0.706246	0.797	0.634	2.7854e-17	1	SSFA2
1.92327e-21	0.351477	0.259	0.068	3.81864e-17	1	HPSE
1.9566e-21	0.645161	0.804	0.656	3.88482e-17	1	NOP53
2.22516e-21	0.646012	0.943	0.855	4.41805e-17	1	PIM3
3.24178e-21	0.657999	0.962	0.533	6.43654e-17	1	S100A8
3.9723e-21	0.756853	0.519	0.238	7.88701e-17	1	KLF2
4.59487e-21	0.559459	0.937	0.95	9.12312e-17	1	PCBP2
6.22414e-21	0.561926	0.456	0.191	1.2358e-16	1	PAPSS2
6.33431e-21	0.703474	0.873	0.834	1.25768e-16	1	GNAI3
7.87516e-21	0.622804	0.652	0.357	1.56361e-16	1	HIVEP1
8.00392e-21	0.363049	0.329	0.109	1.58918e-16	1	NR1D2
8.2262e-21	0.583844	0.937	0.75	1.63331e-16	1	IER2
8.46189e-21	0.633543	0.506	0.246	1.68011e-16	1	GFOD1
9.27035e-21	0.582292	0.494	0.227	1.84063e-16	1	KLHL24
9.8157e-21	0.594779	0.886	0.795	1.94891e-16	1	UBE2B
1.04914e-20	0.582483	0.595	0.34	2.08306e-16	1	ZRANB1
1.07994e-20	0.333862	0.266	0.073	2.14422e-16	1	LINC00528
1.13514e-20	1.10649	0.703	0.453	2.25383e-16	1	TIPARP
1.19791e-20	0.69062	0.582	0.324	2.37845e-16	1	KLF3
1.23701e-20	0.716857	0.81	0.682	2.45609e-16	1	SHOC2
1.24914e-20	0.64221	0.867	0.708	2.48017e-16	1	MAP2K3
1.32285e-20	0.552773	0.608	0.35	2.62651e-16	1	C6orf48
1.55426e-20	0.863325	0.665	0.421	3.08599e-16	1	LRRC8C
1.72944e-20	0.647855	0.753	0.57	3.43381e-16	1	RELA
1.82445e-20	0.674268	0.829	0.71	3.62244e-16	1	AFF4
1.88124e-20	0.456091	0.316	0.099	3.73519e-16	1	RBP7
2.34057e-20	0.721344	0.867	0.773	4.64721e-16	1	RAB21
2.52246e-20	0.607195	0.861	0.794	5.00835e-16	1	PPP2CA
3.22053e-20	0.901617	0.709	0.542	6.39436e-16	1	AKIRIN2
3.53358e-20	0.6091	0.525	0.243	7.01593e-16	1	AC007952.4
3.9269e-20	0.597841	0.709	0.448	7.79686e-16	1	CRTAP
4.06919e-20	0.572953	0.684	0.434	8.07938e-16	1	BORCS7
4.11352e-20	0.598043	0.443	0.202	8.16739e-16	1	CLEC2B
4.24501e-20	0.741713	0.759	0.587	8.42846e-16	1	MALT1
5.57462e-20	0.699837	0.899	0.825	1.10684e-15	1	TUBB4B
6.01394e-20	0.614146	0.671	0.451	1.19407e-15	1	FBXL3
7.01197e-20	0.387376	0.392	0.151	1.39223e-15	1	PHF1
7.44346e-20	0.677135	0.722	0.483	1.4779e-15	1	IRAK3
7.63103e-20	0.728445	0.759	0.576	1.51514e-15	1	SERPINB8
7.63436e-20	0.661473	0.943	0.848	1.5158e-15	1	NFKB1
8.45967e-20	0.617373	0.747	0.467	1.67967e-15	1	C9orf72
8.63396e-20	0.652849	0.759	0.518	1.71427e-15	1	MAP4K4
9.25868e-20	0.684278	0.994	0.799	1.83831e-15	1	FCN1
1.00163e-19	0.530895	0.943	0.941	1.98873e-15	1	PPP1CB
1.12638e-19	0.534737	0.481	0.226	2.23643e-15	1	SLC9A3R1
1.13077e-19	0.73537	0.646	0.428	2.24514e-15	1	JOSD1
1.57183e-19	0.759072	0.816	0.693	3.12087e-15	1	TPP2
1.5848e-19	0.444206	1	0.998	3.14663e-15	1	HLA-A
1.65953e-19	0.935091	0.316	0.106	3.295e-15	1	THBD
1.85994e-19	0.796593	0.639	0.427	3.69291e-15	1	OSGIN2
2.23857e-19	0.436972	0.354	0.134	4.44467e-15	1	KBTBD8
2.5313e-19	0.667537	0.487	0.246	5.0259e-15	1	FAM53C
3.00794e-19	0.758672	0.595	0.332	5.97226e-15	1	CCRL2
3.5937e-19	0.716286	0.924	0.848	7.13529e-15	1	NCOA4
5.56408e-19	0.796877	0.918	0.822	1.10475e-14	1	ZFYVE16
5.70725e-19	0.882734	0.684	0.493	1.13318e-14	1	UBE2D1
7.09709e-19	0.776402	0.722	0.538	1.40913e-14	1	THUMPD3-AS1
8.01813e-19	0.438688	0.437	0.177	1.592e-14	1	LILRA5
8.39788e-19	0.795456	0.968	0.944	1.6674e-14	1	VMP1
9.39717e-19	0.538021	0.418	0.186	1.86581e-14	1	SLC35E4
9.77827e-19	0.597919	0.962	0.943	1.94147e-14	1	CLEC4A
1.18962e-18	1.07582	0.487	0.236	2.362e-14	1	GADD45B
1.71299e-18	0.899635	0.69	0.471	3.40114e-14	1	FAM126A
1.75331e-18	0.582994	0.69	0.454	3.48119e-14	1	INAFM2
1.76179e-18	0.707677	0.665	0.426	3.49802e-14	1	STX11
2.41977e-18	0.617014	0.81	0.661	4.80445e-14	1	SEC22B
3.72436e-18	0.3383	0.31	0.108	7.39472e-14	1	AC090114.2
4.45786e-18	0.780041	0.842	0.765	8.85108e-14	1	PPP1R15B
4.58975e-18	0.590227	0.987	0.932	9.11295e-14	1	JUNB
5.20412e-18	0.555495	0.753	0.464	1.03328e-13	1	ADAM8
5.39368e-18	0.614883	0.823	0.701	1.07091e-13	1	CYLD
6.50895e-18	0.651852	0.576	0.356	1.29235e-13	1	HERPUD2
7.06449e-18	0.668944	0.778	0.655	1.40265e-13	1	LRRFIP2
8.75723e-18	0.62875	0.747	0.58	1.73875e-13	1	RP2
9.47115e-18	0.294911	0.253	0.078	1.8805e-13	1	RAB33B
9.4746e-18	0.513834	0.994	0.981	1.88118e-13	1	HNRNPC
1.00015e-17	0.40808	0.272	0.089	1.9858e-13	1	TBC1D9
1.15064e-17	0.575724	0.506	0.262	2.28459e-13	1	ADNP2
1.72333e-17	0.627219	0.595	0.374	3.42166e-13	1	CCDC69
2.11193e-17	0.782076	0.759	0.55	4.19323e-13	1	MXD1
2.24255e-17	0.509149	0.734	0.516	4.45258e-13	1	SAMD4B
2.54919e-17	0.54835	0.911	0.858	5.06142e-13	1	EIF3E
2.59696e-17	0.609741	0.715	0.544	5.15627e-13	1	RLIM
3.03417e-17	0.525398	0.462	0.228	6.02435e-13	1	TP53INP2
3.37814e-17	1.42462	0.81	0.704	6.70731e-13	1	HMOX1
3.45705e-17	0.807569	0.443	0.211	6.86397e-13	1	CD109
5.167e-17	0.636143	0.867	0.808	1.02591e-12	1	RAB5A
5.47457e-17	0.546488	0.937	0.899	1.08698e-12	1	RBM8A
7.16224e-17	0.354922	0.456	0.203	1.42206e-12	1	NBPF9
7.93972e-17	0.565728	0.703	0.526	1.57643e-12	1	MECP2
7.98095e-17	0.658872	0.709	0.575	1.58462e-12	1	PLEKHM2
1.00115e-16	0.518236	0.513	0.248	1.98779e-12	1	CDC42EP2
1.02576e-16	0.653051	0.892	0.756	2.03665e-12	1	XBP1
1.26336e-16	0.55915	0.854	0.761	2.50841e-12	1	TNFRSF1B
1.58441e-16	0.679453	0.962	0.912	3.14584e-12	1	MBNL1
1.60765e-16	0.533932	0.538	0.32	3.19198e-12	1	SIRT1
1.71148e-16	0.649473	0.633	0.436	3.39815e-12	1	TSC22D2
2.34456e-16	0.496352	0.557	0.273	4.65512e-12	1	MTSS1
2.56482e-16	0.497511	0.981	0.968	5.09244e-12	1	BRI3
2.76968e-16	0.775445	0.829	0.6	5.49921e-12	1	SAMSN1
3.7229e-16	0.446386	1	0.995	7.39182e-12	1	GAPDH
4.05962e-16	0.564696	0.886	0.826	8.06037e-12	1	USP15
5.53488e-16	0.514748	0.785	0.462	1.09895e-11	1	S100A12
5.77772e-16	0.58563	0.652	0.395	1.14717e-11	1	SOCS3
6.00097e-16	0.565224	0.532	0.312	1.19149e-11	1	RANBP9
6.42226e-16	0.332994	0.323	0.124	1.27514e-11	1	NBPF10
6.64996e-16	0.456956	0.538	0.289	1.32035e-11	1	LY86
6.6542e-16	0.592573	0.557	0.333	1.32119e-11	1	SESTD1
7.0478e-16	0.391358	0.475	0.229	1.39934e-11	1	GPR132
7.14899e-16	0.51597	0.823	0.66	1.41943e-11	1	RAB8B
7.51543e-16	0.495318	0.551	0.336	1.49219e-11	1	VPS37B
8.29042e-16	0.682655	0.525	0.295	1.64606e-11	1	CLMN
9.88743e-16	0.558594	0.759	0.524	1.96315e-11	1	NFKB2
1.04481e-15	0.940268	0.759	0.606	2.07448e-11	1	RGCC
1.10439e-15	0.38494	0.354	0.144	2.19276e-11	1	TCF7L2
1.12189e-15	0.618639	0.709	0.498	2.22752e-11	1	PDGFC
1.12235e-15	0.40586	0.392	0.181	2.22842e-11	1	TMEM65
1.15163e-15	0.527445	0.899	0.757	2.28656e-11	1	SERPINA1
1.29986e-15	0.419648	0.323	0.125	2.58087e-11	1	SPATA13
1.36517e-15	0.659635	0.797	0.748	2.71054e-11	1	EMC3
1.40703e-15	0.618854	0.759	0.611	2.79366e-11	1	CLIC4
1.47326e-15	0.461008	0.557	0.321	2.92516e-11	1	GAB2
1.50071e-15	0.536819	0.519	0.252	2.97965e-11	1	C3AR1
1.62531e-15	0.485829	0.924	0.93	3.22706e-11	1	ATP1B3
1.68234e-15	0.420366	0.367	0.157	3.34029e-11	1	OTUD1
2.01398e-15	0.6731	0.804	0.721	3.99876e-11	1	AGO2
2.02269e-15	0.559025	0.43	0.225	4.01606e-11	1	OAT
2.47666e-15	0.55928	0.816	0.75	4.9174e-11	1	HIPK3
2.82762e-15	0.480979	0.975	0.95	5.61424e-11	1	NAP1L1
3.27226e-15	0.506491	0.994	0.985	6.49707e-11	1	ZEB2
3.99269e-15	0.4305	0.728	0.435	7.92749e-11	1	MS4A6A
4.24435e-15	0.532833	0.557	0.353	8.42717e-11	1	KBTBD2
5.43397e-15	0.503253	0.538	0.274	1.07892e-10	1	RFLNB
5.82753e-15	0.71068	0.759	0.61	1.15706e-10	1	CRIP1
6.19053e-15	0.332494	1	0.999	1.22913e-10	1	UBA52
6.24213e-15	0.519511	0.443	0.201	1.23938e-10	1	CD14
6.41347e-15	0.552752	0.88	0.859	1.27339e-10	1	MAP3K2
7.7196e-15	0.470926	0.639	0.383	1.53273e-10	1	PLK3
8.07925e-15	0.54148	0.829	0.766	1.60413e-10	1	MAPK6
8.36234e-15	0.682038	0.703	0.581	1.66034e-10	1	TRA2A
8.6968e-15	0.569267	0.684	0.503	1.72675e-10	1	ATP11B
8.82367e-15	0.59623	0.835	0.648	1.75194e-10	1	GPR183
9.15497e-15	0.519303	0.386	0.174	1.81772e-10	1	MMP19
9.47484e-15	0.497547	0.38	0.175	1.88123e-10	1	BAG3
9.78183e-15	0.460024	0.968	0.963	1.94218e-10	1	RTN4
1.12728e-14	0.559996	0.778	0.617	2.23821e-10	1	PPP1R10
1.16698e-14	0.510764	0.778	0.65	2.31704e-10	1	UHRF1BP1L
1.29084e-14	0.520483	0.848	0.7	2.56297e-10	1	NABP1
1.31109e-14	0.415098	0.968	0.932	2.60317e-10	1	ARHGDIA
1.65907e-14	0.456084	0.911	0.842	3.29409e-10	1	AP1S2
1.7176e-14	0.57632	0.829	0.674	3.4103e-10	1	CFD
1.8448e-14	0.53398	0.399	0.191	3.66285e-10	1	SH3BP5
1.90221e-14	0.73672	0.753	0.643	3.77684e-10	1	STK17B
2.34547e-14	0.552391	0.658	0.425	4.65694e-10	1	RAB11FIP1
3.09877e-14	0.506777	0.848	0.777	6.15261e-10	1	PAFAH1B1
4.06262e-14	0.62702	0.867	0.775	8.06634e-10	1	CYTOR
5.08056e-14	0.385762	0.449	0.232	1.00874e-09	1	CEMIP2
5.29196e-14	0.478298	0.892	0.806	1.05072e-09	1	ADAM17
5.5186e-14	0.481267	1	0.664	1.09572e-09	1	S100A9
7.31354e-14	0.370849	0.361	0.154	1.4521e-09	1	PLXNC1
8.04667e-14	0.463472	0.848	0.799	1.59767e-09	1	FXYD5
9.0224e-14	0.669649	0.873	0.858	1.7914e-09	1	RAD21
1.03834e-13	0.665581	0.709	0.514	2.06163e-09	1	GLUL
1.04368e-13	0.658099	0.728	0.615	2.07223e-09	1	MAP2K1
1.28541e-13	0.483848	0.956	0.938	2.55219e-09	1	DAZAP2
1.28787e-13	0.445235	0.823	0.693	2.55707e-09	1	PSEN1
1.32199e-13	0.464184	0.582	0.377	2.62482e-09	1	TSPYL1
1.66139e-13	0.727397	0.677	0.578	3.29869e-09	1	EIF4E
1.99253e-13	0.450947	0.804	0.563	3.95616e-09	1	TLR2
2.07479e-13	0.402547	0.456	0.23	4.11949e-09	1	IFT57
2.11514e-13	0.656806	0.778	0.744	4.19961e-09	1	STAG2
2.19403e-13	0.536566	0.576	0.397	4.35624e-09	1	RLF
2.37353e-13	0.581994	0.715	0.63	4.71264e-09	1	EPC1
2.39512e-13	0.441335	0.975	0.977	4.75552e-09	1	CLIC1
2.8679e-13	0.579489	0.513	0.311	5.69423e-09	1	FOXO3
3.06961e-13	0.629024	0.487	0.284	6.09472e-09	1	ABCA1
3.44696e-13	0.56522	0.658	0.547	6.84394e-09	1	ARIH1
3.71848e-13	0.430293	0.797	0.726	7.38304e-09	1	UBE2A
5.8318e-13	0.422998	0.462	0.226	1.1579e-08	1	FPR1
5.84865e-13	0.469733	0.386	0.189	1.16125e-08	1	AGPAT4
6.58697e-13	0.342371	0.386	0.175	1.30784e-08	1	ULK1
6.89839e-13	0.510182	0.639	0.478	1.36967e-08	1	NPIPB5
7.5398e-13	0.647623	0.696	0.558	1.49703e-08	1	MDM2
7.78118e-13	0.570394	0.722	0.593	1.54495e-08	1	RNF24
8.41709e-13	0.803685	0.804	0.673	1.67121e-08	1	FNIP2
9.11844e-13	0.748347	0.728	0.614	1.81047e-08	1	JMJD1C
9.55761e-13	0.285732	0.266	0.102	1.89766e-08	1	AL118516.1
9.97714e-13	0.620786	0.816	0.788	1.98096e-08	1	RSRC2
1.01747e-12	0.478861	0.81	0.734	2.02019e-08	1	RBM5
1.14248e-12	0.451792	0.962	0.949	2.26839e-08	1	TKT
1.21898e-12	0.603369	0.892	0.857	2.42029e-08	1	UBE2J1
1.2327e-12	0.414183	0.962	0.959	2.44752e-08	1	BTF3
1.27145e-12	0.427875	0.956	0.903	2.52447e-08	1	VAPA
1.31432e-12	0.45569	0.867	0.842	2.60959e-08	1	EIF4B
1.37688e-12	0.351825	0.38	0.181	2.7338e-08	1	ODF3B
1.38811e-12	0.56706	0.753	0.677	2.7561e-08	1	CREBBP
1.67149e-12	0.397372	0.93	0.937	3.31874e-08	1	CDV3
1.72408e-12	0.590255	0.861	0.802	3.42317e-08	1	SLC38A2
1.94148e-12	0.492238	0.399	0.215	3.85482e-08	1	AGTRAP
2.02111e-12	0.564948	0.759	0.671	4.01291e-08	1	UBE2E1
2.19514e-12	0.351218	0.329	0.144	4.35845e-08	1	BST1
2.52197e-12	0.495864	0.785	0.718	5.00736e-08	1	PPP1R2
2.84853e-12	0.76629	0.62	0.491	5.65575e-08	1	RAPGEF2
2.85358e-12	0.366343	0.399	0.187	5.66578e-08	1	SMPDL3A
3.36794e-12	0.642873	0.918	0.927	6.68705e-08	1	ANKRD12
3.56303e-12	0.384258	0.361	0.166	7.07439e-08	1	SORL1
4.0214e-12	0.405525	0.373	0.185	7.98449e-08	1	RPGR
4.738e-12	0.837054	0.5	0.301	9.4073e-08	1	ATF3
4.77215e-12	0.48234	0.563	0.387	9.4751e-08	1	CLN8
5.29608e-12	0.37151	0.563	0.331	1.05154e-07	1	PECAM1
5.3017e-12	0.459305	0.892	0.86	1.05265e-07	1	RNF13
5.37469e-12	0.778539	0.614	0.432	1.06714e-07	1	ARL5B
5.50691e-12	0.459082	0.671	0.512	1.0934e-07	1	STK17A
5.7919e-12	0.267697	1	0.999	1.14998e-07	1	FAU
6.25653e-12	0.311739	1	0.997	1.24224e-07	1	H3F3A
6.40033e-12	0.496614	0.519	0.356	1.27078e-07	1	PITHD1
7.25341e-12	0.457421	0.867	0.801	1.44016e-07	1	CORO1C
7.75207e-12	0.465091	0.943	0.844	1.53917e-07	1	CAST
7.7923e-12	0.507367	0.88	0.924	1.54716e-07	1	KIF5B
7.98511e-12	0.636947	0.728	0.592	1.58544e-07	1	PLIN2
8.13713e-12	0.353191	1	0.997	1.61563e-07	1	CD44
8.41856e-12	0.504158	0.595	0.439	1.6715e-07	1	TLNRD1
9.37592e-12	0.458489	0.842	0.711	1.86159e-07	1	SH3BP2
1.04343e-11	0.385954	0.304	0.139	2.07172e-07	1	LINC01003
1.06671e-11	0.314612	0.304	0.137	2.11795e-07	1	MAPK7
1.12584e-11	0.500704	0.772	0.689	2.23536e-07	1	CHP1
1.1288e-11	0.488951	0.513	0.335	2.24124e-07	1	LRRC8B
1.17963e-11	0.522913	0.728	0.622	2.34216e-07	1	TAF1D
1.20577e-11	0.463601	0.513	0.326	2.39405e-07	1	VRK2
1.29738e-11	0.420044	0.911	0.905	2.57595e-07	1	EIF3L
1.36912e-11	0.609616	0.633	0.47	2.71839e-07	1	DCUN1D3
1.44804e-11	0.344822	1	0.999	2.87509e-07	1	S100A11
1.51246e-11	0.467628	0.722	0.628	3.00298e-07	1	PTPN1
1.56193e-11	0.43486	0.892	0.859	3.10121e-07	1	BRD4
1.9507e-11	0.454681	0.899	0.819	3.87311e-07	1	ACTN1
1.98028e-11	0.554113	0.475	0.295	3.93185e-07	1	ZFAND2A
1.9875e-11	0.521497	0.785	0.719	3.94618e-07	1	TET2
2.03097e-11	0.744415	0.608	0.491	4.03249e-07	1	OGFRL1
2.44289e-11	0.620095	0.525	0.326	4.85035e-07	1	FLT1
2.45454e-11	0.547707	0.671	0.537	4.87349e-07	1	MPP1
2.54582e-11	0.361737	0.411	0.225	5.05472e-07	1	ERN1
2.65938e-11	0.517822	0.778	0.66	5.2802e-07	1	B3GNT5
2.7858e-11	0.464176	0.753	0.693	5.53121e-07	1	AGFG1
2.99337e-11	0.588711	0.829	0.746	5.94334e-07	1	N4BP1
3.14293e-11	0.517296	0.494	0.327	6.24028e-07	1	STRN3
3.32467e-11	0.473138	0.557	0.388	6.60114e-07	1	TOM1
3.32505e-11	0.606616	0.728	0.636	6.6019e-07	1	SMCHD1
3.48357e-11	0.555269	0.443	0.271	6.91662e-07	1	REV3L
4.98057e-11	0.62983	0.703	0.617	9.88893e-07	1	TROVE2
5.22082e-11	0.275086	0.386	0.203	1.03659e-06	1	EIF4E3
5.45329e-11	0.446558	0.563	0.385	1.08275e-06	1	RAPH1
5.77669e-11	0.357302	0.297	0.133	1.14696e-06	1	BCAT1
6.35828e-11	0.468696	0.867	0.799	1.26244e-06	1	CD99
6.69255e-11	0.506201	0.722	0.568	1.32881e-06	1	CPVL
6.83334e-11	0.278227	0.994	0.996	1.35676e-06	1	HNRNPA2B1
7.25512e-11	0.254673	0.348	0.173	1.4405e-06	1	MAPRE2
9.19008e-11	0.530151	0.728	0.633	1.82469e-06	1	PCF11
9.28107e-11	0.419167	0.816	0.715	1.84276e-06	1	CD58
9.95661e-11	0.445586	0.722	0.637	1.97688e-06	1	ZNF800
1.03706e-10	0.535718	0.741	0.623	2.05909e-06	1	MIR4435-2HG
1.04932e-10	0.442507	0.513	0.351	2.08342e-06	1	KDM6A
1.04943e-10	0.514843	0.747	0.65	2.08365e-06	1	TMEM106A
1.07344e-10	0.388461	0.981	0.914	2.13132e-06	1	FCER1G
1.07695e-10	0.793334	0.646	0.555	2.13829e-06	1	PHLDA2
1.27306e-10	0.487058	0.766	0.702	2.52766e-06	1	WDR26
1.3408e-10	0.582607	0.563	0.411	2.66215e-06	1	IFI30
1.47443e-10	0.663666	0.652	0.507	2.92748e-06	1	BHLHE40
1.5432e-10	0.583818	0.69	0.545	3.06403e-06	1	DAB2
1.61491e-10	0.453773	0.399	0.234	3.20641e-06	1	RRP12
1.64739e-10	0.423728	0.525	0.33	3.27089e-06	1	ICAM3
1.66119e-10	0.661766	0.487	0.329	3.2983e-06	1	HLX
1.69219e-10	0.488724	0.791	0.719	3.35985e-06	1	CIRBP
1.70254e-10	0.339219	0.329	0.163	3.3804e-06	1	FSD1L
1.72643e-10	0.391157	0.829	0.808	3.42782e-06	1	EIF4A1
1.74829e-10	0.443745	0.69	0.547	3.47124e-06	1	TPD52L2
1.76046e-10	0.437744	0.924	0.924	3.49539e-06	1	ATP13A3
1.7888e-10	0.421144	0.437	0.238	3.55166e-06	1	IFITM3
1.94853e-10	0.328737	0.38	0.2	3.86881e-06	1	NOTCH2NL
1.95943e-10	0.32393	0.494	0.323	3.89045e-06	1	BCL7B
2.06012e-10	0.336872	0.968	0.97	4.09036e-06	1	UBE2D3
2.33501e-10	0.469702	0.861	0.854	4.63615e-06	1	SMG1
2.36693e-10	0.520559	0.709	0.523	4.69953e-06	1	IRF1
2.66431e-10	0.326669	0.342	0.172	5.29e-06	1	EID3
2.81482e-10	0.338002	0.468	0.293	5.58883e-06	1	LATS2
2.92679e-10	0.484548	0.747	0.684	5.81115e-06	1	PURB
2.94423e-10	0.480287	0.69	0.594	5.84576e-06	1	SAT2
2.98278e-10	0.394111	0.373	0.207	5.92231e-06	1	KLHL6
3.14164e-10	0.286299	0.253	0.11	6.23772e-06	1	SMOX
3.28787e-10	0.585525	0.677	0.578	6.52807e-06	1	CHD2
3.70731e-10	0.575309	0.595	0.487	7.36087e-06	1	UBE2H
3.89237e-10	0.399153	0.791	0.739	7.7283e-06	1	DDX6
3.95933e-10	0.367947	0.677	0.533	7.86126e-06	1	YY1AP1
3.98179e-10	0.399699	0.525	0.365	7.90583e-06	1	HSD17B11
3.99662e-10	0.545055	0.703	0.627	7.93528e-06	1	RBBP6
4.21433e-10	0.467151	0.285	0.134	8.36755e-06	1	P2RY1
5.39767e-10	0.374022	0.873	0.861	1.07171e-05	1	EIF3H
5.63167e-10	0.384803	0.715	0.563	1.11817e-05	1	RNASET2
5.66841e-10	0.41058	0.766	0.679	1.12546e-05	1	CYTH1
5.68787e-10	0.623406	0.614	0.451	1.12933e-05	1	DAPP1
6.03839e-10	0.444727	0.867	0.861	1.19892e-05	1	YWHAQ
6.1822e-10	1.45925	0.69	0.467	1.22748e-05	1	CXCL8
6.33699e-10	0.506006	0.772	0.733	1.25821e-05	1	KLF13
6.34375e-10	0.603572	0.405	0.24	1.25955e-05	1	BCL2L11
6.38081e-10	0.42186	0.614	0.449	1.26691e-05	1	ARHGAP21
7.74347e-10	0.413492	0.816	0.779	1.53747e-05	1	MAP7D1
7.77339e-10	0.420797	0.475	0.31	1.54341e-05	1	MEPCE
7.91311e-10	0.451029	0.487	0.328	1.57115e-05	1	RASA2
8.62556e-10	0.409369	0.538	0.333	1.71261e-05	1	IRAK2
9.0975e-10	0.395939	0.627	0.397	1.80631e-05	1	CD93
9.18629e-10	0.352728	0.373	0.208	1.82394e-05	1	KANSL3
9.56233e-10	0.486594	0.576	0.428	1.8986e-05	1	CD302
9.58476e-10	0.439156	0.652	0.521	1.90305e-05	1	CWC25
1.0511e-09	0.531913	0.513	0.361	2.08696e-05	1	SNHG15
1.08802e-09	0.415017	0.468	0.308	2.16027e-05	1	TBC1D15
1.14227e-09	0.398733	0.494	0.34	2.26799e-05	1	AGTPBP1
1.20578e-09	0.371213	0.456	0.29	2.39408e-05	1	KLF11
1.32428e-09	0.659642	0.494	0.356	2.62936e-05	1	MFHAS1
1.6066e-09	0.459045	0.905	0.816	3.1899e-05	1	EVI2B
1.71877e-09	0.312986	0.981	0.981	3.41261e-05	1	CCNI
1.89121e-09	0.415009	0.475	0.284	3.75499e-05	1	FAM49A
1.96139e-09	0.408433	0.842	0.809	3.89434e-05	1	PAIP2
2.05885e-09	0.323875	0.519	0.298	4.08785e-05	1	C15orf39
2.07195e-09	0.422018	0.595	0.488	4.11386e-05	1	SAP30BP
2.30202e-09	0.354825	0.462	0.268	4.57065e-05	1	CHST15
2.34635e-09	0.313025	0.949	0.943	4.65868e-05	1	ARF1
2.95337e-09	0.495095	0.443	0.285	5.86392e-05	1	DDHD1
3.66906e-09	0.492942	0.728	0.66	7.28491e-05	1	SNHG8
3.90156e-09	0.4272	0.766	0.702	7.74655e-05	1	HLA-F
4.54349e-09	0.488938	0.709	0.603	9.0211e-05	1	NFKBID
4.57707e-09	0.409328	0.424	0.268	9.08777e-05	1	FLCN
4.70322e-09	0.488531	0.791	0.752	9.33824e-05	1	AKAP13
4.94242e-09	0.301851	0.386	0.223	9.81318e-05	1	C1orf216
5.018e-09	0.592458	0.633	0.505	9.96324e-05	1	SLC44A1
5.10019e-09	0.460649	0.456	0.316	0.000101264	1	WHAMM
5.25252e-09	0.423894	0.557	0.421	0.000104289	1	RIPOR1
5.35234e-09	0.348057	0.968	0.971	0.000106271	1	EEF1D
5.5926e-09	0.367306	0.791	0.767	0.000111041	1	ITSN2
5.65138e-09	0.337879	0.373	0.21	0.000112208	1	RRAGD
6.16965e-09	0.898037	0.772	0.661	0.000122498	1	IL1RN
6.38038e-09	0.314565	0.348	0.19	0.000126682	1	SNHG25
6.45319e-09	0.555542	0.791	0.714	0.000128128	1	EVI2A
6.52736e-09	0.437018	0.69	0.583	0.000129601	1	EIF4A3
6.98077e-09	0.401817	0.816	0.772	0.000138603	1	ARL6IP1
7.56305e-09	0.339169	0.266	0.125	0.000150164	1	AC005280.2
8.02051e-09	0.333006	0.304	0.159	0.000159247	1	THAP9-AS1
8.35573e-09	0.409873	0.456	0.307	0.000165903	1	RAB9A
8.73261e-09	0.351212	0.741	0.502	0.000173386	1	C5AR1
8.89235e-09	0.622884	0.816	0.771	0.000176558	1	ABL2
9.24455e-09	0.412502	0.778	0.748	0.00018355	1	PPP4R3A
9.27211e-09	0.557659	0.367	0.215	0.000184098	1	ARID5B
9.81924e-09	0.503617	0.519	0.375	0.000194961	1	IRF2BPL
1.02668e-08	0.408977	0.544	0.407	0.000203847	1	ELF4
1.11497e-08	0.472149	0.69	0.636	0.000221377	1	GNA13
1.1725e-08	0.344771	0.975	0.919	0.0002328	1	LST1
1.22085e-08	0.368969	0.576	0.452	0.000242399	1	PPM1A
1.22129e-08	0.366798	0.525	0.4	0.000242487	1	DYNLL2
1.257e-08	0.378926	0.494	0.352	0.000249577	1	PLEKHM1
1.51702e-08	0.303865	0.38	0.23	0.000301205	1	SNHG7
1.67041e-08	0.362279	0.658	0.54	0.00033166	1	RAF1
1.69272e-08	0.32106	0.468	0.293	0.00033609	1	FYN
1.73903e-08	0.510971	0.766	0.763	0.000345285	1	EIF4A2
1.96229e-08	0.586615	0.734	0.7	0.000389612	1	CRYBG1
2.16584e-08	0.378513	0.728	0.663	0.000430027	1	MED13L
2.38971e-08	0.272845	0.304	0.159	0.000474476	1	VAMP5
2.55995e-08	0.407014	0.487	0.359	0.000508278	1	2005-03-01
2.59448e-08	0.261798	0.43	0.279	0.000515133	1	DLST
2.67153e-08	0.608332	0.614	0.527	0.000530432	1	AHCTF1
2.83753e-08	0.376135	0.709	0.623	0.000563392	1	EMD
2.893e-08	0.3159	0.715	0.598	0.000574405	1	CASP4
3.17328e-08	0.346603	0.342	0.194	0.000630055	1	KMT2E-AS1
3.33186e-08	0.410449	0.411	0.269	0.000661541	1	UBTD2
3.53653e-08	0.405838	0.734	0.683	0.000702178	1	MAPKAPK3
3.79206e-08	0.550129	0.665	0.56	0.000752914	1	RAB32
3.88325e-08	0.430415	0.804	0.832	0.00077102	1	TAOK1
4.12953e-08	0.309666	0.88	0.819	0.000819918	1	CAPN2
4.32572e-08	0.879052	0.886	0.93	0.000858872	1	KLF6
4.58897e-08	0.515595	0.671	0.533	0.00091114	1	H1FX
4.61832e-08	0.391972	0.728	0.656	0.000916966	1	SLK
4.70798e-08	0.331916	0.981	0.959	0.000934769	1	NFKBIA
4.92516e-08	0.375967	0.734	0.654	0.00097789	1	ZFAND6
4.94162e-08	0.382871	0.614	0.487	0.000981159	1	NT5C2
5.32402e-08	0.288147	0.342	0.195	0.00105708	1	ZNF335
5.47081e-08	0.433737	0.519	0.388	0.00108623	1	ZNF394
5.48263e-08	0.365406	0.911	0.943	0.00108858	1	SRSF5
5.99932e-08	0.325181	0.5	0.345	0.00119116	1	UBXN11
6.29728e-08	0.438191	0.57	0.472	0.00125033	1	PPTC7
8.07153e-08	0.457307	0.747	0.727	0.0016026	1	SYF2
8.75975e-08	0.443558	0.665	0.606	0.00173925	1	PPP2R2A
9.16668e-08	0.436742	0.525	0.43	0.00182005	1	HEXIM1
9.88798e-08	0.468507	0.842	0.776	0.00196326	1	EDEM1
1.16861e-07	0.462983	0.424	0.28	0.00232028	1	FOXP1
1.22766e-07	0.4034	0.797	0.752	0.00243752	1	FAM133B
1.25192e-07	0.444769	0.595	0.507	0.00248568	1	PLEKHF2
1.28605e-07	0.366346	0.671	0.612	0.00255345	1	CSNK1D
1.49468e-07	0.375682	0.519	0.399	0.00296769	1	TMEM189
1.55099e-07	0.678488	0.399	0.217	0.00307949	1	IL1A
1.632e-07	0.316472	0.468	0.333	0.00324034	1	CDK9
1.77668e-07	0.337686	0.772	0.716	0.0035276	1	PPP2R5C
1.81669e-07	0.286309	0.304	0.168	0.00360705	1	GK5
2.0211e-07	0.398894	0.342	0.2	0.0040129	1	AF117829.1
2.089e-07	0.336623	0.772	0.729	0.00414772	1	TNFRSF1A
2.102e-07	0.30835	0.677	0.567	0.00417352	1	FBRS
2.12982e-07	0.320558	0.589	0.465	0.00422876	1	BRAF
2.39239e-07	0.407263	0.62	0.535	0.00475009	1	PLEKHA2
2.42819e-07	0.662412	0.38	0.245	0.00482118	1	SOWAHC
2.52361e-07	0.381997	0.443	0.31	0.00501062	1	DHRS7
2.54042e-07	0.317423	0.335	0.206	0.00504401	1	MEX3C
2.55254e-07	0.290603	0.633	0.464	0.00506807	1	CD4
2.62709e-07	0.259312	0.266	0.141	0.00521608	1	DNMBP
2.64516e-07	0.428673	0.386	0.256	0.00525197	1	LINC00877
2.65572e-07	0.474481	0.861	0.706	0.00527294	1	DUSP1
2.77985e-07	0.417548	0.589	0.493	0.00551939	1	UBE2S
2.83471e-07	0.641586	0.696	0.574	0.00562832	1	KCTD12
2.87969e-07	0.488164	0.5	0.396	0.00571763	1	ZBTB38
2.92224e-07	0.394337	0.671	0.59	0.0058021	1	ZC3HAV1
3.14023e-07	0.301864	0.456	0.3	0.00623493	1	EVA1B
3.17189e-07	0.374104	0.367	0.233	0.00629778	1	DDIT3
3.27092e-07	0.422468	0.608	0.529	0.00649442	1	CYSTM1
3.58059e-07	0.458329	0.937	0.957	0.00710927	1	DNAJA1
3.58166e-07	0.537116	0.924	0.945	0.00711138	1	TXNRD1
3.95381e-07	0.363605	0.943	0.945	0.00785029	1	UBB
4.06953e-07	0.41153	0.728	0.666	0.00808005	1	AZIN1
4.44949e-07	0.322346	0.949	0.957	0.00883446	1	NFE2L2
4.46918e-07	0.37112	0.633	0.544	0.00887356	1	FAM177A1
4.50872e-07	0.360706	0.804	0.772	0.00895206	1	MAPK1IP1L
4.80712e-07	0.375318	0.703	0.622	0.00954453	1	RELB
5.0394e-07	0.350583	0.595	0.463	0.0100057	1	P2RX4
5.36912e-07	0.250351	0.38	0.232	0.0106604	1	FAM110A
5.47813e-07	0.419121	0.671	0.575	0.0108768	1	VDR
5.50033e-07	0.415038	0.614	0.527	0.0109209	1	TMBIM1
5.54159e-07	0.42342	0.684	0.611	0.0110028	1	SYNJ2
6.24791e-07	0.316195	0.652	0.555	0.0124052	1	STK24
6.3025e-07	0.915622	0.886	0.771	0.0125136	1	TNFAIP3
6.43513e-07	0.261941	0.468	0.338	0.0127769	1	RBM7
6.50629e-07	0.602841	0.367	0.234	0.0129182	1	KCNQ1OT1
6.577e-07	0.316315	0.614	0.505	0.0130586	1	RBM12
6.84701e-07	0.513355	0.557	0.438	0.0135947	1	CITED2
7.38775e-07	0.375212	0.487	0.374	0.0146684	1	GGA2
7.45105e-07	0.525984	0.734	0.713	0.0147941	1	EEA1
7.48936e-07	0.336702	0.816	0.807	0.0148701	1	MTCH1
7.73172e-07	0.37239	0.342	0.207	0.0153513	1	ZC3H12C
7.8603e-07	0.318068	0.81	0.795	0.0156066	1	FNBP1
7.97082e-07	0.384881	0.316	0.196	0.0158261	1	TMEM170B
8.2108e-07	0.301858	0.975	0.953	0.0163025	1	BZW1
8.3255e-07	0.357906	0.69	0.637	0.0165303	1	MORC3
8.54969e-07	0.370339	0.671	0.6	0.0169754	1	UBR5
8.60164e-07	0.376491	0.715	0.675	0.0170786	1	GGNBP2
8.69939e-07	0.664332	0.576	0.545	0.0172726	1	PRKAG2
9.63613e-07	0.353673	0.551	0.446	0.0191325	1	SAMD8
1.1736e-06	0.412305	0.614	0.536	0.0233017	1	CCSER2
1.20126e-06	0.297731	0.715	0.65	0.023851	1	SETD5
1.27133e-06	0.400915	0.728	0.688	0.0252423	1	RUNX1
1.2739e-06	0.374899	0.582	0.47	0.0252932	1	SCPEP1
1.28497e-06	0.372207	0.759	0.677	0.0255131	1	GOLGB1
1.3122e-06	0.30833	0.335	0.2	0.0260537	1	LGALS2
1.34233e-06	0.437789	0.703	0.663	0.026652	1	CISH
1.35123e-06	0.414314	0.646	0.592	0.0268286	1	ZFC3H1
1.35339e-06	0.321152	0.81	0.803	0.0268715	1	CHMP4B
1.461e-06	0.354501	0.62	0.559	0.0290083	1	WIPF2
1.48649e-06	0.282161	0.538	0.37	0.0295142	1	CARD16
1.6131e-06	0.352247	0.886	0.906	0.0320281	1	MAPK1
1.64423e-06	0.327582	0.703	0.638	0.0326461	1	SAR1A
1.73356e-06	0.341398	0.627	0.565	0.0344197	1	VEZF1
1.7391e-06	0.289969	0.861	0.887	0.0345299	1	ATP6V0D1
1.83575e-06	0.432522	0.487	0.388	0.0364489	1	SNX9
1.85856e-06	0.2818	0.962	0.977	0.0369017	1	SERP1
1.95524e-06	0.314719	0.392	0.268	0.0388213	1	TNFRSF10A
2.06119e-06	0.336939	0.671	0.565	0.0409249	1	BCL3
2.2406e-06	0.399083	0.582	0.492	0.044487	1	HEBP2
2.32477e-06	0.303129	0.842	0.849	0.0461582	1	EWSR1
2.5007e-06	0.350628	0.639	0.566	0.0496514	1	SP3
0	1.7815	0.988	0.486	0	2	S100A8
0	1.69646	0.968	0.57	0	2	IER3
0	1.57131	0.963	0.527	0	2	SERPINB9
0	1.54102	0.936	0.731	0	2	IER2
0	1.4884	0.999	0.63	0	2	S100A9
0	1.47671	0.888	0.591	0	2	ZFP36
0	1.45458	0.974	0.749	0	2	TNFAIP3
0	1.42965	0.997	0.955	0	2	NFKBIA
0	1.41677	0.962	0.801	0	2	TNFAIP2
0	1.41028	0.732	0.346	0	2	RUNX3
0	1.34587	0.786	0.355	0	2	CD93
0	1.33357	0.835	0.296	0	2	VCAN
0	1.31334	0.988	0.926	0	2	JUNB
0	1.31239	0.939	0.828	0	2	MAT2A
0	1.30494	0.858	0.357	0	2	CSF3R
0	1.29576	0.985	0.949	0	2	ANXA1
0	1.28603	0.889	0.417	0	2	S100A12
0	1.28034	0.874	0.428	0	2	OLR1
0	1.25632	0.881	0.464	0	2	NOTCH1
0	1.25519	0.976	0.746	0	2	RNF19B
0	1.249	0.882	0.348	0	2	MYO1G
0	1.19858	0.975	0.896	0	2	PNRC1
0	1.16415	0.96	0.723	0	2	SKIL
0	1.13958	0.989	0.98	0	2	LYZ
0	1.12637	0.827	0.47	0	2	MYADM
0	1.12077	0.904	0.434	0	2	TREM1
0	1.10587	0.971	0.873	0	2	BTG2
0	1.08874	0.767	0.275	0	2	CD37
0	1.08367	0.997	0.993	0	2	S100A10
0	1.06155	0.997	0.991	0	2	EMP3
0	1.03856	0.942	0.696	0	2	KDM6B
0	1.03127	0.914	0.495	0	2	IL3RA
0	1.02792	0.996	0.992	0	2	CTSS
0	0.988734	1	0.998	0	2	NEAT1
0	0.939456	0.657	0.216	0	2	SEMA6B
0	0.915274	0.673	0.258	0	2	C15orf39
0	0.884008	1	0.997	0	2	CD44
0	0.877474	0.674	0.263	0	2	SIPA1L1
0	0.859944	0.999	1	0	2	TPT1
0	0.789008	0.988	0.97	0	2	LAPTM5
0	0.781682	0.998	0.999	0	2	EIF1
0	0.75376	0.998	0.997	0	2	PABPC1
0	0.738175	0.477	0.113	0	2	SELL
0	0.650425	0.992	0.996	0	2	RAC1
5.26219e-308	0.953717	0.783	0.338	1.04481e-303	2	PTGIR
2.33651e-306	0.986994	0.936	0.784	4.63913e-302	2	UPP1
3.58959e-306	1.01605	0.942	0.744	7.12713e-302	2	IER5
1.29678e-304	0.992224	0.831	0.457	2.57475e-300	2	LAIR1
2.73102e-300	0.89369	0.98	0.939	5.42243e-296	2	CLEC4A
4.74052e-299	0.899388	0.591	0.182	9.41229e-295	2	CD300E
4.2006e-297	1.02603	0.969	0.888	8.3403e-293	2	POU2F2
1.60244e-293	0.968801	0.992	0.923	3.18165e-289	2	SAT1
1.39217e-292	1.11982	0.937	0.681	2.76414e-288	2	DUSP1
2.73659e-288	1.13243	0.586	0.206	5.43349e-284	2	EGR1
1.9142e-287	0.961145	0.99	0.841	3.80064e-283	2	SOD2
7.44058e-283	0.811381	0.961	0.932	1.47733e-278	2	APLP2
2.55146e-282	0.996846	0.835	0.596	5.06591e-278	2	PLP2
2.7389e-282	0.678855	0.983	0.973	5.43808e-278	2	DDX17
1.68588e-280	0.865876	0.931	0.807	3.34732e-276	2	CAPN2
4.56311e-278	1.19399	0.941	0.795	9.06006e-274	2	CEBPB
1.41453e-272	0.716956	0.999	0.999	2.80855e-268	2	SRGN
7.08244e-272	0.796429	0.94	0.883	1.40622e-267	2	PLEC
8.64426e-269	0.712815	0.532	0.172	1.71632e-264	2	IFITM2
9.86195e-269	0.854944	0.786	0.43	1.95809e-264	2	ADAM8
9.59102e-268	0.542381	1	1	1.9043e-263	2	EEF1A1
2.03192e-265	1.14693	0.838	0.407	4.03438e-261	2	IL1B
4.97327e-263	0.978324	0.78	0.459	9.87443e-259	2	TLE3
2.15772e-262	0.927015	0.856	0.59	4.28416e-258	2	PRNP
5.56983e-261	1.29048	0.887	0.505	1.10589e-256	2	CCL4
4.39006e-258	0.898168	0.929	0.793	8.71646e-254	2	ICAM1
2.31727e-255	0.869281	0.893	0.573	4.60095e-251	2	LILRB2
3.9805e-255	1.01859	0.907	0.75	7.90328e-251	2	MARCKSL1
1.23844e-252	0.832468	0.977	0.876	2.45892e-248	2	SLC43A2
6.69847e-251	1.36199	0.871	0.617	1.32998e-246	2	NCF1
5.11369e-249	0.84538	0.793	0.482	1.01532e-244	2	CSTA
1.53099e-248	0.805702	0.541	0.192	3.03978e-244	2	FPR1
2.20623e-247	0.849439	0.981	0.78	4.38047e-243	2	FCN1
4.07546e-247	0.869357	0.872	0.694	8.09183e-243	2	SH3BP2
9.06435e-245	0.628605	0.484	0.154	1.79973e-240	2	ALOX5
1.97814e-244	0.64773	0.976	0.969	3.9276e-240	2	VASP
1.14e-243	0.777347	0.909	0.81	2.26347e-239	2	RXRA
4.92666e-243	0.751099	0.481	0.156	9.78189e-239	2	SMPDL3A
4.16497e-242	0.930693	0.976	0.766	8.26955e-238	2	MS4A7
5.688e-240	0.812432	0.955	0.915	1.12935e-235	2	DSE
7.49678e-237	0.687267	0.977	0.968	1.48849e-232	2	IFNGR2
3.14751e-234	0.672589	0.44	0.137	6.24937e-230	2	SORL1
6.55125e-233	0.772319	0.598	0.239	1.30075e-228	2	MTSS1
3.64374e-231	0.782957	0.927	0.836	7.23465e-227	2	CAST
6.51875e-229	0.737896	0.935	0.903	1.2943e-224	2	SLCO3A1
7.95395e-228	0.967217	0.814	0.579	1.57926e-223	2	ETV3
2.62153e-227	0.751383	0.506	0.172	5.20505e-223	2	PDE4B
6.31915e-227	0.799785	0.886	0.721	1.25467e-222	2	RASSF5
2.34739e-226	0.884897	0.95	0.629	4.66075e-222	2	CFP
1.06166e-223	0.800397	0.763	0.468	2.10793e-219	2	DENND5A
5.43826e-223	0.744264	0.615	0.3	1.07977e-218	2	ICAM3
5.49925e-220	0.753745	0.581	0.261	1.09188e-215	2	SVIL
1.41734e-219	0.780467	0.912	0.74	2.81413e-215	2	SERPINA1
1.45359e-218	0.777149	0.977	0.96	2.8861e-214	2	SQSTM1
3.28019e-218	0.802736	0.938	0.846	6.51283e-214	2	PIM3
9.36299e-218	1.05186	0.525	0.184	1.85902e-213	2	IL1A
2.03164e-217	0.576055	0.988	0.989	4.03383e-213	2	SPI1
8.30212e-217	0.763336	0.9	0.634	1.64839e-212	2	AIF1
1.64567e-216	0.902676	0.883	0.763	3.26748e-212	2	SERPINB1
2.42934e-215	0.904208	0.802	0.581	4.82346e-211	2	NFKBID
1.08533e-213	0.799317	0.705	0.434	2.15491e-209	2	FLOT1
4.35511e-213	0.764017	0.998	0.801	8.64707e-209	2	MARCKS
4.60786e-212	0.55564	0.985	0.987	9.14891e-208	2	YWHAZ
5.24855e-212	0.851412	0.778	0.542	1.0421e-207	2	BCL3
1.20647e-210	0.499164	0.99	0.998	2.39545e-206	2	H3F3A
9.84104e-207	0.454055	0.337	0.087	1.95394e-202	2	BMF
2.44785e-203	0.713427	0.951	0.919	4.8602e-199	2	TAGLN2
7.03785e-203	0.801291	0.801	0.61	1.39736e-198	2	CTBP2
1.48038e-201	0.586768	0.438	0.15	2.93929e-197	2	LILRA5
8.39239e-201	0.879109	0.712	0.407	1.66631e-196	2	MS4A6A
2.58316e-200	0.739632	0.971	0.963	5.12886e-196	2	CFLAR
2.26098e-199	0.861014	0.555	0.245	4.48918e-195	2	RFLNB
1.98092e-195	0.70198	0.959	0.797	3.93312e-191	2	NINJ1
5.88039e-194	0.590018	0.466	0.169	1.16755e-189	2	ECE1
9.70457e-193	0.762267	0.931	0.692	1.92684e-188	2	AQP9
1.28157e-190	0.706767	0.896	0.783	2.54455e-186	2	MLLT6
4.04277e-190	0.701509	0.563	0.254	8.02692e-186	2	FAM49A
6.51483e-190	0.734018	0.604	0.299	1.29352e-185	2	GBP2
8.71233e-190	0.786443	0.831	0.658	1.72983e-185	2	CFD
2.52448e-188	0.451542	0.306	0.078	5.01236e-184	2	RBP7
4.6609e-188	0.885735	0.856	0.629	9.25421e-184	2	BIRC3
6.44223e-187	0.674967	0.933	0.903	1.2791e-182	2	MAPK1
7.09529e-186	0.714936	0.524	0.233	1.40877e-181	2	SLC11A1
8.54594e-185	0.798596	0.768	0.567	1.6968e-180	2	LFNG
1.03391e-183	0.968504	0.841	0.685	2.05284e-179	2	NABP1
2.23076e-183	0.721516	0.723	0.5	4.42917e-179	2	RARA
1.52787e-181	0.62849	0.94	0.926	3.03359e-177	2	ITM2B
1.36386e-179	0.902773	0.718	0.433	2.70794e-175	2	NFKBIZ
8.49969e-179	0.590974	0.483	0.202	1.68761e-174	2	GPR132
4.07322e-178	0.625145	0.974	0.968	8.08737e-174	2	DDX3X
1.9645e-177	0.803389	0.885	0.755	3.90051e-173	2	PTAFR
3.47798e-176	0.382877	0.761	0.361	6.90553e-172	2	APOBEC3A
4.06471e-175	0.606779	0.458	0.174	8.07048e-171	2	CD14
8.27052e-175	0.742156	0.719	0.469	1.64211e-170	2	DENND4A
7.0295e-174	0.660601	0.927	0.905	1.39571e-169	2	TGFB1
7.09665e-173	0.666483	0.563	0.267	1.40904e-168	2	SMAD3
9.06463e-172	0.647011	0.908	0.878	1.79978e-167	2	CTNNB1
1.25723e-171	0.449454	0.354	0.111	2.49622e-167	2	TMEM71
1.01233e-169	1.14806	0.662	0.393	2.00998e-165	2	PRDM1
3.49482e-168	0.42425	0.26	0.062	6.93897e-164	2	CD300LF
4.18489e-167	0.768304	0.846	0.746	8.30911e-163	2	CD47
8.95677e-167	0.564069	0.953	0.932	1.77837e-162	2	TNIP1
2.40932e-166	0.699901	0.886	0.697	4.78371e-162	2	DMXL2
5.35323e-166	0.612542	0.553	0.252	1.06288e-161	2	FCGR2A
2.13834e-165	0.38478	1	1	4.24567e-161	2	MT-CO1
9.304e-165	0.67205	0.846	0.711	1.84731e-160	2	SRC
7.98351e-164	0.416842	0.997	0.996	1.58512e-159	2	DDX5
6.19121e-163	0.570323	0.933	0.909	1.22926e-158	2	SIRPA
1.80729e-162	0.648366	0.868	0.658	3.58838e-158	2	CSF2RA
4.02737e-162	0.777315	0.856	0.789	7.99634e-158	2	PPP1R15A
1.22626e-161	0.61619	0.93	0.839	2.43473e-157	2	NFKB1
1.97406e-161	0.663859	0.882	0.837	3.9195e-157	2	CCNL1
1.09575e-160	1.12993	0.831	0.588	2.17561e-156	2	CCL3
1.27618e-158	0.696711	0.867	0.82	2.53386e-154	2	ZMIZ1
3.69738e-158	1.13454	0.784	0.634	7.34114e-154	2	GPR183
1.09764e-157	0.621295	0.516	0.218	2.17936e-153	2	GAPT
4.38799e-157	0.589251	0.488	0.221	8.71236e-153	2	NDRG1
5.9616e-157	0.767246	0.676	0.447	1.18367e-152	2	C9orf72
2.6563e-156	0.752177	0.981	0.98	5.27407e-152	2	ZFP36L1
2.70124e-156	0.66331	0.845	0.709	5.36331e-152	2	AC020656.1
2.71279e-156	0.551294	0.4	0.152	5.38625e-152	2	ULK1
4.95674e-156	0.739657	0.745	0.5	9.84161e-152	2	LACC1
8.28376e-156	0.705215	0.865	0.769	1.64474e-151	2	EZR
3.78477e-155	0.584024	0.911	0.897	7.51467e-151	2	EIF1B
4.08098e-155	0.906441	0.763	0.594	8.10278e-151	2	CRIP1
2.26446e-154	0.771317	0.697	0.485	4.49608e-150	2	SLC44A1
4.34336e-154	0.654717	0.819	0.705	8.62375e-150	2	CD58
1.64018e-152	0.477563	0.972	0.977	3.25659e-148	2	CLIC1
6.2622e-152	0.703804	0.646	0.411	1.24336e-147	2	ELK3
1.59997e-150	0.479772	0.985	0.984	3.17673e-146	2	HLA-E
2.50955e-149	0.703993	0.664	0.432	4.98271e-145	2	LCP2
5.52139e-149	0.545479	0.921	0.911	1.09627e-144	2	HCK
2.06343e-148	0.450347	0.364	0.124	4.09695e-144	2	CLEC12A
6.64235e-148	0.456889	0.995	0.991	1.31884e-143	2	SDCBP
7.34569e-147	0.953646	0.7	0.505	1.45849e-142	2	IRF1
1.07373e-146	0.438262	0.998	0.997	2.13189e-142	2	H3F3B
1.51169e-144	0.567487	0.52	0.272	3.00146e-140	2	ARHGAP27
1.83004e-144	0.557855	0.902	0.85	3.63354e-140	2	GRINA
5.60962e-144	0.578167	0.584	0.317	1.11379e-139	2	CD55
4.22105e-143	0.645032	0.829	0.76	8.3809e-139	2	ITSN2
7.03421e-142	0.668226	0.813	0.698	1.39664e-137	2	MAP2K3
2.04342e-141	0.607598	0.889	0.812	4.05721e-137	2	ACTN1
5.3191e-140	0.599392	0.79	0.54	1.05611e-135	2	TLR2
6.72711e-138	0.691399	0.616	0.372	1.33567e-133	2	NLRP3
9.44874e-138	0.640781	0.81	0.712	1.87605e-133	2	AGO2
1.75139e-137	0.655556	0.602	0.36	3.47739e-133	2	PLK3
1.77909e-137	1.05577	0.665	0.461	3.53238e-133	2	FOSB
1.00124e-135	0.50682	0.988	0.984	1.98795e-131	2	ANPEP
3.01928e-135	0.709352	0.611	0.34	5.99479e-131	2	LUCAT1
4.60401e-134	0.463171	0.392	0.16	9.14126e-130	2	NOD2
9.62746e-134	0.502279	0.941	0.937	1.91153e-129	2	DAZAP2
1.18862e-133	0.445272	0.958	0.973	2.36e-129	2	EEF1D
1.22972e-133	0.484346	0.348	0.128	2.44161e-129	2	GNG2
1.32864e-133	0.575777	0.847	0.804	2.63802e-129	2	RAB5A
2.80178e-133	0.687733	0.716	0.556	5.56294e-129	2	LTA4H
6.21733e-132	0.600319	0.909	0.843	1.23445e-127	2	FNDC3B
1.26717e-131	0.629657	0.627	0.431	2.51596e-127	2	CRTAP
6.04133e-131	0.625482	0.794	0.726	1.19951e-126	2	KLF13
2.06648e-130	0.577757	0.898	0.874	4.103e-126	2	PPP1R18
9.62765e-130	0.486464	0.941	0.931	1.91157e-125	2	ARHGDIA
1.19422e-127	0.800145	0.768	0.584	2.37112e-123	2	SAMSN1
1.22549e-127	0.671694	0.725	0.568	2.43321e-123	2	SPHK1
2.69028e-127	0.553946	0.852	0.804	5.34155e-123	2	EHBP1L1
6.78677e-127	0.652218	0.79	0.676	1.34751e-122	2	TES
1.34971e-126	0.70218	0.733	0.538	2.67984e-122	2	RASGEF1B
1.99961e-126	0.634442	0.781	0.588	3.97023e-122	2	PPARG
3.28731e-126	0.564695	0.835	0.758	6.52696e-122	2	PPP1R15B
2.25842e-125	0.302314	0.994	0.999	4.4841e-121	2	FAU
2.57146e-125	0.599861	0.771	0.662	5.10564e-121	2	STK10
2.66336e-125	0.603291	0.821	0.786	5.2881e-121	2	ZFAS1
5.30162e-125	0.464929	0.348	0.131	1.05264e-120	2	TMEM52B
4.60952e-124	0.411372	0.355	0.142	9.1522e-120	2	C19orf38
2.16978e-123	0.559345	0.833	0.792	4.30809e-119	2	UBE2B
2.32294e-123	0.412001	0.976	0.989	4.61219e-119	2	RACK1
3.05941e-123	0.644573	0.609	0.374	6.07446e-119	2	SOCS3
5.64893e-123	0.428693	0.976	0.986	1.1216e-118	2	PCBP1
7.72087e-123	0.530916	0.71	0.506	1.53298e-118	2	NFKB2
1.39755e-122	0.70447	0.742	0.477	2.77484e-118	2	C5AR1
2.51923e-122	0.522219	0.947	0.911	5.00192e-118	2	FCER1G
1.58541e-121	0.414842	0.251	0.073	3.14784e-117	2	RRAD
5.5178e-121	0.282887	0.996	0.999	1.09556e-116	2	UBA52
3.52918e-120	0.521154	0.923	0.876	7.00719e-116	2	REL
9.54583e-120	0.555492	0.833	0.795	1.89532e-115	2	FXYD5
1.65467e-119	0.581866	0.44	0.226	3.28534e-115	2	YPEL3
5.63881e-119	0.384424	0.985	0.994	1.11959e-114	2	NACA
2.19192e-118	0.577059	0.836	0.796	4.35205e-114	2	CD99
2.3731e-118	0.639537	0.669	0.52	4.71178e-114	2	OGA
7.94501e-118	0.624205	0.822	0.75	1.57748e-113	2	XBP1
2.34487e-117	0.682688	0.727	0.552	4.65574e-113	2	RIPK2
1.07771e-116	0.529503	0.864	0.736	2.13979e-112	2	GPR35
1.74442e-116	0.558947	0.525	0.291	3.46355e-112	2	LILRA6
3.80222e-116	0.540893	0.838	0.808	7.54931e-112	2	RASSF2
3.97481e-116	0.687598	0.827	0.679	7.89199e-112	2	ATF5
2.80103e-115	0.572999	0.898	0.907	5.56145e-111	2	ZFAND5
3.86169e-115	0.834438	0.606	0.339	7.66739e-111	2	STEAP4
6.78544e-115	0.637132	0.705	0.571	1.34725e-110	2	ZSWIM6
1.07817e-113	0.509082	0.51	0.279	2.14071e-109	2	CD48
2.087e-113	0.521297	0.888	0.851	4.14374e-109	2	METRNL
1.46959e-111	0.721886	0.765	0.641	2.91786e-107	2	EHD1
2.31847e-111	0.733022	0.435	0.197	4.60333e-107	2	KCNJ2
5.90375e-111	0.562906	0.903	0.918	1.17219e-106	2	CNBP
1.02224e-110	0.459852	0.444	0.228	2.02965e-106	2	SLC7A7
1.56171e-110	0.542003	0.485	0.225	3.10077e-106	2	TNFAIP6
2.05051e-110	0.44454	0.934	0.934	4.07128e-106	2	GNB2
1.19904e-109	0.541132	0.841	0.803	2.3807e-105	2	GPSM3
2.00359e-109	0.629937	0.667	0.507	3.97812e-105	2	ALDH2
3.65499e-109	0.438215	0.292	0.105	7.25698e-105	2	LRG1
4.53736e-109	0.589608	0.799	0.756	9.00892e-105	2	IDS
6.05742e-109	0.625609	0.527	0.311	1.2027e-104	2	PECAM1
1.37423e-107	0.585687	0.733	0.618	2.72853e-103	2	CORO1A
1.48346e-106	0.494763	0.852	0.76	2.9454e-102	2	PIK3R5
1.60212e-106	0.791242	0.608	0.438	3.18102e-102	2	TIPARP
1.8446e-106	0.656343	0.743	0.6	3.66246e-102	2	ITGAV
7.48438e-106	0.39817	0.976	0.982	1.48602e-101	2	HNRNPC
1.34459e-105	0.510983	0.865	0.835	2.66969e-101	2	SPAG9
1.25473e-104	0.471005	0.895	0.871	2.49127e-100	2	FGR
2.99791e-104	0.561134	0.603	0.42	5.95235e-100	2	DDAH2
3.28165e-104	0.530197	0.528	0.34	6.51572e-100	2	SKI
7.98137e-104	0.501554	0.766	0.687	1.5847e-99	2	PSEN1
2.23685e-103	0.488185	0.862	0.843	4.44127e-99	2	FMNL1
2.68279e-103	0.483638	0.434	0.225	5.32669e-99	2	AC007952.4
5.71312e-103	0.401156	0.958	0.979	1.13434e-98	2	SERP1
9.54277e-103	0.738937	0.819	0.733	1.89472e-98	2	PPIF
1.0104e-102	0.559195	0.743	0.683	2.00616e-98	2	CHP1
1.38676e-102	0.523259	0.83	0.712	2.75342e-98	2	ASAH1
3.06717e-102	0.868621	0.927	0.946	6.08986e-98	2	VMP1
1.65709e-101	0.458497	0.432	0.227	3.29016e-97	2	RASGRP4
7.53729e-101	0.47071	0.482	0.252	1.49653e-96	2	AC245128.3
9.20131e-101	0.350905	0.295	0.111	1.82692e-96	2	MTMR11
1.11571e-100	0.466793	0.468	0.258	2.21525e-96	2	MCUB
3.58669e-100	0.577656	0.561	0.371	7.12137e-96	2	DNAJB9
4.19685e-100	0.330662	0.729	0.439	8.33284e-96	2	CXCL8
6.21359e-100	0.60581	0.542	0.32	1.23371e-95	2	GGT5
1.12274e-99	0.399708	0.959	0.956	2.2292e-95	2	SFPQ
3.36137e-99	0.562831	0.476	0.277	6.674e-95	2	CLMN
3.78961e-99	0.519888	0.856	0.848	7.52426e-95	2	SGPL1
4.80484e-99	0.614745	0.262	0.092	9.54001e-95	2	S100P
2.45335e-98	0.394233	0.994	0.951	4.87113e-94	2	S100A4
2.43838e-97	0.567319	0.627	0.478	4.8414e-93	2	HEBP2
2.78828e-97	0.504556	0.893	0.884	5.53613e-93	2	ZBTB7A
5.53775e-97	0.522642	0.761	0.681	1.09952e-92	2	NOTCH2
5.58467e-97	0.400927	0.985	0.99	1.10884e-92	2	LRRFIP1
8.49938e-97	0.566789	0.716	0.612	1.68755e-92	2	ITGA5
9.09315e-97	0.400628	0.927	0.953	1.80545e-92	2	PCBP2
1.16659e-96	0.561241	0.71	0.554	2.31626e-92	2	CPVL
7.45939e-96	0.603071	0.843	0.747	1.48106e-91	2	SLC4A7
5.92331e-95	0.598944	0.479	0.279	1.17607e-90	2	LINC01588
9.47207e-95	0.497484	0.658	0.46	1.88068e-90	2	MIR22HG
6.25644e-94	0.583761	0.625	0.449	1.24222e-89	2	ZC3H12A
1.5645e-93	0.56581	0.683	0.59	3.10631e-89	2	CARD19
2.88343e-93	0.282152	1	1	5.72506e-89	2	MT-ND1
5.84449e-93	0.556825	0.645	0.484	1.16042e-88	2	PDGFC
6.8988e-93	0.592906	0.591	0.441	1.36976e-88	2	INAFM2
1.7971e-91	0.47108	0.863	0.778	3.56814e-87	2	RIT1
4.51027e-91	0.426606	0.94	0.954	8.95514e-87	2	JAK1
7.58322e-91	0.661151	0.746	0.652	1.50565e-86	2	B3GNT5
6.07503e-90	0.483272	0.546	0.339	1.2062e-85	2	HIVEP1
6.91631e-90	0.556613	0.805	0.787	1.37323e-85	2	GNAQ
5.42028e-89	0.526122	0.73	0.654	1.0762e-84	2	PPM1F
2.09188e-88	0.507482	0.727	0.579	4.15342e-84	2	CYTIP
2.37327e-88	0.500152	0.764	0.688	4.71213e-84	2	GLIPR2
3.00485e-88	0.489603	0.721	0.636	5.96613e-84	2	GNA15
3.9667e-88	0.543253	0.696	0.626	7.87588e-84	2	METTL9
4.26514e-88	0.500011	0.897	0.928	8.46843e-84	2	TNFAIP8
5.95003e-87	0.377874	0.985	0.996	1.18138e-82	2	GAPDH
1.20081e-86	0.491512	0.799	0.769	2.38421e-82	2	CHD1
4.96103e-86	0.474761	0.355	0.171	9.85013e-82	2	GGH
7.32936e-86	0.480109	0.816	0.799	1.45525e-81	2	MED13
2.72569e-85	0.428518	0.269	0.105	5.41187e-81	2	DDIT4
2.87154e-85	0.471161	0.855	0.857	5.70144e-81	2	EIF3G
3.76099e-85	0.413989	0.882	0.907	7.46745e-81	2	EIF3L
5.93994e-85	0.510965	0.821	0.809	1.17938e-80	2	KDM7A
7.45583e-85	0.411019	0.958	0.971	1.48035e-80	2	PICALM
1.21026e-83	0.447186	0.837	0.843	2.40298e-79	2	EIF4B
1.25046e-83	0.374369	0.952	0.958	2.48279e-79	2	NFE2L2
2.51082e-83	0.458148	0.521	0.314	4.98523e-79	2	IRAK2
1.02737e-82	0.554677	0.696	0.621	2.03984e-78	2	SEC24D
2.86894e-82	0.305429	0.994	0.998	5.69628e-78	2	HLA-A
3.59883e-81	0.512983	0.687	0.578	7.14548e-77	2	ORAI2
4.92702e-81	0.334	0.335	0.152	9.7826e-77	2	MS4A4A
5.23501e-81	0.485991	0.811	0.812	1.03941e-76	2	STXBP2
7.45909e-81	0.458	0.891	0.917	1.481e-76	2	SEC61G
2.67598e-80	0.506045	0.804	0.742	5.31316e-76	2	TLR4
4.05866e-80	0.735652	0.586	0.448	8.05847e-76	2	HIVEP3
1.85852e-79	0.494103	0.573	0.429	3.69009e-75	2	SYNE3
2.85475e-79	0.380231	0.331	0.162	5.6681e-75	2	ITGA4
4.49386e-79	0.376932	0.932	0.944	8.92255e-75	2	HNRNPH1
2.67613e-78	0.466126	0.799	0.799	5.31346e-74	2	ARF4
5.18112e-78	0.470214	0.551	0.408	1.02871e-73	2	RIPOR1
8.86925e-78	0.854705	0.505	0.298	1.76099e-73	2	CCL4L2
2.02002e-77	0.368493	0.982	0.984	4.01075e-73	2	ATXN1
3.04839e-77	0.489729	0.744	0.697	6.05258e-73	2	CYLD
1.91329e-76	0.502762	0.577	0.418	3.79884e-72	2	ARL5B
2.3103e-76	0.403603	0.282	0.123	4.5871e-72	2	ALOX5AP
3.19668e-76	0.327089	0.949	0.978	6.347e-72	2	EEF2
6.97698e-76	0.425678	0.415	0.231	1.38528e-71	2	CDC42EP2
7.44742e-76	0.603419	0.58	0.444	1.47869e-71	2	GPCPD1
9.04271e-76	0.539898	0.744	0.698	1.79543e-71	2	RB1CC1
1.28989e-75	0.742747	0.644	0.542	2.56108e-71	2	MXD1
1.23567e-74	0.376975	0.83	0.812	2.45343e-70	2	WTAP
1.29063e-74	0.504668	0.504	0.345	2.56255e-70	2	AC020916.1
1.98396e-74	0.41608	0.914	0.92	3.93915e-70	2	IL10RA
6.66418e-74	0.340245	0.964	0.983	1.32317e-69	2	CCNI
3.12064e-73	0.470208	0.388	0.216	6.19604e-69	2	STK26
3.70265e-73	0.390803	0.362	0.185	7.35161e-69	2	AL031590.1
7.62057e-73	0.320108	0.92	0.838	1.51306e-68	2	KYNU
9.7254e-73	0.407942	0.867	0.871	1.93098e-68	2	SPPL2A
1.02271e-72	0.322726	0.284	0.13	2.03058e-68	2	BST1
1.94062e-72	0.627847	0.399	0.23	3.8531e-68	2	IPCEF1
4.97992e-72	0.43179	0.547	0.411	9.88763e-68	2	ADAP1
8.6012e-72	0.340353	0.407	0.21	1.70777e-67	2	GCH1
1.03717e-71	0.754704	0.297	0.135	2.0593e-67	2	CCL3L1
1.07371e-71	0.522358	0.948	0.945	2.13185e-67	2	CDKN1A
1.5347e-71	0.446662	0.715	0.657	3.04715e-67	2	MED13L
1.68819e-71	0.509647	0.676	0.601	3.3519e-67	2	LILRB3
3.11172e-71	0.341336	0.961	0.968	6.17831e-67	2	NCF2
3.99958e-71	0.567817	0.651	0.555	7.94117e-67	2	GABARAPL1
4.70112e-71	0.37985	0.431	0.234	9.33407e-67	2	C3AR1
7.6705e-71	0.444366	0.803	0.794	1.52298e-66	2	RSRP1
2.86776e-70	0.426581	0.843	0.85	5.69394e-66	2	NCOA4
3.22783e-70	0.40726	0.827	0.808	6.40885e-66	2	ATF4
8.08761e-70	0.389845	0.911	0.923	1.6058e-65	2	GSTO1
1.43991e-69	0.443816	0.739	0.703	2.85894e-65	2	NCOR2
1.98951e-69	0.54117	0.384	0.221	3.95017e-65	2	GADD45B
2.28335e-69	0.440469	0.476	0.321	4.5336e-65	2	SNN
8.74791e-69	0.754615	0.454	0.252	1.7369e-64	2	CCL26
1.15083e-68	0.497532	0.48	0.327	2.28498e-64	2	BCOR
1.21363e-68	0.452962	0.743	0.712	2.40967e-64	2	RNF145
1.60337e-68	0.353459	0.972	0.978	3.1835e-64	2	JUND
2.77907e-68	0.447089	0.747	0.715	5.51785e-64	2	SH2B3
4.58398e-68	0.351509	0.938	0.958	9.1015e-64	2	RBM39
1.44575e-67	0.421132	0.697	0.614	2.87054e-63	2	RELB
2.61586e-67	0.459807	0.609	0.507	5.19379e-63	2	SAMD4B
3.38751e-67	0.482832	0.748	0.719	6.72591e-63	2	UBE2R2
4.36681e-67	0.512091	0.779	0.76	8.6703e-63	2	TNFRSF1B
5.64178e-67	0.377569	0.909	0.918	1.12018e-62	2	MCL1
1.74162e-66	0.359242	0.387	0.215	3.458e-62	2	IFT57
1.77665e-66	0.403581	0.823	0.838	3.52754e-62	2	WAC
3.61437e-66	0.380327	0.34	0.191	7.17632e-62	2	MAST3
7.96253e-66	0.406841	0.842	0.813	1.58096e-61	2	SLC2A6
1.02984e-65	0.437027	0.452	0.304	2.04475e-61	2	TNFAIP8L1
2.10575e-65	0.444426	0.623	0.509	4.18096e-61	2	MAP4K4
2.26772e-65	0.423355	0.833	0.847	4.50255e-61	2	MYO1F
3.40118e-65	0.422955	0.897	0.916	6.75304e-61	2	QSOX1
3.9151e-65	0.425283	0.907	0.925	7.77344e-61	2	TOP1
4.8549e-65	0.450584	0.639	0.565	9.63941e-61	2	RELA
1.17223e-64	0.472519	0.66	0.569	2.32746e-60	2	ARHGAP26
2.20566e-64	0.586766	0.627	0.531	4.37933e-60	2	JARID2
9.94651e-64	0.46518	0.716	0.643	1.97488e-59	2	TMEM106A
1.25599e-63	0.467812	0.562	0.437	2.49376e-59	2	ARHGAP21
1.9453e-63	0.424939	0.688	0.654	3.86239e-59	2	NOP53
2.18484e-63	0.30606	0.293	0.136	4.33801e-59	2	BCL2A1
2.33574e-63	0.388338	0.777	0.788	4.63761e-59	2	PPP4C
4.00205e-63	0.444249	0.587	0.466	7.94608e-59	2	ZNF385A
9.46963e-63	0.473558	0.763	0.735	1.88019e-58	2	EPB41L3
1.89461e-62	0.543547	0.625	0.542	3.76174e-58	2	FNDC3A
2.24882e-62	0.357501	0.953	0.858	4.46503e-58	2	C15orf48
2.93268e-62	0.503184	0.604	0.522	5.82284e-58	2	RNF168
1.5012e-61	0.259537	0.995	1	2.98063e-57	2	S100A11
2.09076e-61	0.315023	0.265	0.128	4.1512e-57	2	GOLM1
2.32914e-61	0.288536	0.963	0.975	4.6245e-57	2	BID
2.92454e-61	0.478367	0.656	0.602	5.80668e-57	2	BIRC2
2.99215e-61	0.434242	0.569	0.46	5.94092e-57	2	SCPEP1
3.81532e-61	0.533043	0.68	0.645	7.57533e-57	2	INTS6
5.97779e-61	0.311707	0.276	0.129	1.18689e-56	2	FCGR2B
2.77423e-60	0.439829	0.822	0.863	5.50823e-56	2	MAP3K2
2.80083e-60	0.433462	0.725	0.715	5.56106e-56	2	PPP2R5C
3.28779e-60	0.401962	0.784	0.802	6.5279e-56	2	CDC42SE1
5.23194e-60	0.434394	0.572	0.448	1.0388e-55	2	NAB1
6.23839e-60	0.452846	0.429	0.272	1.23863e-55	2	VEGFA
7.05839e-60	0.363328	0.903	0.925	1.40144e-55	2	C6orf62
9.11754e-60	0.436125	0.748	0.745	1.81029e-55	2	ARFGAP3
9.27981e-60	0.401296	0.27	0.123	1.84251e-55	2	FFAR2
1.56008e-59	0.454917	0.511	0.39	3.09753e-55	2	HSPA13
1.89679e-59	0.319348	0.286	0.141	3.76608e-55	2	PLXNC1
9.32903e-59	0.453258	0.704	0.652	1.85228e-54	2	RBMS1
9.49975e-58	0.450733	0.615	0.529	1.88617e-53	2	MPP1
1.63691e-57	0.301842	0.371	0.207	3.25008e-53	2	CLEC4E
4.17073e-57	0.295459	0.92	0.963	8.28099e-53	2	BTF3
8.25654e-57	0.415748	0.71	0.694	1.63934e-52	2	SEC14L1
1.2172e-56	0.4329	0.426	0.291	2.41674e-52	2	EPB41
1.26702e-56	0.373763	0.786	0.806	2.51568e-52	2	CHMP4B
1.31183e-56	0.286785	0.948	0.972	2.60463e-52	2	MYL12B
4.47789e-56	0.396959	0.789	0.798	8.89085e-52	2	ASH1L
6.78876e-56	0.416756	0.694	0.646	1.34791e-51	2	SETD5
1.44527e-55	0.426625	0.41	0.272	2.86959e-51	2	DDHD1
1.46959e-55	0.503268	0.255	0.121	2.91788e-51	2	AC005224.3
1.58515e-55	0.276115	0.966	0.984	3.14731e-51	2	MSN
2.8677e-55	0.463544	0.512	0.394	5.69381e-51	2	EEPD1
7.57316e-55	0.450997	0.658	0.614	1.50365e-50	2	PPP1R10
1.0277e-54	0.445869	0.66	0.619	2.0405e-50	2	RGS19
1.08706e-54	0.251388	0.97	0.985	2.15835e-50	2	IQGAP1
1.15028e-54	0.30745	0.954	0.972	2.28388e-50	2	SEC61B
2.25203e-54	0.443749	0.56	0.438	4.47141e-50	2	MAP3K8
2.99442e-54	0.329147	0.897	0.928	5.94543e-50	2	RHOG
3.06517e-54	0.452059	0.647	0.568	6.0859e-50	2	VDR
3.58115e-54	0.501167	0.53	0.403	7.11037e-50	2	ATP2B1-AS1
4.45351e-54	0.308779	0.924	0.956	8.84244e-50	2	RAP1B
5.29337e-54	0.398027	0.667	0.606	1.051e-49	2	CLIC4
5.57311e-54	0.882612	0.502	0.365	1.10654e-49	2	IRF4
6.28013e-54	0.353099	0.93	0.955	1.24692e-49	2	ZNF207
6.41023e-54	0.299641	0.607	0.438	1.27275e-49	2	PLSCR1
2.56381e-53	0.407881	0.439	0.306	5.09044e-49	2	LPCAT1
6.3493e-53	0.369339	0.386	0.249	1.26065e-48	2	SEMA4D
2.12256e-52	0.382252	0.846	0.869	4.21435e-48	2	SF1
2.53192e-52	0.428947	0.706	0.697	5.02713e-48	2	RCOR1
3.63813e-52	0.390947	0.77	0.761	7.22351e-48	2	ARHGAP30
1.34487e-51	0.362885	0.846	0.873	2.67025e-47	2	NIPBL
2.16465e-51	0.343194	0.35	0.208	4.29791e-47	2	AKT3
5.40689e-51	0.446974	0.666	0.623	1.07354e-46	2	CMTM3
1.26645e-50	0.311499	0.33	0.192	2.51454e-46	2	CD300C
3.13105e-50	0.309722	0.264	0.136	6.21671e-46	2	CYB5D1
3.33647e-50	0.395177	0.777	0.799	6.62456e-46	2	ARID4B
2.17006e-49	0.389321	0.596	0.528	4.30864e-45	2	YY1AP1
2.25049e-49	0.38223	0.66	0.612	4.46835e-45	2	STK40
3.27135e-49	0.392214	0.627	0.527	6.49527e-45	2	PNP
3.68044e-49	0.341022	0.82	0.846	7.30752e-45	2	EP300
6.78173e-49	0.388835	0.774	0.787	1.34651e-44	2	TMF1
7.8481e-49	0.506426	0.497	0.386	1.55824e-44	2	FLNB
1.24591e-48	0.346457	0.421	0.28	2.47375e-44	2	FYN
1.34305e-48	0.273713	0.932	0.953	2.66662e-44	2	RBM3
5.81316e-48	0.419899	0.47	0.365	1.1542e-43	2	UBE2Q2
1.06153e-47	0.304071	0.26	0.138	2.10766e-43	2	CBFA2T3
1.07159e-47	0.510469	0.55	0.419	2.12765e-43	2	BASP1
1.58742e-47	0.313081	0.919	0.956	3.15182e-43	2	BAZ1A
1.98644e-47	0.331741	0.324	0.196	3.94408e-43	2	ABTB1
2.28568e-47	0.367703	0.71	0.703	4.53822e-43	2	CRK
2.34278e-47	0.413936	0.592	0.539	4.6516e-43	2	FAM177A1
3.60277e-47	0.272406	0.94	0.976	7.1533e-43	2	GRB2
4.80136e-47	0.299503	0.881	0.921	9.5331e-43	2	TRIR
6.03015e-47	0.445432	0.789	0.789	1.19729e-42	2	PLXDC2
7.42318e-47	0.410967	0.575	0.492	1.47387e-42	2	ADGRE5
8.54978e-47	0.454845	0.619	0.59	1.69756e-42	2	NQO2
9.96909e-47	0.377681	0.923	0.952	1.97936e-42	2	AHR
1.58264e-46	0.372649	0.338	0.216	3.14233e-42	2	SLC9A3R1
1.65183e-46	0.351245	0.773	0.778	3.27972e-42	2	IL6R
2.37001e-46	0.258766	0.973	0.985	4.70565e-42	2	HNRNPK
2.62374e-46	0.45305	0.308	0.18	5.20945e-42	2	ARRDC3
2.78578e-46	0.400841	0.6	0.542	5.53116e-42	2	CLK1
2.83927e-46	0.394594	0.689	0.684	5.63737e-42	2	UBR4
3.15359e-46	0.300163	0.446	0.293	6.26145e-42	2	SMIM25
3.79667e-46	0.525443	0.63	0.544	7.53828e-42	2	DUSP2
4.61583e-46	0.397758	0.668	0.641	9.16473e-42	2	MAFG
5.06635e-46	0.354536	0.736	0.699	1.00592e-41	2	HLA-F
1.31043e-45	0.570267	0.572	0.458	2.60186e-41	2	TGM2
2.49614e-45	0.375373	0.613	0.558	4.95609e-41	2	RNF11
5.82648e-45	0.312398	0.824	0.849	1.15685e-40	2	PITPNA
8.49175e-45	0.384169	0.781	0.803	1.68604e-40	2	NUP62
9.71547e-45	0.536869	0.812	0.823	1.92901e-40	2	EGR2
1.03355e-44	0.373019	0.662	0.617	2.05211e-40	2	RILPL2
2.98089e-44	0.480996	0.467	0.375	5.91855e-40	2	PLBD1
5.3792e-44	0.331447	0.315	0.188	1.06804e-39	2	AF117829.1
6.33994e-44	0.314432	0.82	0.854	1.25879e-39	2	UBE2Z
1.10755e-43	0.348655	0.367	0.227	2.19903e-39	2	ADAM19
2.37994e-43	0.416281	0.755	0.779	4.72537e-39	2	EDEM1
3.7499e-43	0.498962	0.888	0.926	7.44542e-39	2	FOS
1.02318e-42	0.423948	0.542	0.474	2.03152e-38	2	NUP214
1.74413e-42	0.290896	0.334	0.212	3.46297e-38	2	RHBDF2
1.84953e-42	0.400402	0.775	0.782	3.67223e-38	2	MIDN
1.94e-42	0.4231	0.681	0.668	3.85186e-38	2	PTGER2
2.70979e-42	0.34362	0.79	0.824	5.38028e-38	2	TANK
4.59399e-42	0.307207	0.853	0.9	9.12137e-38	2	SERINC1
7.33718e-42	0.458787	0.904	0.957	1.4568e-37	2	PLEK
7.37775e-42	0.36215	0.694	0.711	1.46485e-37	2	MAP3K11
7.48452e-42	0.386736	0.383	0.263	1.48605e-37	2	AC016831.5
8.14219e-42	0.367386	0.705	0.673	1.61663e-37	2	B4GALT5
1.1206e-41	0.305954	0.376	0.26	2.22495e-37	2	UAP1
1.16255e-41	0.400587	0.588	0.547	2.30824e-37	2	R3HDM4
1.49441e-41	0.334268	0.773	0.814	2.96714e-37	2	PAIP2
2.43915e-41	0.340906	0.819	0.86	4.84294e-37	2	SRSF11
3.90613e-41	0.391956	0.791	0.827	7.75561e-37	2	HOOK3
5.36117e-41	0.325541	0.895	0.931	1.06446e-36	2	ANKRD12
5.95488e-41	0.300489	0.337	0.213	1.18234e-36	2	BRPF3
6.93739e-41	0.336918	0.757	0.762	1.37742e-36	2	TMEM127
8.6777e-41	0.251023	0.29	0.17	1.72296e-36	2	ODF3B
9.33788e-41	0.275431	0.932	0.96	1.85404e-36	2	FUS
1.07546e-40	0.316462	0.781	0.806	2.13532e-36	2	ANXA7
1.89992e-40	0.278485	0.91	0.934	3.7723e-36	2	WDR1
3.25285e-40	0.406716	0.542	0.45	6.45854e-36	2	HAVCR2
3.86664e-40	0.257562	0.938	0.966	7.67721e-36	2	SRSF3
3.93129e-40	0.343458	0.464	0.352	7.80559e-36	2	CSRNP1
4.12151e-40	0.379419	0.725	0.725	8.18326e-36	2	PDLIM7
6.1948e-40	0.380569	0.714	0.738	1.22998e-35	2	RBM5
7.15109e-40	0.334571	0.767	0.787	1.41985e-35	2	GPBP1
8.20972e-40	0.351435	0.731	0.753	1.63004e-35	2	HIPK3
9.8762e-40	0.413914	0.545	0.479	1.96092e-35	2	FBXW7
1.08762e-39	0.338367	0.396	0.284	2.15947e-35	2	TPRA1
1.2763e-39	0.351075	0.849	0.889	2.5341e-35	2	CREG1
3.39208e-39	0.301548	0.825	0.875	6.73497e-35	2	YME1L1
7.49892e-39	0.43254	0.703	0.675	1.48891e-34	2	GOLGB1
1.09624e-38	0.433566	0.653	0.647	2.17659e-34	2	SASH3
1.28245e-38	0.36289	0.448	0.357	2.5463e-34	2	HSD17B11
1.49657e-38	0.546941	0.613	0.566	2.97143e-34	2	SOCS1
1.61006e-38	0.650131	0.709	0.705	3.19678e-34	2	HMOX1
2.23669e-38	0.301441	0.773	0.79	4.44096e-34	2	SURF4
4.0968e-38	0.291382	0.924	0.947	8.1342e-34	2	SLC16A3
5.97409e-38	0.325209	0.937	0.966	1.18616e-33	2	REEP5
6.05263e-38	0.31146	0.768	0.806	1.20175e-33	2	KDELR2
6.78243e-38	0.366284	0.4	0.301	1.34665e-33	2	DHRS7
6.9496e-38	0.314813	0.838	0.882	1.37984e-33	2	KMT2E
1.26366e-37	0.363291	0.781	0.781	2.509e-33	2	IL6ST
1.48221e-37	0.418262	0.587	0.553	2.94293e-33	2	STK24
1.62071e-37	0.33054	0.812	0.834	3.21793e-33	2	TAOK1
1.91723e-37	0.372133	0.608	0.579	3.80665e-33	2	LENG8
1.99557e-37	0.332158	0.649	0.637	3.96221e-33	2	SAR1A
2.13554e-37	0.361666	0.724	0.748	4.24012e-33	2	PSMA3-AS1
6.22052e-37	0.339067	0.255	0.152	1.23508e-32	2	HMGB2
8.80662e-37	0.452896	0.597	0.581	1.74855e-32	2	ADD1
1.28727e-36	0.286223	0.806	0.807	2.55587e-32	2	ADAM17
1.7052e-36	0.412074	0.72	0.749	3.38567e-32	2	PHF20L1
1.85831e-36	0.333425	0.598	0.565	3.68968e-32	2	FBRS
3.34329e-36	0.327532	0.539	0.458	6.6381e-32	2	BRAF
3.85199e-36	0.39566	0.476	0.382	7.64813e-32	2	SMAD7
5.55238e-36	0.333142	0.943	0.909	1.10243e-31	2	SLC7A11
6.57401e-36	0.377822	0.566	0.511	1.30527e-31	2	SLFN11
7.21e-36	0.388435	0.47	0.394	1.43154e-31	2	UBN2
1.52337e-35	0.401349	0.636	0.599	3.02465e-31	2	BCL6
4.64944e-35	0.342551	0.605	0.573	9.23146e-31	2	FURIN
5.18879e-35	0.348905	0.974	0.986	1.03024e-30	2	ZEB2
8.34295e-35	0.390131	0.674	0.686	1.65649e-30	2	PURB
9.04818e-35	0.444188	0.541	0.504	1.79652e-30	2	PLEKHF2
1.1557e-34	0.340422	0.69	0.679	2.29464e-30	2	CYTH1
1.27212e-34	0.30546	0.313	0.199	2.52579e-30	2	MS4A14
1.31118e-34	0.346753	0.561	0.519	2.60335e-30	2	AGAP3
1.48812e-34	0.260057	0.987	0.989	2.95467e-30	2	AHNAK
6.20276e-34	0.455513	0.382	0.294	1.23156e-29	2	SLC25A37
7.17577e-34	0.33681	0.606	0.573	1.42475e-29	2	CNPY3
9.48856e-34	0.349717	0.716	0.738	1.88395e-29	2	ANKLE2
1.02396e-33	0.377198	0.658	0.668	2.03308e-29	2	AZIN1
1.13209e-33	0.374725	0.703	0.729	2.24777e-29	2	DCP2
2.55384e-33	0.277606	0.851	0.899	5.07065e-29	2	PLEKHB2
2.88336e-33	0.286055	0.316	0.218	5.72491e-29	2	ATG16L2
3.3987e-33	0.344518	0.723	0.745	6.74812e-29	2	YIPF4
3.75571e-33	0.314887	0.39	0.292	7.45696e-29	2	EVA1B
4.65528e-33	0.430636	0.746	0.746	9.24307e-29	2	LYST
8.54105e-33	0.376003	0.613	0.569	1.69583e-28	2	GK
9.31593e-33	0.326753	0.371	0.258	1.84968e-28	2	CHST15
1.18668e-32	0.529595	0.725	0.655	2.35615e-28	2	IL1RN
1.73259e-32	0.360805	0.604	0.57	3.44005e-28	2	ACVR2A
2.83777e-32	0.292989	0.839	0.868	5.63439e-28	2	MGAT1
5.06351e-32	0.344417	0.499	0.427	1.00536e-27	2	LAT2
5.89067e-32	0.350113	0.52	0.469	1.16959e-27	2	KLHL5
6.42268e-32	0.352952	0.515	0.461	1.27522e-27	2	RIN3
7.61856e-32	0.381456	0.595	0.586	1.51266e-27	2	SLC35E1
8.58637e-32	0.319197	0.493	0.422	1.70482e-27	2	STX11
9.76208e-32	0.271485	0.87	0.927	1.93826e-27	2	SLC25A6
1.05995e-31	0.387634	0.746	0.684	2.10453e-27	2	MPEG1
1.12219e-31	0.354884	0.444	0.352	2.2281e-27	2	SNX10
2.46943e-31	0.313501	0.727	0.782	4.90305e-27	2	EIF3F
3.17126e-31	0.31649	0.84	0.859	6.29654e-27	2	EML4
3.3556e-31	0.287061	0.386	0.294	6.66254e-27	2	SLC35B2
4.59775e-31	0.372755	0.515	0.469	9.12883e-27	2	YPEL5
4.71559e-31	0.325454	0.251	0.154	9.3628e-27	2	TNFSF14
5.02698e-31	0.275467	0.811	0.847	9.98107e-27	2	AP1S2
7.1296e-31	0.273542	0.379	0.282	1.41558e-26	2	LY86
7.65951e-31	0.302325	0.371	0.282	1.5208e-26	2	TGIF2
1.58211e-30	0.422127	0.535	0.512	3.14128e-26	2	NEK7
1.78496e-30	0.291256	0.286	0.183	3.54404e-26	2	PAPSS2
1.89936e-30	0.264414	0.887	0.935	3.77119e-26	2	ETV6
2.31578e-30	0.311902	0.452	0.382	4.59799e-26	2	ZNF394
3.96016e-30	0.391684	0.535	0.47	7.8629e-26	2	CKAP4
8.69704e-30	0.640509	0.666	0.663	1.7268e-25	2	ARL4C
1.03424e-29	0.305527	0.671	0.621	2.05348e-25	2	HIP1
1.09912e-29	0.334582	0.694	0.734	2.1823e-25	2	TNFRSF1A
1.32405e-29	0.310094	0.306	0.203	2.6289e-25	2	CD109
1.63683e-29	0.294805	0.742	0.778	3.24993e-25	2	RAB21
2.20457e-29	0.328933	0.779	0.829	4.37718e-25	2	KDM5A
2.95225e-29	0.29644	0.398	0.315	5.86169e-25	2	GAB2
3.68432e-29	0.371125	0.71	0.728	7.31521e-25	2	SLC25A24
4.15618e-29	0.296518	0.899	0.901	8.25209e-25	2	RAB31
4.27698e-29	0.36821	0.573	0.536	8.49195e-25	2	THUMPD3-AS1
4.85965e-29	0.337687	0.581	0.527	9.64883e-25	2	PIK3AP1
5.07279e-29	0.270905	0.287	0.193	1.0072e-24	2	CCDC88B
5.19156e-29	0.436247	0.33	0.23	1.03078e-24	2	KLF2
1.11418e-28	0.339308	0.699	0.731	2.2122e-24	2	RIOK3
1.61397e-28	0.31074	0.575	0.546	3.20453e-24	2	MAPKAPK2
2.11541e-28	0.257048	0.801	0.846	4.20015e-24	2	SSR2
3.76651e-28	0.335011	0.566	0.497	7.4784e-24	2	SGTB
4.2417e-28	0.318435	0.616	0.615	8.42189e-24	2	E2F3
5.62082e-28	0.267082	0.801	0.868	1.11601e-23	2	EIF3H
6.11101e-28	0.271146	0.913	0.951	1.21334e-23	2	QKI
6.68161e-28	0.343768	0.563	0.533	1.32663e-23	2	PLEKHA2
6.93701e-28	0.305707	0.393	0.311	1.37734e-23	2	SMURF2
7.5685e-28	0.317771	0.69	0.716	1.50272e-23	2	MOB3A
7.66198e-28	0.27933	0.376	0.287	1.52129e-23	2	NBPF14
8.07449e-28	0.300378	0.685	0.715	1.60319e-23	2	IST1
1.20686e-27	0.3237	0.606	0.595	2.39622e-23	2	SLC11A2
1.79669e-27	0.347198	0.602	0.601	3.56732e-23	2	UBR5
2.97803e-27	0.312286	0.506	0.443	5.91288e-23	2	ANKH
3.40303e-27	0.32675	0.362	0.285	6.75673e-23	2	ARRDC2
3.83631e-27	0.289618	0.763	0.812	7.61698e-23	2	MTCH1
4.23166e-27	0.347287	0.602	0.6	8.40196e-23	2	CHMP1B
8.18257e-27	0.272257	0.747	0.783	1.62465e-22	2	ARHGAP31
8.39481e-27	0.351218	0.637	0.599	1.66679e-22	2	BTG1
1.4078e-26	0.312801	0.467	0.41	2.79519e-22	2	FAM214B
2.00768e-26	0.291138	0.514	0.471	3.98624e-22	2	GDI1
2.07423e-26	0.258832	0.533	0.451	4.11839e-22	2	NBPF19
2.98576e-26	0.306349	0.817	0.84	5.92823e-22	2	GNS
4.37547e-26	0.334689	0.727	0.749	8.68749e-22	2	LIMD2
7.5168e-26	0.274029	0.73	0.783	1.49246e-21	2	PAFAH1B1
9.47505e-26	0.271669	0.272	0.188	1.88127e-21	2	DNMT3A
2.76934e-25	0.311881	0.672	0.706	5.49852e-21	2	SRP19
2.7891e-25	0.359697	0.672	0.69	5.53776e-21	2	RUNX1
3.97142e-25	0.25211	0.803	0.866	7.88525e-21	2	BRD4
4.0654e-25	0.309954	0.586	0.582	8.07184e-21	2	RC3H1
5.30387e-25	0.25917	0.869	0.902	1.05308e-20	2	ATP1A1
6.45696e-25	0.333296	0.46	0.415	1.28203e-20	2	HBP1
6.46803e-25	0.296325	0.721	0.772	1.28423e-20	2	C16orf72
9.23276e-25	0.361373	0.732	0.739	1.83316e-20	2	APBB1IP
1.1457e-24	0.316492	0.672	0.701	2.2748e-20	2	GPATCH2L
1.15941e-24	0.267662	0.689	0.704	2.302e-20	2	HNRNPH2
1.38678e-24	0.250324	0.311	0.213	2.75345e-20	2	MIR3142HG
1.5895e-24	0.258673	0.346	0.268	3.15595e-20	2	RASA3
1.96307e-24	0.326126	0.651	0.695	3.89767e-20	2	ZNF655
2.3889e-24	0.358578	0.391	0.326	4.74316e-20	2	TOR3A
2.58092e-24	0.312801	0.363	0.296	5.12442e-20	2	NACC2
2.69862e-24	0.30762	0.315	0.238	5.35811e-20	2	PGM3
4.28284e-24	0.292995	0.585	0.582	8.50359e-20	2	TRA2A
5.23583e-24	0.270209	0.748	0.804	1.03957e-19	2	CSGALNACT2
5.6492e-24	0.308357	0.621	0.636	1.12165e-19	2	PCF11
6.53777e-24	0.283454	0.351	0.269	1.29807e-19	2	FAR2
9.50391e-24	0.298651	0.841	0.814	1.887e-19	2	EVI2B
1.01627e-23	0.292704	0.716	0.735	2.01781e-19	2	BLVRA
1.16934e-23	0.338519	0.488	0.439	2.32173e-19	2	ICOSLG
1.60614e-23	0.319875	0.615	0.587	3.18899e-19	2	FAM107B
2.41525e-23	0.538102	0.74	0.766	4.79548e-19	2	DUSP6
3.41226e-23	0.258509	0.799	0.861	6.77505e-19	2	SMG1
4.82343e-23	0.267513	0.737	0.79	9.57692e-19	2	PDLIM5
7.83998e-23	0.394279	0.516	0.468	1.55663e-18	2	FAM126A
9.95533e-23	0.311323	0.506	0.446	1.97663e-18	2	DAPP1
1.35483e-22	0.266348	0.686	0.72	2.69001e-18	2	PITPNB
1.45968e-22	0.254598	0.292	0.214	2.89819e-18	2	RALGDS
1.46597e-22	0.269752	0.319	0.226	2.91068e-18	2	PHACTR1
1.76515e-22	0.294261	0.435	0.386	3.5047e-18	2	SIN3A
2.43362e-22	0.31853	0.829	0.837	4.83196e-18	2	LITAF
2.98462e-22	0.281127	0.701	0.697	5.92596e-18	2	FOSL2
5.13727e-22	0.266921	0.705	0.744	1.02e-17	2	DDX6
5.76545e-22	0.250219	0.806	0.865	1.14473e-17	2	EIF3E
8.75222e-22	0.369009	0.501	0.486	1.73775e-17	2	GGCX
1.79346e-21	0.410583	0.584	0.596	3.56092e-17	2	RNF24
4.11948e-21	0.251251	0.303	0.226	8.17922e-17	2	NOL4L
7.24408e-21	0.2746	0.495	0.464	1.43831e-16	2	PSPC1
7.99156e-21	0.274606	0.618	0.624	1.58672e-16	2	EMD
8.62984e-21	0.271332	0.619	0.638	1.71346e-16	2	SSFA2
9.70979e-21	0.299125	0.714	0.766	1.92788e-16	2	SELENOS
1.04138e-20	0.290644	0.529	0.526	2.06766e-16	2	SF3B4
1.60621e-20	0.256152	0.517	0.459	3.18913e-16	2	CD4
1.61749e-20	0.35808	0.386	0.333	3.21153e-16	2	MAML2
3.10733e-20	0.295957	0.488	0.463	6.1696e-16	2	MLXIP
3.28775e-20	0.378721	0.873	0.937	6.52783e-16	2	KLF6
4.57504e-20	0.286223	0.373	0.319	9.08374e-16	2	KIF13A
5.56861e-20	0.27642	0.708	0.763	1.10565e-15	2	SEC61A1
7.66661e-20	0.257682	0.684	0.722	1.52221e-15	2	PRKCD
9.59148e-20	0.381953	0.711	0.779	1.90439e-15	2	ABL2
1.88652e-19	0.293107	0.555	0.56	3.74568e-15	2	LPGAT1
4.23946e-19	0.25488	0.311	0.242	8.41745e-15	2	PLAGL1
4.6317e-19	0.329978	0.57	0.578	9.19624e-15	2	ACOX1
4.94869e-19	0.305822	0.467	0.447	9.82562e-15	2	CTDSP1
7.02198e-19	0.315534	0.356	0.298	1.39421e-14	2	SELPLG
7.45791e-19	0.310192	0.4	0.358	1.48077e-14	2	ELK1
8.85022e-19	0.304109	0.506	0.487	1.75721e-14	2	CAMKK2
9.80518e-19	0.268416	0.643	0.665	1.94682e-14	2	SEC22B
1.16555e-18	0.321527	0.618	0.645	2.3142e-14	2	AP2A2
1.23843e-18	0.321368	0.474	0.46	2.4589e-14	2	ERC1
2.10515e-18	0.284614	0.502	0.486	4.17978e-14	2	NT5C2
2.81725e-18	0.417747	0.651	0.654	5.59365e-14	2	PHLDA1
2.9828e-18	0.257922	0.733	0.782	5.92235e-14	2	NORAD
3.51913e-18	0.274879	0.849	0.922	6.98724e-14	2	UGP2
3.54195e-18	0.255232	0.823	0.875	7.03255e-14	2	PTPN6
4.28483e-18	0.255405	0.769	0.834	8.50753e-14	2	USP15
4.59358e-18	0.3334	0.661	0.626	9.12055e-14	2	SLC2A3
6.59294e-18	0.282058	0.525	0.523	1.30903e-13	2	CWC25
6.94497e-18	0.299123	0.498	0.495	1.37892e-13	2	RELT
7.03678e-18	0.257673	0.423	0.388	1.39715e-13	2	SH3GL1
9.46706e-18	0.344228	0.342	0.282	1.87968e-13	2	TSC22D3
1.25503e-17	0.282339	0.567	0.579	2.49187e-13	2	FHOD1
1.62234e-17	0.285428	0.722	0.777	3.22115e-13	2	NBN
1.96345e-17	0.255243	0.511	0.5	3.89842e-13	2	TFE3
2.25144e-17	0.262122	0.885	0.931	4.47023e-13	2	ITPRIPL2
2.3933e-17	0.276066	0.458	0.439	4.75189e-13	2	CPSF7
2.69975e-17	0.288166	0.637	0.679	5.36036e-13	2	HIPK1
3.30986e-17	0.424965	0.604	0.626	6.57172e-13	2	MIR4435-2HG
4.29746e-17	0.263265	0.724	0.783	8.53261e-13	2	AFTPH
6.27076e-17	0.316792	0.531	0.537	1.24506e-12	2	CCSER2
6.8037e-17	0.25688	0.721	0.772	1.35088e-12	2	AP1B1
7.12525e-17	0.260648	0.692	0.746	1.41472e-12	2	HADHB
7.80688e-17	0.261632	0.733	0.764	1.55006e-12	2	HIPK2
8.77458e-17	0.256149	0.662	0.716	1.74219e-12	2	TBXAS1
1.04867e-16	0.291679	0.57	0.581	2.08214e-12	2	SH3KBP1
1.39569e-16	0.362559	0.471	0.457	2.77114e-12	2	SAV1
1.4613e-16	0.270067	0.41	0.378	2.90141e-12	2	TRIOBP
1.98623e-16	0.25179	0.393	0.357	3.94367e-12	2	PNPLA2
2.9031e-16	0.289705	0.478	0.46	5.7641e-12	2	EPM2AIP1
3.77617e-16	0.275351	0.632	0.652	7.49759e-12	2	BNIP3L
4.08954e-16	0.29451	0.632	0.667	8.11978e-12	2	CISH
4.09648e-16	0.283095	0.683	0.751	8.13356e-12	2	STAG2
5.6284e-16	0.304634	0.612	0.649	1.11752e-11	2	ZNF267
6.25762e-16	0.399436	0.555	0.586	1.24245e-11	2	AK2
7.49525e-16	0.267906	0.465	0.452	1.48818e-11	2	PPM1A
7.97653e-16	0.279372	0.327	0.275	1.58374e-11	2	RGS12
9.94358e-16	0.277446	0.524	0.539	1.9743e-11	2	TNRC18
1.00239e-15	0.278241	0.527	0.53	1.99025e-11	2	CYSTM1
1.16769e-15	0.254479	0.375	0.331	2.31845e-11	2	LYSMD3
1.99335e-15	0.256127	0.643	0.696	3.9578e-11	2	YTHDC1
3.10907e-15	0.322965	0.445	0.43	6.17305e-11	2	CDKN1B
3.24181e-15	0.268858	0.524	0.484	6.43661e-11	2	RNF144B
6.20329e-15	0.570097	0.73	0.802	1.23166e-10	2	CD83
7.26214e-15	0.263039	0.613	0.656	1.4419e-10	2	UHRF1BP1L
8.56841e-15	0.566408	0.698	0.788	1.70126e-10	2	MAF
1.01656e-14	0.259379	0.657	0.724	2.01839e-10	2	PLIN3
1.53218e-14	0.262203	0.613	0.659	3.04215e-10	2	CUX1
1.63181e-14	0.30009	0.611	0.656	3.23996e-10	2	RSF1
2.40867e-14	0.281491	0.535	0.541	4.78241e-10	2	AFF1
5.41831e-14	0.252211	0.269	0.217	1.0758e-09	2	TLR1
6.26531e-14	0.281091	0.715	0.799	1.24398e-09	2	RYBP
8.95079e-14	0.292103	0.421	0.401	1.77718e-09	2	DEDD2
1.38134e-13	0.256788	0.633	0.687	2.74264e-09	2	SRI
1.53949e-13	0.322661	0.35	0.304	3.05666e-09	2	HIST1H1C
1.79895e-13	0.289825	0.557	0.507	3.57181e-09	2	MAFB
2.3503e-13	0.261579	0.577	0.618	4.66652e-09	2	IRF5
2.4994e-13	0.284249	0.284	0.235	4.96256e-09	2	SLC12A7
3.21633e-13	0.271105	0.447	0.439	6.38602e-09	2	UBXN7
5.31771e-13	0.250303	0.569	0.608	1.05583e-08	2	GRK2
6.38718e-13	0.283901	0.468	0.473	1.26817e-08	2	ERGIC1
7.37648e-13	0.255063	0.483	0.492	1.4646e-08	2	ALG2
8.96248e-13	0.280845	0.524	0.551	1.7795e-08	2	ARIH1
1.0866e-12	0.271429	0.359	0.33	2.15745e-08	2	FAM45A
1.17602e-12	0.256329	0.485	0.492	2.33498e-08	2	PXN
1.84732e-12	0.309479	0.472	0.488	3.66786e-08	2	ELF2
3.66449e-12	0.276748	0.482	0.456	7.27585e-08	2	GCLM
6.14162e-12	0.255992	0.54	0.574	1.21942e-07	2	WIPI2
8.3565e-12	0.305356	0.589	0.632	1.65918e-07	2	ADAP2
9.30655e-12	0.252766	0.657	0.735	1.84782e-07	2	SYF2
1.06259e-11	0.286939	0.559	0.575	2.10978e-07	2	SOAT1
1.06591e-11	0.317687	0.619	0.668	2.11636e-07	2	PHIP
1.27709e-11	0.274779	0.557	0.6	2.53566e-07	2	HELZ
1.84593e-11	0.254431	0.394	0.377	3.6651e-07	2	TSPYL1
3.26659e-11	0.265271	0.669	0.727	6.48581e-07	2	MEF2A
3.64886e-11	0.257624	0.409	0.392	7.24482e-07	2	MGAT4A
4.23414e-11	0.264117	0.622	0.687	8.40689e-07	2	NFAT5
9.05185e-11	0.26228	0.43	0.432	1.79725e-06	2	IL4R
9.68527e-11	0.272299	0.367	0.35	1.92301e-06	2	STAT5A
1.19565e-10	0.304695	0.493	0.512	2.37397e-06	2	SRGAP2
1.37914e-10	0.261427	0.37	0.35	2.73828e-06	2	KDM6A
1.51948e-10	0.264262	0.45	0.461	3.01694e-06	2	INO80D
1.87569e-10	0.292144	0.596	0.633	3.72418e-06	2	IVNS1ABP
1.9699e-10	0.258357	0.364	0.345	3.91124e-06	2	CCDC93
9.24346e-10	0.262853	0.356	0.34	1.83529e-05	2	AGTPBP1
2.78986e-09	0.311838	0.304	0.268	5.53926e-05	2	AC103591.3
3.43565e-09	0.292039	0.323	0.296	6.82149e-05	2	SEMA3C
3.48974e-09	0.271705	0.371	0.334	6.92888e-05	2	KLF10
3.76994e-09	0.275295	0.602	0.662	7.48522e-05	2	BMP2K
5.30219e-09	0.578522	0.494	0.525	0.000105275	2	ZFP36L2
6.7984e-09	0.252068	0.526	0.561	0.000134982	2	KMT2A
7.62166e-09	0.328148	0.556	0.582	0.000151328	2	TRIB1
8.64257e-09	0.288603	0.509	0.547	0.000171598	2	PSMA6
1.38798e-08	0.266987	0.456	0.447	0.000275583	2	ARAP2
1.44637e-08	0.251382	0.414	0.421	0.000287178	2	KIAA2026
1.91692e-08	0.314076	0.461	0.473	0.000380604	2	DCUN1D3
2.27674e-08	0.42539	0.409	0.406	0.000452046	2	PDGFB
9.97459e-08	0.26765	0.539	0.589	0.00198045	2	AC004687.1
1.41468e-07	0.283837	0.359	0.342	0.00280885	2	LHFPL2
2.667e-07	0.332821	0.718	0.783	0.00529533	2	CYTOR
3.55381e-07	0.270974	0.47	0.509	0.0070561	2	PPP3CA
5.0843e-07	0.258478	0.671	0.762	0.0100949	2	FAM133B
0	1.36565	0.856	0.414	0	3	OLR1
0	1.19459	0.943	0.655	0	3	ATF5
0	1.1831	0.995	0.9	0	3	SLC7A11
0	1.16819	0.93	0.517	0	3	SERPINB9
0	1.15972	0.984	0.867	0	3	BTG2
0	1.12076	0.912	0.564	0	3	IER3
0	1.1162	0.951	0.475	0	3	IL3RA
0	1.03363	0.97	0.683	0	3	KDM6B
0	0.956147	0.97	0.739	0	3	RNF19B
0	0.897251	0.991	0.923	0	3	JUNB
0	0.867658	0.976	0.614	0	3	CFP
0	0.825886	1	0.99	0	3	EMP3
0	0.816663	0.999	0.982	0	3	ANPEP
0	0.799472	0.969	0.713	0	3	SKIL
0	0.795959	0.904	0.417	0	3	TREM1
0	0.783669	0.988	0.787	0	3	NINJ1
0	0.776211	1	0.999	0	3	EIF1
0	0.75983	1	0.999	0	3	TPT1
0	0.755162	0.941	0.554	0	3	LILRB2
0	0.728437	0.996	0.95	0	3	SFPQ
0	0.63615	1	0.997	0	3	CD44
7.4953e-304	0.767598	0.981	0.828	1.48819e-299	3	NFKB1
3.72751e-303	0.810671	0.737	0.329	7.40098e-299	3	PTGIR
6.49415e-294	0.793558	0.999	0.953	1.28941e-289	3	NFKBIA
1.82608e-292	0.641616	0.96	0.74	3.62569e-288	3	PIK3R5
2.32107e-290	0.732391	0.883	0.576	4.60849e-286	3	PRNP
5.05178e-290	0.65325	0.596	0.21	1.00303e-285	3	SEMA6B
2.20258e-289	0.734117	0.994	0.869	4.37322e-285	3	SLC43A2
7.1734e-285	0.794547	0.96	0.736	1.42428e-280	3	MARCKSL1
2.29945e-279	0.77703	0.991	0.959	4.56556e-275	3	LMNA
3.52991e-276	0.657503	0.773	0.346	7.00864e-272	3	MYO1G
2.56688e-274	0.507237	1	1	5.09655e-270	3	EEF1A1
8.09379e-272	0.612025	1	0.999	1.60702e-267	3	SRGN
6.18454e-269	0.621363	0.952	0.77	1.22794e-264	3	MLLT6
1.22624e-268	0.648365	0.946	0.638	2.4347e-264	3	CSF2RA
4.29801e-268	0.683471	0.963	0.783	8.5337e-264	3	ICAM1
2.08663e-264	0.760096	0.833	0.529	4.143e-260	3	RIPK2
7.61874e-263	0.841778	0.829	0.393	1.5127e-258	3	IL1B
6.95133e-262	0.583821	0.786	0.433	1.38019e-257	3	MIR22HG
1.42532e-261	0.555821	0.997	0.968	2.82996e-257	3	LAPTM5
4.53687e-261	0.684055	0.959	0.839	9.00795e-257	3	METRNL
1.62414e-258	0.908884	1	0.992	3.22472e-254	3	S100A10
4.54797e-257	0.499292	0.614	0.232	9.02999e-253	3	FCGR2A
9.0539e-255	0.418308	0.958	0.472	1.79765e-250	3	S100A8
2.2996e-249	0.576391	0.588	0.227	4.56586e-245	3	MTSS1
2.48106e-249	0.535203	0.998	0.988	4.92615e-245	3	SPI1
1.21888e-248	0.657375	0.996	0.617	2.42008e-244	3	S100A9
1.87219e-247	0.671534	0.979	0.91	3.71723e-243	3	DSE
2.19138e-247	1.2148	0.83	0.622	4.35099e-243	3	GPR183
1.71676e-246	0.558168	0.996	0.965	3.40863e-242	3	PICALM
3.21077e-246	0.624327	0.952	0.82	6.37499e-242	3	SPAG9
2.77195e-245	0.719295	0.95	0.67	5.50371e-241	3	DUSP1
5.79915e-245	0.63341	0.801	0.496	1.15142e-240	3	PNP
1.18764e-244	0.750247	0.953	0.841	2.35805e-240	3	PIM3
1.81248e-244	0.703128	0.914	0.623	3.59868e-240	3	AIF1
5.52257e-244	0.695253	0.971	0.741	1.09651e-239	3	TNFAIP3
1.28713e-243	0.445854	1	0.997	2.5556e-239	3	PABPC1
2.32333e-243	0.663112	0.806	0.448	4.61298e-239	3	LAIR1
4.15585e-240	0.712579	0.966	0.919	8.25145e-236	3	TNFAIP8
7.48021e-240	0.550225	0.791	0.417	1.4852e-235	3	ADAM8
2.52879e-239	0.673995	0.759	0.454	5.02091e-235	3	DENND4A
1.32913e-238	0.56033	0.935	0.692	2.639e-234	3	SRC
1.40445e-238	0.745921	0.983	0.892	2.78854e-234	3	PNRC1
1.72907e-237	1.07789	0.896	0.735	3.43307e-233	3	SLC4A7
2.36565e-237	0.666121	0.987	0.757	4.697e-233	3	MS4A7
1.67935e-235	1.76654	0.564	0.228	3.33436e-231	3	CCL26
1.31681e-234	1.25565	0.651	0.337	2.61452e-230	3	IRF4
4.57222e-233	0.667334	0.933	0.779	9.07815e-229	3	UPP1
8.3128e-233	1.3193	0.899	0.83	1.65051e-228	3	MAT2A
7.6157e-232	0.659765	0.91	0.734	1.5121e-227	3	XBP1
5.1504e-230	0.610276	0.954	0.735	1.02261e-225	3	IER5
1.98462e-228	0.724507	0.88	0.493	3.94046e-224	3	CCL4
1.84122e-227	0.656612	0.987	0.937	3.65575e-223	3	CLEC4A
5.68181e-224	0.760006	0.838	0.572	1.12812e-219	3	PPARG
2.18751e-223	0.660328	0.995	0.771	4.3433e-219	3	FCN1
3.90453e-223	0.481217	0.998	0.981	7.75245e-219	3	HLA-E
2.8723e-222	0.570173	0.793	0.462	5.70296e-218	3	NOTCH1
6.40336e-220	0.469623	1	0.979	1.27139e-215	3	MSN
6.28053e-219	0.522147	0.989	0.926	1.247e-214	3	TNIP1
1.36779e-218	0.581263	0.978	0.826	2.71575e-214	3	KYNU
1.87915e-217	0.524548	0.971	0.884	3.73105e-213	3	ARL8B
4.40122e-217	0.478251	0.69	0.299	8.73862e-213	3	VCAN
4.49278e-216	0.454368	0.997	0.965	8.92042e-212	3	VASP
5.66674e-215	0.536158	0.943	0.832	1.12513e-210	3	PITPNA
2.74862e-214	0.689679	0.964	0.897	5.45739e-210	3	ZFAND5
5.49138e-213	0.487427	0.811	0.483	1.09031e-208	3	NFKB2
8.79867e-213	0.564496	0.811	0.48	1.74698e-208	3	LACC1
1.05974e-211	0.333474	0.308	0.076	2.10412e-207	3	MN1
5.94681e-211	0.75965	0.829	0.581	1.18074e-206	3	ITGAV
1.02324e-210	0.550162	0.941	0.72	2.03165e-206	3	GPR35
2.09266e-209	0.68417	0.852	0.586	4.15498e-205	3	ZFP36
4.03829e-208	0.465192	0.383	0.118	8.01803e-204	3	TMEM52B
2.35208e-205	0.401662	0.743	0.349	4.67006e-201	3	APOBEC3A
3.33884e-205	0.590583	0.976	0.866	6.62927e-201	3	REL
4.0809e-204	0.597916	0.791	0.542	8.10262e-200	3	VDR
4.29078e-204	0.504177	0.666	0.342	8.51934e-200	3	PLK3
8.00514e-204	0.693335	0.986	0.849	1.58942e-199	3	C15orf48
1.2729e-203	0.997416	0.969	0.95	2.52735e-199	3	ANXA1
2.63847e-202	0.663843	0.693	0.354	5.23869e-198	3	CD93
3.07858e-202	0.627729	0.89	0.715	6.11252e-198	3	EPB41L3
9.40407e-202	0.60291	0.903	0.638	1.86718e-197	3	IL4I1
1.14103e-201	0.687132	0.785	0.554	2.26551e-197	3	SPHK1
4.28419e-201	0.6208	0.918	0.804	8.50627e-197	3	CAPN2
1.23624e-200	0.574713	0.774	0.474	2.45456e-196	3	CSTA
4.93488e-200	0.513943	0.639	0.297	9.7982e-196	3	GGT5
2.79061e-198	0.50954	0.921	0.742	5.54075e-194	3	PPP1R15B
2.83057e-198	0.579723	0.93	0.731	5.62009e-194	3	SERPINA1
5.29134e-198	0.537028	0.498	0.182	1.0506e-193	3	CD300E
1.38758e-197	0.509209	0.672	0.321	2.75504e-193	3	LUCAT1
1.30066e-196	0.579477	0.874	0.645	2.58246e-192	3	CFD
3.85324e-196	0.640478	0.687	0.413	7.65061e-192	3	ANKH
4.17339e-194	0.51213	0.855	0.619	8.28626e-190	3	TMEM106A
1.52937e-193	0.525377	0.883	0.689	3.03656e-189	3	RNF145
5.82167e-193	0.549542	0.938	0.809	1.15589e-188	3	PEA15
1.1492e-192	0.580114	0.735	0.464	2.28173e-188	3	PDGFC
4.87544e-192	0.722176	0.895	0.73	9.68019e-188	3	IER2
5.71857e-191	0.678957	0.851	0.632	1.13542e-186	3	B3GNT5
7.78601e-190	0.476242	0.974	0.838	1.54591e-185	3	SOD2
1.63828e-189	0.523514	0.841	0.523	3.25281e-185	3	TLR2
9.856e-189	0.738696	0.872	0.573	1.95691e-184	3	CCL3
1.23823e-188	0.53056	0.903	0.712	2.4585e-184	3	RASSF5
2.86631e-188	0.4737	0.975	0.895	5.69106e-184	3	SLCO3A1
4.31396e-187	0.443787	0.983	0.924	8.56538e-183	3	ARHGDIA
4.52217e-187	0.57206	0.954	0.833	8.97876e-183	3	FNDC3B
9.49028e-186	0.351206	0.82	0.41	1.8843e-181	3	S100A12
5.17589e-185	0.360091	1	0.995	1.02767e-180	3	RAC1
8.32049e-185	0.577392	0.821	0.57	1.65203e-180	3	NFKBID
2.75133e-183	0.41729	0.998	0.985	5.46277e-179	3	YWHAZ
3.02434e-182	0.831109	0.717	0.474	6.00482e-178	3	MYADM
3.07884e-182	0.617209	0.915	0.752	6.11303e-178	3	RGL1
8.24562e-182	0.648404	0.874	0.738	1.63717e-177	3	CD47
2.34259e-181	0.535178	0.923	0.776	4.65121e-177	3	PPP1R15A
2.72203e-181	0.594599	0.544	0.262	5.40459e-177	3	LINC01588
2.07671e-180	0.404622	0.621	0.28	4.12332e-176	3	CD37
1.30967e-179	0.366514	1	0.995	2.60035e-175	3	DDX5
1.55824e-179	0.462663	0.995	0.971	3.09389e-175	3	BID
2.6329e-178	0.608059	0.92	0.745	5.22761e-174	3	PTAFR
8.33044e-178	0.391686	0.621	0.291	1.65401e-173	3	IRAK2
1.43837e-177	0.525043	0.829	0.568	2.85588e-173	3	ETV3
1.58442e-177	0.453043	0.978	0.901	3.14587e-173	3	SIRPA
4.70778e-177	0.657438	0.876	0.674	9.3473e-173	3	NABP1
8.27218e-177	0.764425	0.982	0.94	1.64244e-172	3	CDKN1A
1.0435e-176	0.530894	0.703	0.418	2.07187e-172	3	LCP2
5.60592e-176	1.00318	0.759	0.589	1.11305e-171	3	CRIP1
8.82943e-176	0.4165	0.572	0.264	1.75308e-171	3	SIPA1L1
1.29699e-174	0.409264	0.998	0.982	2.57518e-170	3	ATXN1
1.44242e-174	0.421181	0.996	0.973	2.86392e-170	3	CD53
2.65525e-174	0.51265	0.958	0.869	5.272e-170	3	CTNNB1
1.94376e-173	0.592914	0.963	0.899	3.85933e-169	3	TGFB1
1.25095e-172	0.479789	0.891	0.685	2.48375e-168	3	SH3BP2
8.22973e-171	0.445165	0.709	0.423	1.63401e-166	3	NAB1
1.98122e-170	0.589807	0.984	0.943	3.93371e-166	3	AHR
5.86344e-168	0.54347	0.954	0.878	1.16419e-163	3	PLEC
1.21171e-166	0.544059	0.81	0.549	2.40585e-162	3	TRAF1
3.89525e-166	0.490366	0.736	0.461	7.73403e-162	3	DENND5A
4.61338e-166	0.507018	0.527	0.251	9.15986e-162	3	VEGFA
2.2697e-165	0.935045	0.861	0.766	4.5065e-161	3	MAF
3.06454e-165	0.445043	0.918	0.792	6.08464e-161	3	RAB5A
7.35446e-164	0.451968	0.983	0.948	1.46023e-159	3	JAK1
6.9524e-163	0.512834	0.671	0.417	1.3804e-158	3	AKT1S1
8.85339e-163	0.406292	0.997	0.974	1.75784e-158	3	CLIC1
1.0126e-162	0.569187	0.95	0.89	2.01051e-158	3	EIF1B
1.24055e-162	0.949095	0.809	0.641	2.46312e-158	3	ARL4C
2.58393e-162	0.419584	0.817	0.594	5.13038e-158	3	EMD
3.62885e-162	0.565143	0.797	0.563	7.20508e-158	3	CYTIP
1.78779e-161	0.385631	0.568	0.276	3.54965e-157	3	LILRA6
2.59043e-161	0.630135	0.462	0.207	5.14329e-157	3	ADAM19
8.53665e-161	0.315585	0.414	0.153	1.69495e-156	3	ALOX5
1.48666e-159	0.34593	0.381	0.138	2.95176e-155	3	MS4A4A
2.11527e-159	0.454914	0.928	0.792	4.19988e-155	3	ATF4
2.25745e-159	0.515535	0.398	0.166	4.48216e-155	3	ST6GAL1
2.77071e-159	0.430384	0.51	0.233	5.50124e-155	3	CHST15
6.57999e-159	0.274103	1	0.999	1.30646e-154	3	FAU
1.09507e-158	0.477034	0.673	0.399	2.17426e-154	3	ELK3
5.76232e-158	0.361878	0.521	0.242	1.14411e-153	3	MCUB
1.37154e-157	0.675756	0.767	0.55	2.72318e-153	3	TRIB1
6.85952e-157	0.499068	0.921	0.793	1.36196e-152	3	KDM7A
7.40223e-157	0.488338	0.993	0.795	1.46971e-152	3	MARCKS
8.17146e-157	0.538998	0.969	0.896	1.62244e-152	3	MAPK1
9.62735e-157	0.590078	0.816	0.561	1.91151e-152	3	SLC39A8
1.13603e-155	0.399898	0.99	0.921	2.25559e-151	3	SAT1
1.14814e-155	0.415044	0.989	0.966	2.27962e-151	3	IFNGR2
2.51185e-155	0.372068	1	0.997	4.98728e-151	3	HLA-A
1.27419e-154	0.561399	0.693	0.399	2.52991e-150	3	MS4A6A
1.6207e-154	0.419158	0.833	0.615	3.2179e-150	3	GNA15
1.71172e-153	0.332562	0.261	0.073	3.39862e-149	3	CRIP2
3.44224e-152	0.73638	0.731	0.505	6.83457e-148	3	EMP1
3.49191e-151	0.4591	0.707	0.43	6.93319e-147	3	ZC3H12A
9.73769e-151	0.689418	0.753	0.522	1.93342e-146	3	DUSP2
1.11127e-150	0.457964	0.803	0.602	2.20642e-146	3	CTBP2
3.35276e-150	0.384578	0.41	0.174	6.65691e-146	3	PHLDB1
5.53709e-150	0.546562	0.819	0.646	1.09939e-145	3	PTGER2
8.56286e-150	0.451209	0.653	0.371	1.70016e-145	3	CSF3R
9.62467e-150	0.487245	0.661	0.425	1.91098e-145	3	INAFM2
7.49725e-149	0.564979	0.909	0.804	1.48858e-144	3	TNFAIP2
1.16644e-147	0.57771	0.472	0.21	2.31596e-143	3	EGR1
2.69404e-147	0.817191	0.594	0.309	5.34901e-143	3	THBS1
1.93259e-146	0.430111	0.989	0.952	3.83715e-142	3	NFE2L2
2.19328e-146	0.491709	0.937	0.835	4.35475e-142	3	SGPL1
4.09776e-146	0.606356	0.741	0.543	8.1361e-142	3	CPVL
5.07149e-146	0.391362	0.913	0.686	1.00694e-141	3	DMXL2
3.08805e-145	0.777472	0.982	0.981	6.13132e-141	3	LYZ
4.09953e-145	0.686085	0.867	0.757	8.13962e-141	3	ABL2
1.27802e-144	0.432937	0.623	0.372	2.53752e-140	3	EEPD1
1.29587e-144	0.578114	0.959	0.917	2.57294e-140	3	TAGLN2
2.50622e-144	0.341901	0.42	0.17	4.97611e-140	3	AL031590.1
2.75957e-144	0.798382	0.87	0.747	5.47913e-140	3	DUSP6
5.23311e-144	0.423392	0.928	0.765	1.03903e-139	3	RIT1
1.05295e-143	0.447554	0.848	0.696	2.09063e-139	3	PITPNB
9.0898e-142	0.554324	0.847	0.623	1.80478e-137	3	BIRC3
1.18963e-141	0.261252	0.312	0.107	2.36201e-137	3	ESPL1
3.20598e-141	0.471282	0.797	0.618	6.36547e-137	3	AP2A2
3.62589e-141	0.283143	0.433	0.174	7.19921e-137	3	IFITM2
4.43921e-141	0.486545	0.966	0.93	8.81406e-137	3	APLP2
4.15339e-140	0.304393	0.482	0.214	8.24656e-136	3	CDC42EP2
8.45261e-139	0.632863	0.667	0.443	1.67827e-134	3	FAM126A
1.76467e-137	0.368502	0.988	0.953	3.50375e-133	3	FUS
1.13196e-136	0.513398	0.667	0.442	2.24752e-132	3	DCUN1D3
1.57378e-136	0.47679	0.789	0.604	3.12474e-132	3	SEC24D
1.00875e-135	0.538256	0.724	0.481	2.00286e-131	3	SEMA4A
1.52577e-135	0.463642	0.404	0.184	3.02942e-131	3	CD109
1.38743e-134	0.418874	0.907	0.782	2.75474e-130	3	ARF4
2.86955e-133	0.375378	0.948	0.829	5.69749e-129	3	FMNL1
4.21526e-133	0.399086	0.86	0.694	8.36941e-129	3	CD58
6.46527e-133	0.662286	0.811	0.601	1.28368e-128	3	SLC2A3
5.51174e-132	0.81645	0.586	0.379	1.09436e-127	3	PDGFB
1.30129e-131	0.305325	0.48	0.24	2.58371e-127	3	UAP1
4.50361e-131	0.540444	0.879	0.721	8.94193e-127	3	PPIF
1.54941e-130	0.357504	0.397	0.177	3.07635e-126	3	CD300C
1.74232e-130	0.286776	1	1	3.45937e-126	3	HLA-B
2.91961e-129	0.387649	0.972	0.923	5.79688e-125	3	ETV6
3.27933e-129	0.296718	0.72	0.414	6.51112e-125	3	PLSCR1
3.64798e-129	0.400379	0.781	0.559	7.24307e-125	3	ORAI2
1.28582e-128	0.407606	0.584	0.326	2.553e-124	3	HIVEP1
1.92889e-128	0.397904	0.718	0.457	3.82982e-124	3	TLE3
5.62928e-128	0.530213	0.877	0.761	1.11769e-123	3	EDEM1
6.38839e-128	0.390221	0.979	0.948	1.26841e-123	3	BAZ1A
2.35059e-127	0.355287	0.991	0.972	4.66709e-123	3	EEF2
2.41744e-127	0.464354	0.976	0.962	4.79982e-123	3	CFLAR
4.22583e-126	0.402229	0.802	0.619	8.39039e-122	3	MAFG
1.18391e-125	0.586583	0.909	0.795	2.35066e-121	3	CEBPB
3.44934e-125	0.394542	0.438	0.185	6.84867e-121	3	IL1A
1.44174e-124	0.318689	0.57	0.309	2.86257e-120	3	CD55
2.00873e-124	0.3668	0.924	0.797	3.98834e-120	3	WTAP
2.8134e-124	0.408207	0.815	0.596	5.586e-120	3	HIP1
2.81446e-124	0.304682	0.318	0.118	5.58811e-120	3	FCGR2B
3.62835e-124	0.373246	0.587	0.343	7.20409e-120	3	MOB3C
5.11161e-123	0.297399	1	0.998	1.01491e-118	3	HLA-C
5.45351e-122	0.380855	0.976	0.905	1.08279e-117	3	FCER1G
5.57434e-122	0.457899	0.748	0.536	1.10679e-117	3	GABARAPL1
2.36511e-121	0.267253	0.365	0.158	4.69593e-117	3	AL390036.1
3.3713e-121	0.374061	0.843	0.672	6.69372e-117	3	PSEN1
5.46398e-121	0.416482	0.622	0.363	1.08487e-116	3	SOCS3
3.70591e-120	0.527987	0.757	0.599	7.35809e-116	3	PLP2
1.20531e-119	0.398448	0.591	0.36	2.39314e-115	3	DNAJB9
1.52448e-119	0.603024	0.858	0.767	3.02686e-115	3	EZR
1.84625e-119	0.383798	0.892	0.762	3.66573e-115	3	ARHGAP31
2.01083e-119	0.369533	0.7	0.41	3.9925e-115	3	ETS2
2.70305e-119	0.470971	0.887	0.765	5.3669e-115	3	IL6ST
3.71165e-119	0.430947	1	0.998	7.36947e-115	3	NEAT1
3.91816e-119	0.472584	0.796	0.573	7.77951e-115	3	SAMSN1
1.1837e-117	0.394256	0.96	0.907	2.35023e-113	3	SEC61G
5.99807e-117	0.346978	0.98	0.948	1.19092e-112	3	RAP1B
8.11813e-117	0.46716	0.989	0.984	1.61185e-112	3	ZEB2
1.17238e-116	0.356622	0.993	0.965	2.32776e-112	3	DDX3X
1.39187e-116	0.291608	1	0.997	2.76356e-112	3	H3F3B
2.05324e-116	0.288514	0.315	0.123	4.07671e-112	3	CYB5D1
2.25301e-116	0.546264	0.536	0.33	4.47334e-112	3	MFHAS1
5.57711e-116	0.41005	0.749	0.466	1.10734e-111	3	C5AR1
2.66642e-115	0.383406	0.851	0.702	5.29417e-111	3	AGO2
3.08846e-115	0.357998	0.93	0.827	6.13213e-111	3	CCNL1
3.28604e-115	0.411164	0.94	0.844	6.52443e-111	3	EML4
3.31083e-115	0.359074	0.756	0.551	6.57365e-111	3	SERPINB8
4.9446e-115	0.302523	0.432	0.202	9.8175e-111	3	IFT57
7.05355e-115	0.323706	0.626	0.394	1.40048e-110	3	ADAP1
8.79365e-115	0.278963	0.527	0.266	1.74598e-110	3	C15orf39
7.5108e-114	0.363804	0.939	0.843	1.49127e-109	3	GRINA
2.22413e-113	0.279514	0.332	0.133	4.416e-109	3	HS3ST3B1
3.98454e-113	0.323271	0.984	0.945	7.9113e-109	3	RBM3
1.89522e-112	0.433435	0.477	0.246	3.76295e-108	3	RFLNB
2.0486e-112	0.336203	0.987	0.972	4.06749e-108	3	DDX17
2.6042e-112	0.514121	0.984	0.979	5.17063e-108	3	ZFP36L1
6.01114e-112	0.276095	0.441	0.198	1.19351e-107	3	GCH1
3.53398e-111	0.352599	0.3	0.114	7.01673e-107	3	CD163
1.71697e-110	0.495312	0.873	0.789	3.40904e-106	3	CD99
1.86338e-110	0.487226	0.795	0.663	3.69973e-106	3	MSC
6.0262e-110	0.344027	0.555	0.331	1.1965e-105	3	AC020916.1
1.06531e-109	0.319253	0.986	0.948	2.11517e-105	3	BZW1
2.48878e-109	0.73367	0.606	0.392	4.94146e-105	3	PRDM1
6.96568e-109	0.33639	0.737	0.542	1.38304e-104	3	FBRS
1.11326e-108	0.371184	0.777	0.599	2.21037e-104	3	ITGA5
1.40615e-108	0.62091	0.881	0.813	2.79192e-104	3	EGR2
1.46222e-108	0.298528	0.517	0.293	2.90325e-104	3	GAB2
1.55269e-108	0.279153	0.379	0.173	3.08286e-104	3	AF117829.1
6.77067e-108	0.312142	0.982	0.931	1.34432e-103	3	DAZAP2
1.16622e-107	0.282832	0.999	0.983	2.31553e-103	3	PCBP1
3.90857e-107	0.443413	0.627	0.432	7.76047e-103	3	SAV1
3.99723e-107	0.350174	0.653	0.432	7.93649e-103	3	FLOT1
5.43774e-107	0.392056	0.806	0.652	1.07966e-102	3	STK10
5.44565e-107	0.801521	0.858	0.764	1.08123e-102	3	ARRDC4
5.90039e-107	0.397567	0.876	0.756	1.17152e-102	3	CHD1
6.37658e-107	0.325386	0.789	0.597	1.26607e-102	3	RELB
1.66648e-106	0.33662	0.982	0.937	3.30879e-102	3	HNRNPH1
4.06326e-106	0.30205	0.985	0.927	8.0676e-102	3	GNB2
6.48009e-106	0.365102	0.898	0.785	1.28662e-101	3	MED13
8.93788e-105	0.34846	0.395	0.193	1.77462e-100	3	CHST7
1.03317e-104	0.416273	0.959	0.916	2.05135e-100	3	ATP6V1B2
1.04901e-104	0.487583	0.661	0.483	2.08281e-100	3	SLC44A1
1.21263e-104	0.361553	0.896	0.793	2.40767e-100	3	MTCH1
2.76634e-104	0.473687	0.567	0.365	5.49257e-100	3	SMAD7
2.85412e-104	0.296383	0.436	0.22	5.66686e-100	3	NDRG1
2.33166e-103	0.251313	1	0.999	4.6295e-99	3	S100A11
6.09625e-103	0.315469	0.694	0.491	1.21041e-98	3	SAMD4B
9.81918e-103	0.428023	0.7	0.515	1.9496e-98	3	THUMPD3-AS1
4.19004e-102	0.352344	0.892	0.76	8.31932e-98	3	IL6R
4.49672e-102	0.385851	0.97	0.916	8.92824e-98	3	TOP1
5.9248e-102	0.391358	0.844	0.73	1.17637e-97	3	ARFGAP3
1.04926e-101	0.394507	0.861	0.752	2.08331e-97	3	ITSN2
4.81287e-101	0.454844	0.818	0.678	9.55595e-97	3	FOSL2
2.12975e-100	0.315473	0.485	0.264	4.22862e-96	3	SVIL
2.56485e-100	0.341881	0.916	0.828	5.09251e-96	3	BRD2
3.59822e-99	0.459216	0.632	0.445	7.14427e-95	3	C9orf72
4.00526e-99	0.415465	0.968	0.92	7.95245e-95	3	ITPRIPL2
2.5818e-98	0.391464	0.799	0.662	5.12617e-94	3	CYTH1
1.05584e-97	0.313247	0.712	0.524	2.09636e-93	3	MAPKAPK2
1.41428e-97	0.37398	0.613	0.412	2.80806e-93	3	DDAH2
2.32244e-97	0.331159	0.614	0.406	4.61121e-93	3	ARL5B
5.17391e-97	0.319106	0.989	0.967	1.02728e-92	3	SEC61B
9.63568e-97	0.330877	0.473	0.267	1.91316e-92	3	FYN
2.65582e-96	0.267147	0.558	0.334	5.27314e-92	3	CSRNP1
2.00178e-95	0.364217	0.827	0.694	3.97454e-91	3	B4GALT1
2.33703e-95	0.331527	0.687	0.484	4.64017e-91	3	SDC4
3.83814e-95	0.301743	0.973	0.925	7.62063e-91	3	WDR1
4.85446e-95	0.283423	0.994	0.974	9.63853e-91	3	SERP1
5.57576e-95	0.329012	0.578	0.375	1.10707e-90	3	HSPA13
9.12503e-94	0.344631	0.923	0.837	1.81177e-89	3	KPNA4
9.41594e-94	0.362929	0.877	0.777	1.86953e-89	3	RYBP
1.00762e-93	0.354432	0.984	0.959	2.00063e-89	3	REEP5
1.67205e-93	0.342177	0.74	0.54	3.31986e-89	3	BCL3
2.20447e-93	0.32771	0.994	0.987	4.37698e-89	3	RACK1
3.23384e-93	0.317322	0.765	0.594	6.42078e-89	3	STK40
6.33503e-93	0.640868	0.655	0.511	1.25782e-88	3	SPRED1
6.52534e-93	0.303182	0.845	0.681	1.29561e-88	3	HLA-F
3.10453e-92	0.311968	0.875	0.744	6.16405e-88	3	TMEM127
1.74909e-91	0.295683	0.842	0.689	3.47282e-87	3	MAP2K3
4.16855e-91	0.35535	0.88	0.775	8.27666e-87	3	ZFAS1
6.97053e-91	0.545902	0.669	0.521	1.384e-86	3	JARID2
8.84945e-91	0.519942	0.986	0.953	1.75706e-86	3	HSPA5
1.94513e-90	0.431863	0.513	0.311	3.86207e-86	3	KLF10
2.06521e-90	0.295494	0.641	0.44	4.10047e-86	3	BRAF
5.48526e-90	0.413559	0.899	0.826	1.0891e-85	3	SELENOK
1.22381e-89	0.311278	0.65	0.43	2.42988e-85	3	NBPF19
1.69341e-89	0.253888	1	0.99	3.36226e-85	3	SDCBP
2.35322e-89	0.451599	0.584	0.416	4.67232e-85	3	ARHGAP25
2.88943e-89	0.307545	0.324	0.154	5.73696e-85	3	MMP19
3.69097e-89	0.287446	0.473	0.257	7.32842e-85	3	FAM49A
7.90452e-89	0.539712	0.847	0.765	1.56944e-84	3	CYTOR
1.14014e-88	0.282247	0.992	0.98	2.26374e-84	3	HNRNPC
1.49669e-88	0.294146	0.972	0.938	2.97168e-84	3	SRSF5
2.28855e-88	0.305537	0.779	0.617	4.54392e-84	3	SAR1A
3.39207e-88	0.298004	0.922	0.838	6.73496e-84	3	EWSR1
9.2222e-88	0.321152	0.893	0.689	1.83107e-83	3	AQP9
1.32386e-86	0.417948	0.8	0.66	2.62853e-82	3	CAMSAP2
1.65481e-86	0.328179	0.462	0.272	3.28562e-82	3	CLMN
2.02737e-86	0.269398	0.397	0.197	4.02534e-82	3	MIR3142HG
4.20044e-86	0.304526	0.961	0.905	8.33998e-82	3	SRSF2
6.98164e-86	0.313607	0.404	0.217	1.3862e-81	3	TMEM273
7.11215e-86	0.329854	0.892	0.804	1.41212e-81	3	SLC2A6
1.28783e-85	0.311221	0.676	0.478	2.557e-81	3	SGTB
3.01406e-85	0.297904	0.346	0.17	5.98442e-81	3	PAPSS2
3.91902e-85	0.250786	0.991	0.968	7.78122e-81	3	EEF1D
1.89142e-84	0.379697	0.808	0.673	3.75541e-80	3	KMO
[truncated: 5,954 more rows]
