# Supplementary material for: Monocytes differentiate along two alternative pathways during sterile inflammation
Source: EMBO Rep. 2023 May 16;24(7):e56308. doi: 10.15252/embr.202256308 (PMC10328069; doi:10.15252/embr.202256308)
Supplement: Supplementary file 3 — Dataset EV2 [file EMBR-24-e56308-s001.xlsx]

## Sheet: Dataset
gene	p_val	avg_log2FC	pct.1	pct.2	p_val_adj	cluster
FOXO3	4.54272476416429e-74	3.68101072825521	0.892	0.23	1.23107841108852e-71	Mono-like
THAP11	1.40533098232988e-53	2.11822726722958	1	0.834	3.80844696211397e-51	Mono-like
STAT5B	7.86162813115375e-53	1.71628952819248	0.968	0.505	2.13050122354267e-50	Mono-like
VDR	1.72572195701353e-52	1.62322281165434	0.943	0.508	4.67670650350667e-50	Mono-like
ATF4	9.79516626461779e-52	2.16400105513781	0.924	0.381	2.65449005771142e-49	Mono-like
FOXO4	1.60538294049323e-51	2.4185575888493	0.728	0.235	4.35058776873666e-49	Mono-like
SOX9	2.58515109159657e-45	0.967866199182897	0.994	0.772	7.00575945822672e-43	Mono-like
STAT5A	4.6460525381029e-43	1.38236485309647	0.911	0.483	1.25908023782588e-40	Mono-like
FOSL2	1.96163368731983e-40	1.59975065958357	0.873	0.435	5.31602729263673e-38	Mono-like
CEBPB	2.11788709726838e-40	1.73964495773676	0.899	0.39	5.7394740335973e-38	Mono-like
JUND	1.05924760602359e-38	1.67291141426182	0.873	0.45	2.87056101232393e-36	Mono-like
KLF6	2.41178416506633e-37	2.06341065382828	0.671	0.232	6.53593508732974e-35	Mono-like
RELA	2.6445134355605e-36	2.25115234304478	0.918	0.422	7.16663141036895e-34	Mono-like
RARA	5.53649875420918e-36	1.20061780230842	0.943	0.488	1.50039116239069e-33	Mono-like
NR1H2	2.2563525675576e-35	2.06574124296532	0.696	0.286	6.11471545808109e-33	Mono-like
SOX13	4.31617174609745e-35	1.41329280573014	0.608	0.21	1.16968254319241e-32	Mono-like
E2F3	2.92030056442481e-34	0.98437799075127	0.582	0.219	7.91401452959124e-32	Mono-like
JUN	7.25379053454246e-34	1.75379073243558	0.886	0.44	1.96577723486101e-31	Mono-like
FOXL2	7.80702737783957e-34	3.46543384985238	0.93	0.454	2.11570441939452e-31	Mono-like
SMAD4	1.2707211053276e-33	1.19734035551992	0.943	0.506	3.44365419543781e-31	Mono-like
CEBPD	2.66858071596124e-33	1.41091249890256	0.57	0.204	7.23185374025495e-31	Mono-like
ESR1	6.2494886916907e-33	1.48316823481442	0.937	0.586	1.69361143544818e-30	Mono-like
ARID3A	6.27023067008875e-33	2.95838973492363	0.576	0.185	1.69923251159405e-30	Mono-like
GATA3	6.68495312447975e-33	1.37447865671385	0.911	0.491	1.81162229673401e-30	Mono-like
CDX2	4.50672840136628e-32	0.772237194970794	1	0.965	1.22132339677026e-29	Mono-like
ELF5	3.5139557257541e-30	-1.86841236495552	0.038	0.272	9.52282001679362e-28	Mono-like
NFKB1	5.13548229403767e-30	2.03431489058698	0.823	0.389	1.39171570168421e-27	Mono-like
ARNTL	9.93957815172439e-30	1.78362060024832	0.506	0.173	2.69362567911731e-27	Mono-like
MAFF	1.34113811032217e-29	1.53085921997573	0.462	0.174	3.63448427897309e-27	Mono-like
EPAS1	2.49770015652777e-29	1.31393678463822	0.715	0.302	6.76876742419025e-27	Mono-like
WT1	1.04970667802432e-27	1.04424588500432	0.867	0.453	2.8447050974459e-25	Mono-like
TP53	1.5853975861705e-27	1.48911943663191	0.576	0.252	4.29642745852206e-25	Mono-like
GRHL2	1.16463465563791e-26	-1.33891831155867	0.108	0.376	3.15615991677874e-24	Mono-like
NR5A1	5.77513938319847e-26	0.325655111359002	1	0.999	1.56506277284678e-23	Mono-like
ATF3	6.72186113873719e-25	-2.06376446705624	0.487	0.829	1.82162436859778e-22	Mono-like
E2F5	1.15697011664962e-24	-2.16033344108988	0.044	0.315	3.13538901612047e-22	Mono-like
HSF1	1.34335799022015e-24	-2.29939589215633	0.095	0.397	3.64050015349661e-22	Mono-like
SOX11	2.30376278640529e-24	0.968333958119825	0.949	0.662	6.24319715115834e-22	Mono-like
FOXO1	2.90163933670373e-24	1.14695518452755	0.766	0.411	7.8634426024671e-22	Mono-like
SP3	3.06560799422733e-24	0.978660930763045	0.956	0.693	8.30779766435607e-22	Mono-like
PAX8	1.10986624692994e-23	0.310858698019836	0.962	0.726	3.00773752918013e-21	Mono-like
NFIC	1.30381886174636e-23	-1.8242652475331	0.133	0.517	3.53334911533262e-21	Mono-like
HMBOX1	2.48975982453887e-23	-1.98764093827974	0.519	0.799	6.74724912450033e-21	Mono-like
IRF4	2.85888755917153e-23	1.63831478675351	0.525	0.211	7.74758528535484e-21	Mono-like
SMAD3	1.11161702541594e-22	1.00957653108328	0.658	0.343	3.01248213887719e-20	Mono-like
NR2F1	2.08950956338195e-22	-1.46328137155581	0.082	0.315	5.66257091676509e-20	Mono-like
FOS	2.28601362469052e-22	1.27710279434934	0.633	0.302	6.1950969229113e-20	Mono-like
EGR1	6.89044796803783e-22	0.980705104506125	0.411	0.164	1.86731139933825e-19	Mono-like
STAT3	1.06575165864668e-21	0.794467732354088	0.703	0.386	2.88818699493252e-19	Mono-like
FOXJ2	1.63988454401932e-21	1.19805850925846	0.608	0.301	4.44408711429234e-19	Mono-like
PRDM1	2.48095728605324e-21	0.95688037152804	0.62	0.28	6.72339424520428e-19	Mono-like
TCF7	1.67450056012993e-20	1.88505147065052	0.684	0.364	4.53789651795211e-18	Mono-like
PAX6	1.7218860448126e-20	0.891336584761958	0.975	0.865	4.66631118144214e-18	Mono-like
POU2F1	4.89969430939648e-20	0.969034735048207	0.614	0.339	1.32781715784645e-17	Mono-like
TCF7L2	6.11650518427833e-20	0.741063674097341	0.987	0.673	1.65757290493943e-17	Mono-like
FOXP2	1.27596472349152e-19	-1.23537418826558	0.405	0.692	3.45786440066201e-17	Mono-like
NFYA	6.27370648779636e-19	-1.88220697906051	0.095	0.412	1.70017445819281e-16	Mono-like
FOXA1	6.71297376082403e-19	-0.885507181895115	0.304	0.643	1.81921588918331e-16	Mono-like
MBD1	7.09549847989389e-19	1.01259496791827	0.987	0.902	1.92288008805124e-16	Mono-like
BACH2	7.29475603033019e-19	1.62113339645601	0.354	0.118	1.97687888421948e-16	Mono-like
CREM	5.60338625911242e-18	1.69801578114632	0.386	0.153	1.51851767621947e-15	Mono-like
ATF6	7.03576098331659e-18	-3.71818757937933	0.139	0.455	1.9066912264788e-15	Mono-like
SREBF2	1.52119138768229e-17	-4.31804387191426	0.032	0.381	4.12242866061901e-15	Mono-like
RUNX1	6.25284322549764e-17	-1.4001421927516	0.234	0.492	1.69452051410986e-14	Mono-like
SP1	1.03717375132435e-16	0.965492124046766	0.551	0.284	2.81074086608899e-14	Mono-like
USF1	1.18660272851803e-16	-1.41853371858321	0.165	0.456	3.21569339428386e-14	Mono-like
ZNF263	1.24852718730676e-16	1.43648234301014	0.943	0.891	3.38350867760133e-14	Mono-like
HNF4G	3.01958186939971e-16	0.752657322496822	0.715	0.443	8.18306686607322e-14	Mono-like
ZEB1	4.58580357600211e-16	0.974208113216734	0.703	0.444	1.24275276909657e-13	Mono-like
BCL6	1.75591072262942e-15	-1.66991307883946	0.696	0.859	4.75851805832574e-13	Mono-like
FOXA2	1.93660114705385e-15	0.511755193268127	0.405	0.28	5.24818910851593e-13	Mono-like
SRF	2.32700341692533e-15	-0.744229683044221	0.31	0.55	6.30617925986765e-13	Mono-like
MYBL2	2.82570720119099e-15	0.886882337630172	0.658	0.385	7.65766651522759e-13	Mono-like
ELK1	4.68516975394567e-15	1.58173620360501	0.519	0.263	1.26968100331928e-12	Mono-like
PDX1	5.79772323006142e-15	0.858794729789968	0.538	0.296	1.57118299534664e-12	Mono-like
NFATC1	2.78302615271478e-14	1.32434516277771	0.456	0.247	7.54200087385706e-12	Mono-like
ZNF217	8.02111640078287e-14	1.66083234626571	0.57	0.301	2.17372254461216e-11	Mono-like
NR3C1	8.30565852187483e-14	0.665965343697433	0.899	0.725	2.25083345942808e-11	Mono-like
E2F7	9.19836229831658e-14	-1.33729989239067	0.076	0.302	2.49275618284379e-11	Mono-like
HNF1B	1.00950468434288e-13	0.739144360555301	0.5	0.281	2.7357576945692e-11	Mono-like
NFKB2	1.72446962358299e-13	-4.00726584763012	0.139	0.476	4.67331267990989e-11	Mono-like
GATA4	8.55047657416205e-13	0.439823752770404	0.994	0.893	2.31717915159792e-10	Mono-like
SMAD1	1.2713583259774e-12	0.591272997487638	0.734	0.462	3.44538106339876e-10	Mono-like
TEAD1	1.40917681461298e-12	1.12226618228753	0.595	0.333	3.81886916760116e-10	Mono-like
HOXA9	3.14563749668864e-12	0.925342528055931	0.57	0.349	8.52467761602623e-10	Mono-like
ETS2	3.31581568258099e-12	0.369932640663765	0.468	0.314	8.98586049979449e-10	Mono-like
BACH1	4.15896420883303e-12	0.852078775874534	0.443	0.244	1.12707930059375e-09	Mono-like
NFE2L2	4.68509329297694e-12	0.361604397949977	0.551	0.343	1.26966028239675e-09	Mono-like
IRF1	7.17404029078613e-12	-2.41294107458502	0.12	0.365	1.94416491880304e-09	Mono-like
ELK4	1.22351763581804e-11	-0.882193043876942	0.152	0.362	3.31573279306689e-09	Mono-like
NFE2L1	1.31229814657601e-11	0.765111390026793	0.405	0.241	3.55632797722098e-09	Mono-like
TCF3	1.46629591808375e-11	-1.53105163168486	0.095	0.335	3.97366193800696e-09	Mono-like
TWIST1	1.67939394843563e-11	0.625426376338774	0.639	0.42	4.55115760026055e-09	Mono-like
CREB3L1	4.52577511681088e-11	0.856845838491656	0.551	0.326	1.22648505665575e-08	Mono-like
E2F6	7.3313747261588e-11	1.12072693592596	0.962	0.916	1.98680255078903e-08	Mono-like
TFDP1	7.56528871498946e-11	-0.802941142624111	0.418	0.656	2.05019324176214e-08	Mono-like
ATF7	8.9680713799039e-11	-1.03649273845493	0.152	0.256	2.43034734395396e-08	Mono-like
PROX1	9.41521003393876e-11	0.802302454420013	0.658	0.428	2.5515219191974e-08	Mono-like
ETS1	1.09895366681934e-10	0.508613848983101	0.475	0.294	2.97816443708042e-08	Mono-like
RFX5	1.30120160918672e-10	-1.83029367689741	0.323	0.598	3.52625636089601e-08	Mono-like
NR5A2	1.69902402379088e-10	0.415986167165617	0.576	0.332	4.60435510447328e-08	Mono-like
SREBF1	2.00956190078597e-10	-3.64449690031446	0.089	0.41	5.44591275112998e-08	Mono-like
TBX21	3.22685295643219e-10	0.681693912579986	0.418	0.21	8.74477151193123e-08	Mono-like
PGR	5.65445978814239e-10	0.402520732952524	0.354	0.237	1.53235860258659e-07	Mono-like
MYOD1	1.04052549165625e-09	0.45264594985563	0.652	0.437	2.81982408238843e-07	Mono-like
HHEX	2.07220198365844e-09	0.532158790861259	0.816	0.612	5.61566737571437e-07	Mono-like
TCF4	2.665916085274e-09	0.522661323881653	0.354	0.228	7.22463259109254e-07	Mono-like
KLF3	3.80752424491125e-09	0.500553709850851	0.601	0.398	1.03183907037095e-06	Mono-like
ZBTB11	4.47254020701188e-09	0.973602196221117	0.5	0.295	1.21205839610022e-06	Mono-like
TFAP2A	4.55440553324811e-09	0.828952134728232	0.437	0.235	1.23424389951024e-06	Mono-like
CEBPA	7.89535318063186e-09	0.589348720516117	0.494	0.331	2.13964071195123e-06	Mono-like
NANOG	1.16853334412978e-08	0.482685990081191	0.475	0.324	3.16672536259172e-06	Mono-like
MYC	1.34398851757962e-08	-4.28722960552052	0.013	0.255	3.64220888264078e-06	Mono-like
ETV4	5.13728014788106e-08	0.838061050980499	0.715	0.557	1.39220292007577e-05	Mono-like
ATF1	6.23931302114236e-08	0.587327236064313	0.772	0.643	1.69085382872958e-05	Mono-like
POU4F2	6.3204154382979e-08	0.688588089839486	0.582	0.429	1.71283258377873e-05	Mono-like
ZNF24	7.15747014009806e-08	-0.613493023189032	0.5	0.647	1.93967440796657e-05	Mono-like
ZNF740	7.28347112216615e-08	1.4438506521667	0.443	0.235	1.97382067410703e-05	Mono-like
JUNB	1.11779501108697e-07	1.0523348045603	0.399	0.234	3.0292244800457e-05	Mono-like
ARID2	1.767499004925e-07	1.52639506428008	0.43	0.218	4.78992230334676e-05	Mono-like
STAT4	1.87572033093962e-07	0.424782816565475	0.766	0.589	5.08320209684638e-05	Mono-like
HIF1A	3.09945642793169e-07	0.846954550396419	0.329	0.193	8.39952691969487e-05	Mono-like
MITF	4.48195119898474e-07	-1.08386509698651	0.089	0.308	0.000121460877492486	Mono-like
ERG	7.00799909323347e-07	-0.484097808681241	0.367	0.534	0.000189916775426627	Mono-like
STAT6	9.45180003507134e-07	-0.815441330987583	0.215	0.359	0.000256143780950433	Mono-like
TAL1	1.2202455351797e-06	-0.892573631962726	0.196	0.313	0.000330686540033699	Mono-like
ELF1	1.73759130951518e-06	1.47713448739261	0.405	0.241	0.000470887244878613	Mono-like
HBP1	3.2539973468912e-06	-0.919394410846284	0.652	0.785	0.000881833281007515	Mono-like
CLOCK	4.42840238681471e-06	0.885017386789601	0.342	0.199	0.00120009704682679	Mono-like
GATA2	6.43516461471612e-06	-0.551517793656924	0.285	0.459	0.00174392961058807	Mono-like
TEAD4	6.52769050786199e-06	0.282224025882964	0.456	0.326	0.0017690041276306	Mono-like
RBPJ	7.31825898127518e-06	1.23529825060981	0.285	0.152	0.00198324818392557	Mono-like
MXI1	9.81428397738226e-06	0.53959680141979	0.937	0.895	0.00265967095787059	Mono-like
ZBTB33	1.00897150813553e-05	-1.18544808571211	0.158	0.288	0.0027343127870473	Mono-like
TCF12	1.39042053921014e-05	-1.20507656376619	0.152	0.27	0.00376803966125948	Mono-like
HINFP	1.4353965897893e-05	-0.840983716019354	0.127	0.268	0.003889924758329	Mono-like
ESR2	2.91109574791663e-05	-0.975199108818913	0.247	0.4	0.00788906947685407	Mono-like
KLF5	8.67793703366232e-05	0.582504727275554	0.38	0.284	0.0235172093612249	Mono-like
BCL11A	8.94711679212702e-05	0.595704621467747	0.354	0.271	0.0242466865066642	Mono-like
CTCFL	9.07463351981382e-05	-0.5238197247128	0.209	0.372	0.0245922568386954	Mono-like
THAP11.1	0	1.98909406350979	0.999	0.817	0	M-IL1B
REL	0	1.68714004371425	0.975	0.439	0	M-IL1B
CEBPB.1	0	1.48062339673132	0.885	0.339	0	M-IL1B
RARA.1	0	1.33780986391105	0.95	0.44	0	M-IL1B
FOXL2.1	0	1.04059451826021	0.955	0.402	0	M-IL1B
NR5A1.1	0	0.416752808586415	1	0.999	0	M-IL1B
RFX5.1	0	-3.36800805829519	0.131	0.649	0	M-IL1B
NFKB2.1	0	-4.97413353748759	0.044	0.522	0	M-IL1B
RELA.1	2.10535135337756e-299	1.084798462603	0.88	0.376	5.70550216765319e-297	M-IL1B
NFKB1.1	5.85528029342038e-295	1.01227948216254	0.82	0.345	1.58678095951692e-292	M-IL1B
NFYA.1	6.53876960161416e-295	-2.3199054982903	0.084	0.446	1.77200656203744e-292	M-IL1B
SOX2	3.84514357996376e-292	0.325001942900543	1	0.978	1.04203391017018e-289	M-IL1B
MYC.1	8.16079805954016e-282	-5.90275367700618	0.004	0.281	2.21157627413538e-279	M-IL1B
SREBF2.1	1.45875500355117e-275	-3.69156182324948	0.044	0.416	3.95322605962368e-273	M-IL1B
BHLHE40.1	5.73282111203316e-275	-2.9203149147292	0.431	0.797	1.55359452136099e-272	M-IL1B
SREBF1.1	4.67571081260732e-266	-3.63296633422368	0.055	0.447	1.26711763021658e-263	M-IL1B
ETS2.1	4.63257695710666e-260	1.16424380344285	0.645	0.278	1.25542835537591e-257	M-IL1B
SPI1	9.45519328691553e-258	1.56092944011137	0.722	0.327	2.56235738075411e-255	M-IL1B
HNF4G.1	2.95762112182934e-257	1.42368175877658	0.799	0.405	8.01515324015752e-255	M-IL1B
JUN.1	1.75537069521031e-246	0.839807142348159	0.858	0.398	4.75705458401994e-244	M-IL1B
GATA3.1	1.22493287633405e-240	1.05656488271727	0.858	0.454	3.31956809486527e-238	M-IL1B
SOX9.1	3.69099477358219e-228	0.73357766713233	0.956	0.753	1.00025958364077e-225	M-IL1B
ATF4.1	9.1410555792972e-224	0.675871267147435	0.71	0.35	2.47722606198954e-221	M-IL1B
RELB	2.94352753067897e-208	0.811414255317895	0.932	0.517	7.97695960814001e-206	M-IL1B
TEAD4.1	9.20084158490618e-208	1.07755837613945	0.642	0.291	2.49342806950958e-205	M-IL1B
ELK1.1	1.95187595388033e-195	1.26033661713246	0.521	0.236	5.2895838350157e-193	M-IL1B
TCF7L2.1	2.69984293854969e-195	0.803165316293949	0.983	0.642	7.31657436346965e-193	M-IL1B
STAT3.1	7.88763459318139e-193	0.95161144673257	0.694	0.354	2.13754897475216e-190	M-IL1B
FOXO1.1	1.77401016728562e-191	1.15415093641127	0.73	0.379	4.80756755334403e-189	M-IL1B
ASCL1	2.89871265268973e-190	1.21603407126003	0.673	0.338	7.85551128878918e-188	M-IL1B
VDR.1	1.59540424421835e-185	1.0534146076631	0.797	0.48	4.32354550183172e-183	M-IL1B
ESR1.1	1.91003833828211e-185	0.894171926979071	0.903	0.553	5.17620389674453e-183	M-IL1B
PRDM14	1.92157206576041e-178	1.23988915856819	0.698	0.375	5.20746029821072e-176	M-IL1B
GRHL2.1	7.46596627830559e-174	-1.49273444638146	0.111	0.403	2.02327686142081e-171	M-IL1B
HSF1.1	5.71489108071237e-173	-1.75958139526362	0.147	0.423	1.54873548287305e-170	M-IL1B
WT1.1	6.31034790734898e-169	0.80895481233583	0.754	0.423	1.71010428289157e-166	M-IL1B
STAT5B.1	2.9485452120526e-168	0.842940504953644	0.795	0.477	7.99055752466254e-166	M-IL1B
POU4F2.1	2.69961456779476e-167	0.786943106392535	0.707	0.399	7.31595547872381e-165	M-IL1B
KLF6.1	1.44394475760735e-164	1.06956872757896	0.469	0.21	3.91309029311593e-162	M-IL1B
BATF	2.03849867038703e-163	1.31424925288193	0.541	0.264	5.52433139674886e-161	M-IL1B
SMAD4.1	3.18496718005382e-162	0.926180274973214	0.804	0.477	8.63126105794586e-160	M-IL1B
GATA4.1	5.85853369048352e-158	0.628511288477189	0.999	0.882	1.58766263012103e-155	M-IL1B
NFATC1.1	4.46466394089252e-157	1.03242739134887	0.475	0.223	1.20992392798187e-154	M-IL1B
TP53.1	1.19403256788616e-155	0.785557176484875	0.47	0.23	3.23582825897148e-153	M-IL1B
ZBTB7A.1	3.6085184329697e-152	-1.60206077381573	0.49	0.768	9.77908495334788e-150	M-IL1B
CDX2.1	2.39128884360495e-148	0.655131899595546	1	0.962	6.48039276616943e-146	M-IL1B
CEBPA.1	2.54474656498876e-140	0.815263402582267	0.569	0.306	6.89626319111953e-138	M-IL1B
KLF9	1.65679216437668e-136	1.25405914639106	0.431	0.19	4.48990676546079e-134	M-IL1B
FOXO3.1	4.32158172827079e-135	0.676140227605237	0.424	0.215	1.17114864836138e-132	M-IL1B
NFIC.1	8.28440759444752e-134	-1.50198324744089	0.243	0.544	2.24507445809528e-131	M-IL1B
SOX13.1	5.43780232500066e-129	0.966648837039994	0.42	0.19	1.47364443007518e-126	M-IL1B
SOX11.1	7.15513893579008e-127	0.693848977276468	0.882	0.641	1.93904265159911e-124	M-IL1B
STAT5A.1	2.63231944762133e-115	0.578956437674945	0.733	0.459	7.13358570305381e-113	M-IL1B
PRDM1.1	1.5386857759314e-113	0.607042399488782	0.462	0.263	4.16983845277409e-111	M-IL1B
CTCFL.1	1.12713748221799e-112	0.900647095610016	0.592	0.345	3.05454257681076e-110	M-IL1B
THAP1	4.72261129328041e-112	1.16866238942435	0.447	0.228	1.27982766047899e-109	M-IL1B
NR1H2.1	8.16713823554643e-112	0.997033427161226	0.496	0.266	2.21329446183308e-109	M-IL1B
USF1.1	2.30848197987309e-111	-1.19473760089357	0.218	0.48	6.25598616545608e-109	M-IL1B
MBD2.1	1.14075223658945e-110	0.724977044564506	0.618	0.362	3.09143856115741e-108	M-IL1B
JUND.1	2.38528398352367e-110	0.683313334238716	0.691	0.428	6.46411959534915e-108	M-IL1B
MYOD1.1	3.23369232808728e-108	0.780958609299922	0.661	0.413	8.76330620911652e-106	M-IL1B
KMT2A	4.16504666257217e-108	0.523775292062191	1	0.919	1.12872764555706e-105	M-IL1B
MYBL2.1	6.92195565206563e-107	0.682019840429553	0.604	0.362	1.87584998170979e-104	M-IL1B
BCL11A.1	1.77002453994612e-106	0.93731754947039	0.467	0.25	4.79676650325398e-104	M-IL1B
EPAS1.1	5.59159953941447e-105	1.035484630897	0.519	0.282	1.51532347518132e-102	M-IL1B
GATA1	4.3168297332616e-99	0.61425537218253	0.946	0.768	1.16986085771389e-96	M-IL1B
TFAP4	1.84994331610984e-97	0.892763538778549	0.361	0.189	5.01334638665767e-95	M-IL1B
RFX1	5.32071430123824e-97	0.598452019853801	0.279	0.147	1.44191357563556e-94	M-IL1B
IRF4.1	2.29230626611145e-96	0.616450759277259	0.346	0.199	6.21214998116202e-94	M-IL1B
MBD1.1	1.79418035119785e-94	0.849539074630248	0.979	0.894	4.86222875174616e-92	M-IL1B
TBX21.1	6.37348402319822e-93	0.76437053767935	0.373	0.194	1.72721417028672e-90	M-IL1B
RUNX3	2.88527306757904e-92	-1.09520757720455	0.3	0.518	7.81909001313921e-90	M-IL1B
HOXA9.1	1.23151772051058e-91	0.83649381553744	0.544	0.33	3.33741302258368e-89	M-IL1B
PAX6.1	1.95821319941079e-87	0.613351531652652	0.961	0.856	5.30675777040323e-85	M-IL1B
TEAD2	3.22296687849637e-87	-0.978636577184276	0.105	0.253	8.73424024072517e-85	M-IL1B
MAFF.1	1.09095434610553e-86	0.591507928873516	0.311	0.161	2.956486277946e-84	M-IL1B
MITF.1	6.30285011002e-86	-1.33076200904712	0.107	0.328	1.70807237981542e-83	M-IL1B
PBX3	6.52726805980588e-86	0.800235272736503	0.507	0.291	1.76888964420739e-83	M-IL1B
NR3C1.1	3.89404629646623e-85	0.566981257838284	0.866	0.711	1.05528654634235e-82	M-IL1B
SNAI2	4.88992459902528e-81	-1.05924017269889	0.571	0.753	1.32516956633585e-78	M-IL1B
MNT	3.54228356726213e-80	-1.20739556640463	0.583	0.773	9.59958846728037e-78	M-IL1B
TEAD1.1	1.22294328161113e-78	0.624687078011814	0.501	0.316	3.31417629316616e-76	M-IL1B
POU2F1.1	8.47224007245834e-75	0.469877078614402	0.49	0.325	2.29597705963621e-72	M-IL1B
PAX5	4.21053505051321e-74	0.875271320394852	0.367	0.183	1.14105499868908e-71	M-IL1B
KLF3.1	6.4520930389088e-74	0.478182292942413	0.576	0.38	1.74851721354428e-71	M-IL1B
CREB3L1.1	2.52269157011011e-73	0.805430502679316	0.51	0.307	6.83649415499841e-71	M-IL1B
TFAP2C	1.50099307068935e-71	0.351926070767134	0.87	0.636	4.06769122156814e-69	M-IL1B
E2F5.1	7.04825017641572e-71	-1.14433075178915	0.142	0.331	1.91007579780866e-68	M-IL1B
FOXO4.1	3.81691703479209e-70	0.435554037923941	0.367	0.226	1.03438451642866e-67	M-IL1B
KLF5.1	9.96745988497972e-69	0.553646271982991	0.435	0.268	2.7011816288295e-66	M-IL1B
SP1.1	1.06999062016789e-67	0.662093903974267	0.449	0.268	2.89967458065499e-65	M-IL1B
HMBOX1.1	2.57994496496628e-60	-1.229499626213	0.689	0.809	6.99165085505863e-58	M-IL1B
SP3.1	7.73254658628376e-60	0.495342340607626	0.861	0.676	2.0955201248829e-57	M-IL1B
ZNF143	2.10924332506264e-59	0.688034615915556	0.348	0.212	5.71604941091975e-57	M-IL1B
ARID3A.1	4.0968745370807e-58	0.860782327722749	0.308	0.175	1.11025299954887e-55	M-IL1B
ETS1.1	1.4058774785337e-56	0.489658241986373	0.431	0.281	3.80992796682632e-54	M-IL1B
FOSL1	1.67085292187763e-56	-0.747016330937217	0.218	0.428	4.52801141828837e-54	M-IL1B
HNF1A	1.93763694191572e-56	0.336397949413026	0.995	0.991	5.25099611259161e-54	M-IL1B
MYB	2.41977382931915e-55	0.564638956304419	0.893	0.769	6.55758707745489e-53	M-IL1B
ELF5.1	3.61912600802402e-52	-0.716730272569925	0.16	0.283	9.80783148174509e-50	M-IL1B
ZBTB33.1	7.33918289931265e-52	-1.0125557190269	0.164	0.301	1.98891856571373e-49	M-IL1B
E2F7.1	2.91695684545745e-50	0.550675079480092	0.423	0.286	7.90495305118968e-48	M-IL1B
FOSL2.1	1.14690420146861e-49	0.446936447453872	0.572	0.425	3.10811038597993e-47	M-IL1B
FOXJ2.1	2.59693321760407e-49	0.507100959426269	0.433	0.289	7.03768901970702e-47	M-IL1B
NEUROD1	2.47914231255222e-48	0.581778373535181	0.624	0.454	6.71847566701651e-46	M-IL1B
ERG.1	4.77621195966637e-48	-0.542450427708379	0.369	0.551	1.29435344106959e-45	M-IL1B
RUNX2	1.80813491527053e-47	-0.894629126507057	0.116	0.253	4.90004562038314e-45	M-IL1B
CEBPD.1	1.92294343863092e-43	0.388785373459773	0.294	0.198	5.21117671868979e-41	M-IL1B
PBX2.1	7.22183498224705e-43	0.69833886883382	0.383	0.237	1.95711728018895e-40	M-IL1B
STAT4.1	2.63303349862579e-42	0.39117832617438	0.752	0.572	7.13552078127588e-40	M-IL1B
SRF.1	4.78472075970556e-40	0.537114166989786	0.668	0.534	1.29665932588021e-37	M-IL1B
SIX2.1	5.81112989945497e-40	0.366080181254103	0.586	0.444	1.5748162027523e-37	M-IL1B
GATA6	6.39356284766596e-38	0.325121422736002	0.661	0.512	1.73265553171747e-35	M-IL1B
FOXM1	2.34513202441846e-37	0.338652095880295	0.465	0.34	6.35530778617404e-35	M-IL1B
FOXP2.1	4.34107649364846e-37	-0.618611466356236	0.578	0.702	1.17643172977873e-34	M-IL1B
ZNF263.1	1.39335686188908e-36	-0.818631166028432	0.848	0.897	3.7759970957194e-34	M-IL1B
BCL6.1	2.74011886327985e-36	-0.662329396653872	0.768	0.867	7.4257221194884e-34	M-IL1B
TP63	1.76767903776169e-35	0.364794409481824	0.565	0.429	4.79041019233419e-33	M-IL1B
TAL1.1	2.41653802839855e-35	-0.643320326950405	0.215	0.323	6.54881805696008e-33	M-IL1B
TCF3.1	3.38602402694481e-35	-0.679769210588789	0.222	0.345	9.17612511302043e-33	M-IL1B
TFDP1.1	4.09156168110808e-35	-0.581355887273391	0.559	0.664	1.10881321558029e-32	M-IL1B
KLF13.1	8.29960415322398e-35	0.493007442188806	0.892	0.799	2.2491927255237e-32	M-IL1B
SMAD3.1	1.63199977355542e-31	0.27544283966301	0.422	0.337	4.4227193863352e-29	M-IL1B
NFE2L1.1	3.25408128765028e-31	0.360568498770791	0.31	0.235	8.81856028953225e-29	M-IL1B
FOXA1.1	2.19412754480794e-30	-0.396705303134063	0.522	0.653	5.94608564642952e-28	M-IL1B
MEF2B.1	4.00579894231559e-30	0.434915059600138	0.438	0.326	1.08557151336753e-27	M-IL1B
PPARA.1	5.84063161411296e-29	0.367744377251537	0.44	0.343	1.58281116742461e-26	M-IL1B
YY1	7.99467284721763e-29	0.35468363726275	0.515	0.39	2.16655634159598e-26	M-IL1B
ZEB1.1	1.97745098353466e-26	0.414363182376824	0.559	0.434	5.35889216537892e-24	M-IL1B
LHX2	9.35297209640186e-25	-0.643434613194363	0.176	0.379	2.5346554381249e-22	M-IL1B
TWIST1.1	1.24326026170041e-24	0.388752834645146	0.541	0.408	3.36923530920811e-22	M-IL1B
SMAD1.1	1.30992948203554e-24	0.348655334649251	0.568	0.453	3.54990889631632e-22	M-IL1B
SP2	4.84682844740802e-24	0.507721493653719	0.294	0.209	1.31349050924757e-21	M-IL1B
NR2F6	1.17306969167488e-23	-0.691389816756177	0.746	0.803	3.17901886443892e-21	M-IL1B
OTX2	9.21313303081667e-21	-0.557075943694504	0.177	0.273	2.49675905135132e-18	M-IL1B
STAT6.1	1.59159162552257e-20	0.307552845156623	0.454	0.346	4.31321330516617e-18	M-IL1B
ELF3	2.52759888521216e-20	-0.385350083175566	0.247	0.338	6.84979297892497e-18	M-IL1B
KLF4	3.70983644244327e-19	-0.342484886842593	0.62	0.682	1.00536567590213e-16	M-IL1B
FLI1.1	1.75574188532309e-17	0.276001973053213	0.604	0.504	4.75806050922558e-15	M-IL1B
ATF3.1	1.24379116726788e-16	-0.990156090702042	0.815	0.826	3.37067406329595e-14	M-IL1B
E2F6.1	1.26809405698877e-16	-0.415796235148427	0.877	0.921	3.43653489443956e-14	M-IL1B
IKZF1	5.52410369878432e-16	0.370249236828559	0.292	0.217	1.49703210237055e-13	M-IL1B
ZNF274	1.03898859177523e-15	-0.51754988874024	0.901	0.909	2.81565908371087e-13	M-IL1B
GATA2.1	6.34956623546613e-15	0.320614137859893	0.533	0.449	1.72073244981132e-12	M-IL1B
PDX1.1	1.4312774256249e-14	0.269656212213985	0.354	0.292	3.87876182344348e-12	M-IL1B
IRF1.1	7.43833452353513e-14	-1.83723417129743	0.231	0.377	2.01578865587802e-11	M-IL1B
ETV4.1	1.46379097364064e-11	0.311947561694305	0.618	0.551	3.96687353856614e-09	M-IL1B
CUX1.1	2.02824820614681e-11	-0.498141237745765	0.308	0.383	5.49655263865786e-09	M-IL1B
TP73.1	1.39207058642105e-09	-0.359801991672959	0.203	0.257	3.77251128920104e-07	M-IL1B
ESR2.1	1.68177415778227e-09	-0.400218417763902	0.34	0.405	4.55760796758995e-07	M-IL1B
KDM5B.1	7.72723782992176e-07	0.260405822229327	0.279	0.238	0.00020940814519088	M-IL1B
CREB3	3.81926964458827e-06	0.287646388783561	0.299	0.253	0.00103502207368342	M-IL1B
RXRA	4.3496030549682e-06	-0.329931922272355	0.528	0.6	0.00117874242789638	M-IL1B
ZNF740.1	7.48702732380939e-06	0.371501745035222	0.29	0.231	0.00202898440475235	M-IL1B
NFE2L2.1	3.43141738701037e-05	-1.38692045214529	0.271	0.353	0.00929914111879811	M-IL1B
RELA.2	0	1.49167022241933	0.84	0.364	0	M-IRF4
NFKB1.2	0	1.39793266265764	0.783	0.334	0	M-IRF4
RARA.2	0	1.17407779054012	0.861	0.436	0	M-IRF4
JUN.2	0	1.16985233723524	0.858	0.381	0	M-IRF4
REL.1	0	1.07818206448299	0.919	0.428	0	M-IRF4
CEBPB.2	0	0.89100209363497	0.766	0.338	0	M-IRF4
BHLHE40.2	0	-2.97944196647179	0.44	0.809	0	M-IRF4
NFKB2.2	0	-4.30529898755483	0.091	0.532	0	M-IRF4
WT1.2	3.62461999272372e-280	1.03081066652677	0.787	0.407	9.82272018028128e-278	M-IRF4
SMAD4.2	1.07154720169402e-278	1.26148606103606	0.825	0.462	2.90389291659079e-276	M-IRF4
FOXL2.2	1.30581940198821e-269	0.405379370980074	0.866	0.396	3.53877057938805e-267	M-IRF4
ETS2.2	1.07700113925753e-267	0.9704140566227	0.589	0.273	2.9186730873879e-265	M-IRF4
ELK1.2	3.49902694298549e-252	1.14055292790292	0.525	0.226	9.48236301549067e-250	M-IRF4
GATA3.2	5.34217971842822e-250	1.03635369788524	0.806	0.447	1.44773070369405e-247	M-IRF4
POU2F1.2	5.48717236390913e-249	1.07815106680337	0.619	0.299	1.48702371061937e-246	M-IRF4
TEAD4.2	1.85152010482796e-248	1.23213169159988	0.614	0.283	5.01761948408376e-246	M-IRF4
ATF4.2	1.6662651570937e-247	0.9397636155737	0.677	0.342	4.51557857572392e-245	M-IRF4
STAT3.2	1.36806920216088e-237	0.892747679592901	0.672	0.345	3.70746753785597e-235	M-IRF4
RELB.1	1.74595048861272e-234	0.841801965901126	0.891	0.509	4.73152582414047e-232	M-IRF4
NFATC1.2	3.64286582298082e-224	1.34939276337139	0.481	0.213	9.87216638027803e-222	M-IRF4
BATF.1	1.71221250490328e-218	1.10837467178546	0.533	0.255	4.64009588828789e-216	M-IRF4
SPI1.1	4.10597180375273e-213	0.71836933406918	0.64	0.326	1.11271835881699e-210	M-IRF4
SP1.2	1.9591584369302e-212	1.11956336124236	0.539	0.247	5.30931936408083e-210	M-IRF4
NFIC.2	9.12735320449003e-211	-1.54487489643693	0.232	0.556	2.4735127184168e-208	M-IRF4
ZBTB7A.2	1.85796776103857e-210	-1.83297295142871	0.496	0.778	5.03509263241451e-208	M-IRF4
THAP11.2	5.00690108586595e-202	0.561877689695182	0.993	0.812	1.35687019426967e-199	M-IRF4
EPAS1.2	1.59766782569308e-192	1.393009255464	0.56	0.267	4.32967980762824e-190	M-IRF4
KLF6.2	2.01566896636996e-187	1.03053095936404	0.439	0.205	5.46246289886261e-185	M-IRF4
SOX9.2	1.38698877736628e-186	0.536822144210935	0.931	0.75	3.75873958666262e-184	M-IRF4
ATF3.2	5.00193268693914e-183	-1.72656569379644	0.654	0.852	1.35552375816051e-180	M-IRF4
ETS1.2	3.86073719694089e-176	0.950365148112227	0.525	0.26	1.04625978037098e-173	M-IRF4
CEBPA.2	4.59185463301741e-176	0.915660288406023	0.57	0.296	1.24439260554772e-173	M-IRF4
EGR1.1	8.5620989908666e-176	1.03400606586556	0.346	0.139	2.32032882652485e-173	M-IRF4
FOS.1	9.05803439522215e-175	1.14921619220041	0.534	0.27	2.4547273211052e-172	M-IRF4
ESR1.2	3.18170673409438e-173	0.77270022761373	0.855	0.548	8.62242524939577e-171	M-IRF4
TFAP4.1	3.1050440453336e-171	0.975297880002437	0.397	0.177	8.41466936285405e-169	M-IRF4
TCF7L2.2	2.71593885420378e-169	0.508996846005199	0.971	0.631	7.36019429489224e-167	M-IRF4
HNF4G.2	7.76888626580398e-169	1.02116759984167	0.686	0.408	2.10536817803288e-166	M-IRF4
MNT.1	1.03285478233419e-166	-1.76822886678547	0.545	0.786	2.79903646012566e-164	M-IRF4
TP53.2	1.17254543870076e-166	0.675587037156617	0.416	0.23	3.17759813887906e-164	M-IRF4
ZNF143.1	1.69474021874303e-162	0.87670314030149	0.391	0.201	4.59274599279362e-160	M-IRF4
TP63.1	3.23518758894798e-152	0.918245398674621	0.685	0.406	8.76735836604902e-150	M-IRF4
KLF9.1	1.57899907773784e-151	1.00548884068063	0.396	0.186	4.27908750066954e-149	M-IRF4
PBX3.1	8.90190750408876e-149	0.95963874743669	0.514	0.282	2.41241693360805e-146	M-IRF4
HOXA9.2	1.55802803525666e-138	0.986239275077243	0.568	0.318	4.22225597554556e-136	M-IRF4
SOX13.2	8.65766827829417e-137	1.04290092277513	0.395	0.186	2.34622810341772e-134	M-IRF4
MAFF.2	4.2184681288971e-136	1.01534070560678	0.334	0.152	1.14320486293111e-133	M-IRF4
SOX11.2	6.50463471590555e-133	0.639652106196135	0.857	0.636	1.7627560080104e-130	M-IRF4
TBX21.2	4.25438445177903e-130	1.07836365262029	0.374	0.187	1.15293818643212e-127	M-IRF4
MITF.2	1.97928487372718e-129	-1.2516508138774	0.127	0.333	5.36386200780065e-127	M-IRF4
FOSL2.2	6.97426408761164e-128	0.666148999731459	0.645	0.408	1.89002556774275e-125	M-IRF4
GATA4.2	7.21894120531872e-127	0.596500688652125	0.993	0.879	1.95633306664137e-124	M-IRF4
NR1H2.2	9.18447743853873e-122	1.08496819973492	0.464	0.263	2.488993385844e-119	M-IRF4
ATF2	1.83755216174459e-121	0.812687787849093	0.422	0.238	4.97976635832783e-119	M-IRF4
STAT5B.2	2.36911998619341e-121	0.514411963856056	0.721	0.477	6.42031516258415e-119	M-IRF4
THAP1.1	2.50995848960822e-121	0.892638724782483	0.417	0.224	6.80198750683827e-119	M-IRF4
IRF4.2	9.03510719052078e-121	0.765324785160471	0.364	0.191	2.44851404863113e-118	M-IRF4
CREB1	7.49695584604628e-115	0.906284594713565	0.531	0.315	2.03167503427854e-112	M-IRF4
JUND.2	4.26469796668033e-113	0.653955289581255	0.656	0.424	1.15573314897037e-110	M-IRF4
SP3.2	1.03019757302248e-111	0.588077368392527	0.874	0.668	2.79183542289092e-109	M-IRF4
BCL6.2	1.69519009690143e-111	-1.0867405478775	0.736	0.876	4.59396516260288e-109	M-IRF4
SMAD3.2	1.43584504202784e-109	0.616670408113081	0.516	0.32	3.89114006389544e-107	M-IRF4
TBP	1.00313654736293e-108	0.969494878221429	0.284	0.145	2.71850004335355e-106	M-IRF4
E2F5.2	2.3040551758037e-108	-1.28585688209967	0.132	0.34	6.24398952642803e-106	M-IRF4
RFX1.1	4.99009387430624e-108	0.784929464447755	0.272	0.144	1.35231543993699e-105	M-IRF4
ATF6.2	9.79534726564485e-106	0.860991501480462	0.644	0.422	2.65453910898975e-103	M-IRF4
FOXO1.2	8.23888795094566e-100	0.705659309663812	0.599	0.387	2.23273863470627e-97	M-IRF4
ARID3A.2	1.79385585839335e-98	0.69486666018105	0.305	0.171	4.86134937624599e-96	M-IRF4
USF1.2	2.86914102237742e-97	-1.01329734545589	0.262	0.483	7.77537217064281e-95	M-IRF4
MYBL2.2	3.32365410520977e-95	0.759255148831134	0.566	0.36	9.00710262511849e-93	M-IRF4
VDR.2	3.03878588945439e-94	0.627759061227316	0.692	0.484	8.2351097604214e-92	M-IRF4
ASCL1.1	5.98399938099005e-94	0.689790223541605	0.553	0.344	1.6216638322483e-91	M-IRF4
MYC.2	6.74358821525347e-93	-3.696618043649	0.036	0.286	1.82751240633369e-90	M-IRF4
HMBOX1.2	1.15556176651452e-88	-1.25586572969286	0.683	0.814	3.13157238725435e-86	M-IRF4
POU4F2.2	1.80160282022259e-88	0.618362211908261	0.596	0.405	4.88234364280322e-86	M-IRF4
TFDP1.2	7.11044700539348e-88	-0.703543560870157	0.491	0.679	1.92693113846163e-85	M-IRF4
SREBF1.2	5.31058849749336e-87	-1.06761103359638	0.23	0.434	1.4391694828207e-84	M-IRF4
PRDM1.2	4.1642138766741e-86	0.485229134207146	0.405	0.265	1.12850196057868e-83	M-IRF4
POU2F2	2.14093974449138e-85	0.660795296325262	0.656	0.455	5.80194670757165e-83	M-IRF4
PAX5.1	1.01360307603122e-83	0.785143445184764	0.329	0.182	2.74686433604461e-81	M-IRF4
CEBPG	2.41003852665139e-82	1.02756651497285	0.36	0.197	6.53120440722526e-80	M-IRF4
STAT5A.2	7.82568950258005e-81	0.448925350300615	0.657	0.461	2.12076185519919e-78	M-IRF4
FOXO3.2	6.89838469282876e-79	0.460287377734126	0.357	0.218	1.86946225175659e-76	M-IRF4
PROX1.1	1.0834548509614e-76	0.566412214479464	0.597	0.405	2.93616264610538e-74	M-IRF4
SREBF2.2	1.48214822711979e-76	-1.35649051752504	0.223	0.402	4.01662169549462e-74	M-IRF4
SNAI2.1	5.37584464052702e-75	-0.820970209743062	0.594	0.756	1.45685389758282e-72	M-IRF4
MAFB	2.55371941701239e-72	0.790009638754086	0.284	0.171	6.92057962010358e-70	M-IRF4
MYOD1.2	1.61664020925538e-71	0.660823120571306	0.593	0.415	4.38109496708207e-69	M-IRF4
PAX6.2	9.07124275780433e-70	0.472100173790263	0.929	0.857	2.45830678736497e-67	M-IRF4
GRHL2.2	1.02334307949257e-67	-0.808394768993062	0.235	0.395	2.77325974542485e-65	M-IRF4
PBX2.2	6.56889234321974e-66	0.695281470944288	0.381	0.232	1.78016982501255e-63	M-IRF4
ZKSCAN1	5.4736918589558e-62	0.556028187892249	0.529	0.364	1.48337049377702e-59	M-IRF4
FOXP2.2	3.34098718911732e-60	-0.609519976918704	0.547	0.711	9.05407528250793e-58	M-IRF4
TEAD2.1	2.60438377944881e-56	-0.765038802754896	0.131	0.254	7.05788004230628e-54	M-IRF4
MYB.1	4.33069600609878e-56	0.455772265744649	0.886	0.766	1.17361861765277e-53	M-IRF4
CREB3L1.2	4.80200694279478e-53	0.658671537082737	0.463	0.307	1.30134388149739e-50	M-IRF4
ZNF274.1	7.17723073603736e-53	-0.63030896962458	0.858	0.916	1.94502952946612e-50	M-IRF4
FOXO4.2	2.31701636404812e-50	0.402858778685492	0.325	0.227	6.27911434657041e-48	M-IRF4
SMAD1.2	1.01024514329219e-49	0.344473591136708	0.589	0.445	2.73776433832184e-47	M-IRF4
ZNF740.2	3.54634224123904e-46	0.608860296723057	0.335	0.222	9.61058747375779e-44	M-IRF4
E2F7.2	3.89842617882118e-46	0.365909617872969	0.396	0.285	1.05647349446054e-43	M-IRF4
PGR.1	1.60432012357251e-45	0.434812896250509	0.309	0.228	4.34770753488151e-43	M-IRF4
PRDM14.1	1.42120021648928e-44	0.498785169675492	0.534	0.389	3.85145258668594e-42	M-IRF4
FOXJ2.2	1.68264851804295e-43	0.494140201340717	0.403	0.289	4.55997748389639e-41	M-IRF4
TAL1.2	1.84792019474095e-43	-0.679454915286427	0.199	0.329	5.00786372774796e-41	M-IRF4
ESRRA	2.74290802128271e-42	0.460422303410689	0.287	0.199	7.43328073767615e-40	M-IRF4
PPARA.2	9.71996260054703e-42	0.406096360893135	0.458	0.336	2.63410986474824e-39	M-IRF4
BACH1.1	2.01965824682731e-41	0.532220869752403	0.33	0.233	5.47327384890202e-39	M-IRF4
ZBTB11.1	2.33522028438584e-41	0.441221927326564	0.385	0.284	6.32844697068563e-39	M-IRF4
NFE2L1.2	8.39472363195565e-41	0.388687507116965	0.328	0.229	2.27497010425998e-38	M-IRF4
NEUROD1.1	7.46786732779765e-40	0.399392919266295	0.576	0.455	2.02379204583316e-37	M-IRF4
IKZF1.1	1.25739321487841e-38	0.478508025610659	0.294	0.214	3.4075356123205e-36	M-IRF4
LHX2.1	4.06542055620814e-38	-0.382927762721978	0.322	0.363	1.10172897073241e-35	M-IRF4
TEAD1.2	2.34567150350257e-36	0.495783887366656	0.434	0.32	6.35676977449198e-34	M-IRF4
SP2.1	6.16528470763048e-36	0.474119476294049	0.288	0.207	1.67079215576786e-33	M-IRF4
JUNB.1	3.03448777749036e-35	0.527253789720863	0.318	0.223	8.22346187699888e-33	M-IRF4
BCL11A.2	3.21768115190646e-35	0.311087436294472	0.35	0.26	8.7199159216665e-33	M-IRF4
CREB3.1	5.23414196131592e-35	0.529357054203027	0.337	0.245	1.41845247151662e-32	M-IRF4
RUNX1.1	1.4554818494396e-34	0.523255803079267	0.598	0.473	3.94435581198132e-32	M-IRF4
SIX2.2	4.34052554637111e-34	0.394721139348767	0.559	0.443	1.17628242306657e-31	M-IRF4
FLI1.2	1.1805608053114e-33	0.564063789349552	0.608	0.499	3.1993197823939e-31	M-IRF4
MBD2.2	2.03233488419495e-33	0.29289761618668	0.491	0.372	5.50762753616832e-31	M-IRF4
TCF3.2	2.36852336500756e-32	-0.575397982741406	0.242	0.347	6.4186983191705e-30	M-IRF4
PDX1.2	2.99040668997062e-32	0.372213437974902	0.384	0.285	8.10400212982038e-30	M-IRF4
EHF	3.68208537938715e-32	0.4467533691444	0.683	0.586	9.97845137813917e-30	M-IRF4
ZNF217.1	6.11931738993154e-32	0.550337405114558	0.405	0.289	1.65833501267145e-29	M-IRF4
E2F6.2	6.56325640174767e-32	-0.577785323961069	0.889	0.921	1.77864248487362e-29	M-IRF4
HHEX.1	9.89894142380487e-30	0.355274008547713	0.711	0.599	2.68261312585112e-27	M-IRF4
NR5A2.1	1.3949051172051e-29	0.278748813282922	0.407	0.324	3.78019286762582e-27	M-IRF4
TWIST1.2	1.42164660222662e-28	0.435534401705565	0.501	0.41	3.85266229203415e-26	M-IRF4
NR3C1.2	5.26308690329177e-28	0.274578590316042	0.784	0.718	1.42629655079207e-25	M-IRF4
OTX2.1	1.11912672059301e-27	-0.475382573103214	0.188	0.275	3.03283341280707e-25	M-IRF4
NFYA.2	1.38798063599994e-26	-0.466027350814653	0.296	0.426	3.76142752355983e-24	M-IRF4
ELF5.2	2.1757644407055e-26	-0.507786768557591	0.191	0.282	5.89632163431191e-24	M-IRF4
KLF5.2	1.00810289001477e-25	0.343688336998167	0.358	0.274	2.73195883194003e-23	M-IRF4
SRF.2	1.73124073579441e-25	0.441222265455735	0.633	0.534	4.69166239400286e-23	M-IRF4
KDM5B.2	6.62710688020152e-25	0.304934517001156	0.306	0.232	1.79594596453461e-22	M-IRF4
AHR	1.53896394504967e-24	0.418423408758739	0.273	0.206	4.1705922910846e-22	M-IRF4
CLOCK.1	4.63255057862525e-24	0.300392986882067	0.267	0.19	1.25542120680744e-21	M-IRF4
KLF3.2	2.62633139080641e-23	0.355305002612229	0.476	0.388	7.11735806908536e-21	M-IRF4
EOMES.1	2.40622023765106e-22	0.422495626742265	0.652	0.564	6.52085684403436e-20	M-IRF4
SMAD5.1	4.49020314043765e-20	-0.393042999966092	0.275	0.357	1.2168450510586e-17	M-IRF4
HNF1B.1	1.51090364862972e-18	0.250216970075933	0.338	0.275	4.09454888778653e-16	M-IRF4
TCF7.1	8.25785345089214e-16	0.448919028659462	0.427	0.359	2.23787828519177e-13	M-IRF4
NR2F1.1	3.16886506264849e-13	-0.326187494675609	0.25	0.323	8.58762431977741e-11	M-IRF4
RUNX3.1	5.74499665274259e-12	-0.300267094873685	0.444	0.503	1.55689409289324e-09	M-IRF4
CTCFL.2	6.98353008825867e-12	0.304180437383313	0.422	0.362	1.8925366539181e-09	M-IRF4
POU5F1.1	2.40675102318785e-11	-0.277593185651055	0.247	0.301	6.52229527283907e-09	M-IRF4
ZNF639	9.58312020990888e-11	-0.257557864360873	0.749	0.675	2.59702557688531e-08	M-IRF4
NR2F6.1	1.09081888870374e-10	-0.294465577388312	0.765	0.802	2.95611918838714e-08	M-IRF4
NCOA2	1.26575596361744e-09	-0.493285540171386	0.232	0.273	3.43019866140326e-07	M-IRF4
ZBTB33.2	1.57542988258795e-09	-0.373377826082443	0.24	0.294	4.26941498181336e-07	M-IRF4
ZNF263.2	3.17838822635930e-09	-0.529436444716363	0.902	0.89	8.61343209343369e-07	M-IRF4
MEF2B.2	6.45414744318835e-08	-0.315358309235363	0.286	0.345	1.74907395710404e-05	M-IRF4
RXRA.1	1.49403835252688e-06	-0.282870557453454	0.557	0.598	0.000404884393534785	M-IRF4
NR1H3.1	1.88022778866372e-06	-0.853623610050032	0.234	0.264	0.000509541730727868	M-IRF4
FOXL2.3	0	2.21697496937982	0.985	0.396	0	M-CXCL8
REL.2	0	2.06130895596189	0.985	0.435	0	M-CXCL8
JUN.3	0	1.98774665481287	0.938	0.386	0	M-CXCL8
CEBPB.3	0	1.98283532073069	0.911	0.333	0	M-CXCL8
NFKB1.3	0	1.93802953035789	0.918	0.331	0	M-CXCL8
RELA.3	0	1.8274892894703	0.944	0.366	0	M-CXCL8
THAP11.3	0	1.68118280699359	1	0.816	0	M-CXCL8
ATF4.3	0	1.47039788619159	0.824	0.335	0	M-CXCL8
ETS2.3	0	1.39146393172454	0.684	0.271	0	M-CXCL8
TCF7L2.3	0	1.21047924864008	0.995	0.639	0	M-CXCL8
RARA.3	0	1.18804008475859	0.911	0.443	0	M-CXCL8
NR5A1.2	0	0.33491909345356	1	0.999	0	M-CXCL8
NFKB2.3	0	-4.89363613316576	0.053	0.523	0	M-CXCL8
MYC.3	0	-6.09179073427677	0.003	0.282	0	M-CXCL8
GATA3.3	1.88393882045604e-301	1.3445332409174	0.876	0.45	5.10547420343587e-299	M-CXCL8
SOX2.1	4.83515058338902e-293	0.284590045208079	0.999	0.978	1.31032580809842e-290	M-CXCL8
SPI1.2	2.18809524913073e-289	1.45110272257614	0.743	0.323	5.92973812514429e-287	M-CXCL8
RELB.2	2.58075911121122e-282	1.16575484747103	0.95	0.513	6.9938571913824e-280	M-CXCL8
WT1.3	7.93313944069232e-274	1.2122174337317	0.829	0.413	2.14988078842762e-271	M-CXCL8
RFX5.2	4.06728437351052e-273	-2.07324948770688	0.196	0.643	1.10223406522135e-270	M-CXCL8
ELK1.3	7.01654104270099e-251	1.42313378971446	0.574	0.229	1.90148262257197e-248	M-CXCL8
TP53.3	2.86615633839816e-242	1.18229389887014	0.538	0.221	7.76728367705901e-240	M-CXCL8
GATA4.3	2.72854218553155e-232	0.92711435273302	0.996	0.882	7.39434932279049e-230	M-CXCL8
USF1.3	6.89742669235717e-232	-1.70359567680455	0.143	0.49	1.86920263362879e-229	M-CXCL8
TEAD4.3	6.73510739279637e-225	1.46685315142206	0.636	0.29	1.82521410344782e-222	M-CXCL8
STAT3.3	1.95282662911834e-216	1.01845482120684	0.709	0.351	5.29216016491069e-214	M-CXCL8
ESR1.3	5.94993117086049e-209	0.960663452351171	0.893	0.553	1.61243134730319e-206	M-CXCL8
NFYA.3	5.30316414122468e-204	-1.71839573535447	0.129	0.442	1.43715748227189e-201	M-CXCL8
BATF.2	4.90181181333451e-203	1.13699868497311	0.581	0.257	1.32839100141365e-200	M-CXCL8
BHLHE40.3	6.55056521080239e-199	-2.44862551959211	0.525	0.788	1.77520317212745e-196	M-CXCL8
NFIC.3	9.07907486464598e-198	-1.74776274514827	0.208	0.549	2.46042928831906e-195	M-CXCL8
STAT5B.3	4.74879643316594e-195	0.869581297301643	0.81	0.474	1.28692383338797e-192	M-CXCL8
SOX11.3	1.44219955138904e-192	0.849817586224986	0.918	0.635	3.90836078426431e-190	M-CXCL8
CEBPA.3	6.3366813684826e-190	1.1327825632827	0.621	0.299	1.71724065085878e-187	M-CXCL8
NFATC1.3	1.73383655134097e-188	0.940026614392294	0.494	0.22	4.69869705413404e-186	M-CXCL8
JUND.3	4.88653668554479e-182	1.09382618096111	0.743	0.42	1.32425144178264e-179	M-CXCL8
FOSL2.3	2.33103675692733e-175	0.892613816162926	0.69	0.41	6.31710961127306e-173	M-CXCL8
STAT5A.3	3.16607199202263e-161	0.75893099633869	0.764	0.454	8.58005509838134e-159	M-CXCL8
E2F5.3	2.43286606498177e-152	-1.54033631072216	0.09	0.338	6.59306703610061e-150	M-CXCL8
PRDM1.3	4.15551454527438e-151	0.837166462905446	0.503	0.257	1.12614444176936e-148	M-CXCL8
GRHL2.3	1.47568232405134e-149	-1.35415174020713	0.129	0.402	3.99909909817912e-147	M-CXCL8
ASCL1.2	3.79759515476308e-147	0.97242018165199	0.621	0.342	1.02914828694079e-144	M-CXCL8
SREBF1.3	9.13220032211379e-147	-1.99248864057528	0.156	0.437	2.47482628729284e-144	M-CXCL8
SREBF2.3	1.05337974873036e-144	-2.22975143856018	0.152	0.405	2.85465911905927e-142	M-CXCL8
GATA1.1	1.48768181765422e-142	0.596225562274253	0.971	0.764	4.03161772584292e-140	M-CXCL8
KLF6.3	2.7898828810069e-142	1.13278977505186	0.46	0.209	7.56058260752871e-140	M-CXCL8
FOXO3.3	9.93155053590546e-141	0.885780092884366	0.442	0.212	2.69145019523038e-138	M-CXCL8
POU2F1.3	1.26023535204144e-137	0.677951398492359	0.581	0.314	3.4152378040323e-135	M-CXCL8
TFAP4.2	2.97530848083759e-131	0.970879185562873	0.401	0.183	8.06308598306986e-129	M-CXCL8
SP3.3	6.51713306493449e-128	0.777777131926596	0.907	0.67	1.76614306059725e-125	M-CXCL8
SMAD4.3	1.13600000998916e-127	0.755895782556687	0.759	0.481	3.07856002707061e-125	M-CXCL8
ETS1.3	4.08626430714298e-127	0.838164994302499	0.508	0.27	1.10737762723575e-124	M-CXCL8
HNF4G.3	1.27957904265146e-124	0.911474134089688	0.702	0.415	3.46765920558545e-122	M-CXCL8
POU4F2.3	1.56260989154195e-122	0.726955751993221	0.664	0.403	4.2346728060787e-120	M-CXCL8
SP1.3	5.52156455255203e-119	1.06619221861706	0.513	0.259	1.4963439937416e-116	M-CXCL8
TFAP2C.1	9.08008148966917e-115	0.532388920065739	0.896	0.632	2.46070208370035e-112	M-CXCL8
BCL11A.3	2.10932148279664e-113	0.964870082116701	0.465	0.249	5.71626121837891e-111	M-CXCL8
MAFF.3	3.62214676083282e-112	0.804490123230735	0.318	0.16	9.81601772185694e-110	M-CXCL8
RFX1.2	1.5135660029217e-111	0.686032173690942	0.275	0.147	4.1017638679178e-109	M-CXCL8
CEBPD.2	3.80983318191003e-111	0.748511168656304	0.363	0.189	1.03246479229762e-108	M-CXCL8
IRF4.3	1.55447617704186e-109	0.649377952881678	0.356	0.198	4.21263043978343e-107	M-CXCL8
KMT2A.1	7.47490680021708e-107	0.488207929358691	1	0.918	2.02569974285883e-104	M-CXCL8
ZNF143.2	1.86849325066754e-104	0.729966155503218	0.394	0.206	5.06361670930902e-102	M-CXCL8
MBD1.2	2.0927914053227e-103	0.793700376180647	0.983	0.893	5.67146470842451e-101	M-CXCL8
HMBOX1.3	9.68681853980909e-101	-1.394728492685	0.644	0.814	2.62512782428826e-98	M-CXCL8
FOXO1.3	6.95113204093293e-100	0.797101199276467	0.631	0.389	1.88375678309282e-97	M-CXCL8
RUNX3.2	5.40934921419632e-99	-1.12703986628591	0.285	0.521	1.4659336370472e-96	M-CXCL8
IKZF1.2	8.11253355661076e-97	1.03750575525562	0.389	0.205	2.19849659384152e-94	M-CXCL8
EPAS1.3	1.04336489459065e-94	0.821524015492213	0.503	0.283	2.82751886434067e-92	M-CXCL8
SOX9.3	2.34291482894667e-94	0.433537807672915	0.904	0.759	6.34929918644548e-92	M-CXCL8
MITF.3	4.36115440348159e-94	-1.28115571626618	0.126	0.327	1.18187284334351e-91	M-CXCL8
HSF1.2	1.40922635685799e-93	-0.84757985189964	0.212	0.416	3.81900342708517e-91	M-CXCL8
TFDP1.3	9.89090348253945e-93	-0.780944278484007	0.468	0.676	2.68043484376819e-90	M-CXCL8
ATF3.3	5.11274808248495e-92	-1.50100287708347	0.72	0.838	1.38555473035342e-89	M-CXCL8
KLF13.2	3.99253571634358e-88	0.629217063726924	0.936	0.793	1.08197717912911e-85	M-CXCL8
ZBTB7A.3	2.14409287483979e-83	-1.22041411693081	0.566	0.761	5.81049169081582e-81	M-CXCL8
ARID3A.3	3.31376221287482e-83	1.00837311925074	0.332	0.171	8.98029559689076e-81	M-CXCL8
VDR.3	1.33013967825096e-81	0.66297818593318	0.706	0.489	3.6046785280601e-79	M-CXCL8
TEAD2.2	1.33802358613038e-81	-0.960901801696517	0.099	0.255	3.62604391841333e-79	M-CXCL8
PBX3.2	4.06463807476113e-76	0.701517215236745	0.468	0.295	1.10151691826027e-73	M-CXCL8
FOXO4.3	2.082711969999e-73	0.740918457923948	0.379	0.224	5.64414943869728e-71	M-CXCL8
CDX2.2	3.5769113955755e-72	0.280731032052411	0.999	0.962	9.69342988200961e-70	M-CXCL8
KLF9.2	1.0881654348199e-71	0.747175442572847	0.348	0.198	2.94892832836194e-69	M-CXCL8
SOX13.3	1.88941356797541e-71	0.530462269696923	0.344	0.198	5.12031076921337e-69	M-CXCL8
PAX6.3	2.30487118608511e-71	0.557971711669474	0.944	0.857	6.24620091429065e-69	M-CXCL8
TBX21.3	6.58149093966885e-71	0.267310056598717	0.318	0.199	1.78358404465026e-68	M-CXCL8
POU2F2.1	1.55155342288275e-68	0.599106221721458	0.654	0.461	4.20470977601226e-66	M-CXCL8
HOXA9.3	2.22251697720955e-68	0.759840001974615	0.51	0.333	6.02302100823788e-66	M-CXCL8
ATF2.1	5.77137672805393e-68	0.424983646621171	0.388	0.248	1.56404309330262e-65	M-CXCL8
NR3C1.3	6.29853704220985e-64	0.511444607887454	0.829	0.714	1.70690353843887e-61	M-CXCL8
SMAD1.3	5.96436162399772e-63	0.552386361200576	0.625	0.445	1.61634200010338e-60	M-CXCL8
ZNF639.1	1.05833863270736e-58	0.629637957704677	0.826	0.668	2.86809769463695e-56	M-CXCL8
TCF3.3	4.44687020555177e-58	-0.806646737429189	0.192	0.349	1.20510182570453e-55	M-CXCL8
ELF5.3	1.3729785145177e-57	-0.831467535798862	0.153	0.284	3.72077177434295e-55	M-CXCL8
FOXJ2.3	1.43033212883794e-57	0.492492159205133	0.443	0.288	3.87620006915083e-55	M-CXCL8
BCL6.3	2.63820172596728e-55	-0.82695479474703	0.765	0.868	7.14952667737132e-53	M-CXCL8
FOS.2	3.40011622922814e-51	0.483797923596159	0.425	0.291	9.21431498120826e-49	M-CXCL8
SMAD5.2	2.36971647103018e-49	-0.810361466321622	0.214	0.362	6.42193163649179e-47	M-CXCL8
THAP1.2	3.93934998862864e-49	0.499973374820521	0.365	0.236	1.06756384691836e-46	M-CXCL8
MBD2.3	7.0184031682341e-49	0.380891680962042	0.515	0.373	1.90198725859144e-46	M-CXCL8
MYOD1.3	3.41976046163782e-47	0.603164676380066	0.583	0.422	9.26755085103848e-45	M-CXCL8
AHR.1	1.62689955859904e-46	0.53622448678513	0.313	0.203	4.4088978038034e-44	M-CXCL8
TEAD1.3	6.44933545462706e-46	0.653428251167321	0.471	0.319	1.74776990820393e-43	M-CXCL8
CTCFL.3	2.01614534318044e-45	0.541453899993153	0.513	0.353	5.463753880019e-43	M-CXCL8
RUNX2.1	7.21563889224078e-43	-0.866177782258155	0.111	0.254	1.95543813979725e-40	M-CXCL8
KLF5.3	3.3748167823636e-42	0.536854628047668	0.408	0.27	9.14575348020536e-40	M-CXCL8
MYBL2.3	4.78815645497611e-42	0.438909515450596	0.533	0.37	1.29759039929853e-39	M-CXCL8
E2F7.3	6.96736214199198e-42	0.312224864867513	0.406	0.287	1.88815514047983e-39	M-CXCL8
SRF.3	3.73411755149745e-40	0.469626935214734	0.667	0.533	1.01194585645581e-37	M-CXCL8
ZNF274.2	2.5554762298665e-39	-0.744373120957452	0.886	0.911	6.92534058293821e-37	M-CXCL8
MNT.2	2.57079565066485e-39	-0.967333273918075	0.647	0.766	6.96685621330173e-37	M-CXCL8
KLF3.3	9.41195519702932e-39	0.427128081080275	0.534	0.384	2.55063985839495e-36	M-CXCL8
MAFB.1	2.54327631903249e-38	0.440628227860604	0.262	0.177	6.89227882457805e-36	M-CXCL8
SP2.2	4.19267722594435e-38	0.464704277776707	0.304	0.208	1.13621552823092e-35	M-CXCL8
PRDM14.2	9.55265509930004e-38	0.486124062480647	0.526	0.394	2.58876953191031e-35	M-CXCL8
NFE2L1.3	1.66379545234906e-35	0.321754860213685	0.31	0.234	4.50888567586596e-33	M-CXCL8
ERG.2	2.12383424833903e-35	-0.463359245937464	0.412	0.547	5.75559081299876e-33	M-CXCL8
SMAD3.3	2.80541382759514e-35	0.290927516160689	0.44	0.335	7.60267147278284e-33	M-CXCL8
ZBTB11.2	1.03724320502649e-34	0.737412279569666	0.412	0.284	2.81092908562178e-32	M-CXCL8
NR1H2.3	1.74776927447322e-34	0.344317639651352	0.381	0.279	4.73645473382244e-32	M-CXCL8
BACH1.2	4.90621243272225e-34	0.50278350827373	0.352	0.233	1.32958356926773e-31	M-CXCL8
CUX1.2	1.21088690140402e-32	-0.792532147051306	0.263	0.389	3.2815035028049e-30	M-CXCL8
JUNB.2	2.052372166737e-32	0.368777491611379	0.325	0.225	5.56192857185726e-30	M-CXCL8
TCF12.1	9.06461537904413e-32	-1.11445666166283	0.148	0.283	2.45651076772096e-29	M-CXCL8
FLI1.3	1.19294801444563e-31	0.374715684348038	0.625	0.5	3.23288911914766e-29	M-CXCL8
SIX2.3	3.77482976583119e-31	0.327765307883384	0.576	0.445	1.02297886654025e-28	M-CXCL8
ZNF24.1	4.72807830320192e-31	0.290972241814923	0.763	0.631	1.28130922016772e-28	M-CXCL8
ETV4.2	1.02351014314221e-30	0.516762794594012	0.665	0.546	2.77371248791539e-28	M-CXCL8
GATA6.1	1.38053649377763e-30	0.273324042283479	0.639	0.514	3.74125389813738e-28	M-CXCL8
ONECUT1.1	1.61931271596211e-29	0.315839937131991	0.676	0.553	4.38833746025732e-27	M-CXCL8
ZBTB33.3	4.0440083057651e-28	-0.830667499160073	0.19	0.299	1.09592625086234e-25	M-CXCL8
CREB3L1.3	3.5935914281424e-26	0.64445491892219	0.431	0.316	9.7386327702659e-24	M-CXCL8
HINFP.1	1.44764809136203e-25	-0.643805242508718	0.174	0.277	3.92312632759111e-23	M-CXCL8
TGIF2	1.82758657740342e-25	0.292231610529592	0.911	0.817	4.95275962476326e-23	M-CXCL8
PDX1.3	3.35794997409561e-24	0.254138209173602	0.374	0.29	9.1000444297991e-22	M-CXCL8
NEUROD1.2	1.93289274621936e-22	0.384990496228637	0.558	0.461	5.23813934225446e-20	M-CXCL8
CREB1.1	3.4397110269389e-22	0.326773122159696	0.443	0.332	9.32161688300441e-20	M-CXCL8
PBX2.3	1.14989618657816e-20	0.623804079238392	0.3	0.246	3.1162186656268e-18	M-CXCL8
ATF1.1	5.78486820612576e-20	-0.322094777754687	0.573	0.652	1.56769928386008e-17	M-CXCL8
SOX6	8.16309323613122e-20	0.29652031102145	0.331	0.279	2.21219826699156e-17	M-CXCL8
PROX1.2	1.61057084640501e-19	0.479500299486522	0.509	0.421	4.36464699375758e-17	M-CXCL8
OTX2.2	4.28415253290449e-19	-0.519101738270117	0.179	0.273	1.16100533641712e-16	M-CXCL8
HNF1B.2	4.63360089283415e-19	0.285577560266866	0.333	0.278	1.25570584195805e-16	M-CXCL8
NR2F1.2	2.15912621314436e-18	-0.441761539652029	0.249	0.321	5.85123203762121e-16	M-CXCL8
ZEB1.2	7.81070971692478e-18	0.264893423336444	0.531	0.436	2.11670233328662e-15	M-CXCL8
NCOA2.1	8.48952893022542e-18	-0.936318806988248	0.173	0.278	2.30066234009109e-15	M-CXCL8
FOXA1.2	1.10595331550021e-17	-0.280668839104108	0.565	0.648	2.99713348500556e-15	M-CXCL8
EOMES.2	3.50352008856668e-17	-0.347861644823958	0.502	0.585	9.49453944001569e-15	M-CXCL8
HIF1A.1	1.69758731139011e-16	0.381583901918175	0.257	0.187	4.60046161386721e-14	M-CXCL8
TAL1.3	1.50068231497608e-15	-0.502695674884437	0.234	0.321	4.06684907358517e-13	M-CXCL8
RXRA.2	7.41824887928424e-14	-0.450445451314086	0.49	0.605	2.01034544628603e-11	M-CXCL8
ZKSCAN1.1	1.20000405261927e-13	0.281383584281833	0.453	0.378	3.25201098259822e-11	M-CXCL8
NCOA1	1.29391189939602e-13	-0.518491998914539	0.179	0.25	3.50650124736321e-11	M-CXCL8
NR1H3.2	1.04428775835694e-12	-1.35150927364281	0.149	0.273	2.8300198251473e-10	M-CXCL8
ARNT	3.02640608757855e-10	-0.38848110585819	0.322	0.392	8.20156049733788e-08	M-CXCL8
POU5F1.2	5.2785434545548e-10	-0.485841538950226	0.202	0.305	1.43048527618435e-07	M-CXCL8
ZNF263.3	7.10054266109033e-10	-0.500870151572861	0.886	0.893	1.92424706115548e-07	M-CXCL8
ESR2.2	8.06665495867418e-10	-0.313803893115022	0.348	0.405	2.1860634938007e-07	M-CXCL8
ATF7.1	9.10199206393757e-08	-0.3229730753684	0.199	0.262	2.46663984932708e-05	M-CXCL8
ZNF740.3	5.69065730351718e-07	0.382165000843812	0.284	0.231	0.000154216812925316	M-CXCL8
NFE2L2.2	1.23198360088873e-06	-0.297159656995193	0.364	0.342	0.000333867555840847	M-CXCL8
E2F6.3	2.50516677914732e-06	-0.320139897507892	0.915	0.917	0.000678900197148925	M-CXCL8
STAT2	0	7.80498169496329	0.994	0.138	0	ISG
IRF9	0	6.10926925147905	0.995	0.156	0	ISG
STAT1	0	5.32352629039356	0.851	0.057	0	ISG
IRF1.3	0	4.01239316345445	0.959	0.33	0	ISG
IRF2	1.75587630141641e-218	3.01813538292456	0.437	0.066	4.75842477683848e-216	ISG
MYC.4	2.20510275288203e-144	-4.4043501653989	0.022	0.265	5.97582846031029e-142	ISG
HSF1.3	3.57626026536476e-134	1.96122084075213	0.742	0.375	9.6916653191385e-132	ISG
ATF2.2	1.30485005360055e-132	1.30875762539605	0.617	0.244	3.53614364525748e-130	ISG
NFE2L2.3	6.4247167955821e-127	1.47557688518796	0.728	0.324	1.74109825160275e-124	ISG
STAT3.4	7.70127382895569e-126	1.41822722611212	0.739	0.37	2.08704520764699e-123	ISG
PRDM1.4	1.01770998408981e-122	1.29379692400076	0.604	0.266	2.75799405688339e-120	ISG
E2F5.4	3.48412317816213e-109	-1.82303748664244	0.071	0.325	9.44197381281938e-107	ISG
SPI1.3	5.5055406282811e-102	1.15392525973286	0.706	0.35	1.49200151026418e-99	ISG
RELB.3	2.93740737480536e-101	0.94052538705881	0.895	0.542	7.96037398572252e-99	ISG
FOXA1.3	5.98403811755529e-100	0.723236986809145	0.913	0.624	1.62167432985748e-97	ISG
ATF4.4	1.15471254792881e-92	0.992272271369736	0.686	0.371	3.12927100488707e-90	ISG
TCF7L2.4	1.61057361280772e-91	0.852462136483048	0.969	0.661	4.36465449070893e-89	ISG
STAT5A.4	1.3762202960897e-89	0.922410904383443	0.765	0.472	3.72955700240309e-87	ISG
MXI1.1	2.20763394079777e-89	1.2251268869723	0.992	0.89	5.98268797956194e-87	ISG
TCF12.2	1.53049888672904e-87	-2.21188980300644	0.055	0.28	4.14765198303569e-85	ISG
SP3.4	1.92782652934165e-84	0.866595807961305	0.932	0.683	5.22440989451588e-82	ISG
FLI1.4	5.26536865354493e-84	1.14260843896345	0.779	0.499	1.42691490511068e-81	ISG
ZNF639.2	6.67380798090007e-79	1.1802077874203	0.922	0.672	1.80860196282392e-76	ISG
PPARG	3.35171564609401e-78	0.709178397921003	0.662	0.356	9.08314940091475e-76	ISG
NFKB1.4	9.39217102653979e-78	0.52662773611956	0.671	0.379	2.54527834819228e-75	ISG
TP53.4	6.86046968137051e-74	0.947071032678543	0.472	0.243	1.85918728365141e-71	ISG
TFDP1.4	1.06255331872498e-73	-0.94787164606643	0.395	0.668	2.8795194937447e-71	ISG
JUN.4	2.97720213194752e-71	0.361209724941335	0.756	0.428	8.06821777757779e-69	ISG
CTCFL.4	1.01515157058261e-70	-1.1822872617	0.143	0.383	2.75106075627887e-68	ISG
ATF3.4	1.10349645098512e-68	-1.38017884550184	0.644	0.835	2.99047538216968e-66	ISG
FOSL1.1	2.27387943567459e-68	0.819912924847399	0.667	0.392	6.16221327067814e-66	ISG
NR2F6.2	5.80514836994937e-68	0.954612452107479	0.936	0.79	1.57319520825628e-65	ISG
KLF5.4	3.42600836438664e-67	-1.13371984030805	0.12	0.294	9.28448266748778e-65	ISG
HBP1.1	1.13868623247374e-62	1.33305664400359	0.919	0.776	3.08583969000383e-60	ISG
NR1H3.3	5.13537884397512e-60	-2.0175091749882	0.082	0.27	1.39168766671726e-57	ISG
ETS2.4	2.62620270612539e-59	0.679803468647244	0.497	0.306	7.11700933359981e-57	ISG
ETS1.4	3.98402597659077e-57	0.791775700331739	0.506	0.285	1.0796710396561e-54	ISG
FOS.3	1.35877738123462e-56	1.24918072304617	0.53	0.293	3.68228670314582e-54	ISG
NR2F1.3	4.34877492793376e-56	-1.0804495753642	0.117	0.323	1.17851800547005e-53	ISG
KLF3.4	3.86058933038074e-55	-1.09925203555619	0.184	0.412	1.04621970853318e-52	ISG
MYOD1.4	2.70066456395075e-51	-1.02718868366868	0.238	0.45	7.31880096830653e-49	ISG
ESR1.4	1.63204505701144e-50	0.610024401625598	0.819	0.577	4.42284210450099e-48	ISG
FOSL2.4	1.79491412970834e-49	0.768069147500835	0.645	0.429	4.8642172915096e-47	ISG
NFIC.4	2.25606870675802e-48	-1.26515452394717	0.306	0.524	6.11394619531422e-46	ISG
SMAD5.3	8.22457392241625e-48	-0.967363725990142	0.176	0.355	2.2288595329748e-45	ISG
MYBL2.4	9.5449209580162e-47	-0.93660019898607	0.193	0.398	2.58667357962239e-44	ISG
FOXK2	4.70588588197678e-46	1.18461245101704	0.292	0.148	1.27529507401571e-43	ISG
EOMES.3	1.92326733916695e-43	-0.783421354299784	0.38	0.586	5.21205448914243e-41	ISG
ELK1.4	2.2876826982985e-42	0.270797421673668	0.41	0.258	6.19962011238893e-40	ISG
ELF3.1	4.84837391846821e-42	0.515744980306088	0.518	0.318	1.31390933190489e-39	ISG
SRF.4	2.14318961094061e-41	0.608576861699333	0.733	0.538	5.80804384564907e-39	ISG
BATF.3	2.63541088235584e-41	0.488835483916624	0.437	0.284	7.14196349118434e-39	ISG
MAFK	4.1614590392726e-41	0.713637544247306	0.281	0.142	1.12775539964288e-38	ISG
SREBF1.4	2.85984633161019e-40	0.495417187671197	0.614	0.396	7.75018355866362e-38	ISG
CEBPA.4	5.4843888335636e-40	0.470821356350874	0.515	0.323	1.48626937389574e-37	ISG
TGIF2.1	1.92141763487043e-39	0.589427290059223	0.942	0.821	5.20704179049887e-37	ISG
ZBTB11.3	2.15855463806341e-38	1.10584153154697	0.472	0.288	5.84968306915184e-36	ISG
NFKB2.4	4.53540651964316e-38	-3.49518031537762	0.181	0.488	1.2290951668233e-35	ISG
JUNB.3	7.11585743153736e-37	0.739633393595383	0.393	0.227	1.92839736394663e-34	ISG
PPARA.3	1.53311393721865e-36	0.648202701399355	0.532	0.343	4.15473876986254e-34	ISG
STAT4.2	9.9116904504016e-35	-0.660293844247914	0.413	0.6	2.68606811205883e-32	ISG
SOX6.1	4.26403708847934e-34	0.513982793544205	0.447	0.276	1.1555540509779e-31	ISG
ESR2.3	6.56236343403685e-34	0.986658619365418	0.577	0.389	1.77840049062399e-31	ISG
NCOA2.2	7.63647700378869e-34	-1.23321726548343	0.126	0.275	2.06948526802673e-31	ISG
ATF6.3	9.76534237248373e-32	1.73812860187806	0.605	0.444	2.64640778294309e-29	ISG
MITF.4	9.900686378826e-32	-1.1083634098015	0.129	0.315	2.68308600866185e-29	ISG
POU2F2.2	1.83442644702008e-31	0.586084988452766	0.645	0.473	4.97129567142442e-29	ISG
MEF2B.3	2.76385302544232e-31	-0.954828158413521	0.174	0.346	7.4900416989487e-29	ISG
NANOG.1	5.87012255075104e-31	0.438168663607395	0.485	0.317	1.59080321125353e-28	ISG
TEAD1.4	2.99001417426219e-29	-1.06304727494756	0.183	0.344	8.10293841225055e-27	ISG
ZNF263.4	3.82910394076758e-29	0.590587709079601	0.95	0.889	1.03768716794801e-26	ISG
ZNF24.2	9.79280034498446e-29	0.493772379967581	0.81	0.636	2.65384889349079e-26	ISG
WT1.4	2.05654086345163e-28	0.276047005967299	0.636	0.448	5.57322573995392e-26	ISG
ZNF143.3	4.48076246647673e-28	0.6296394677123	0.356	0.219	1.21428662841519e-25	ISG
ATF1.2	1.22014851465506e-26	-0.615217092566708	0.485	0.653	3.30660247471521e-24	ISG
TCF3.4	5.47669912531668e-25	-0.899732361473989	0.192	0.34	1.48418546296082e-22	ISG
KLF13.3	1.07753298862559e-24	0.645994280217801	0.904	0.803	2.92011439917534e-22	ISG
EPAS1.4	1.07951432730796e-24	-0.978854346185798	0.172	0.313	2.92548382700456e-22	ISG
CUX1.3	4.89580521823225e-24	-0.893177403543543	0.235	0.383	1.32676321414094e-21	ISG
ARNT.1	1.21275179351704e-23	-0.817383888340146	0.247	0.392	3.28655736043118e-21	ISG
THAP11.4	2.14939477489995e-23	-0.55995128306287	0.988	0.828	5.82485983997886e-21	ISG
KLF4.1	9.27590415321793e-23	-0.44898894711674	0.531	0.683	2.51377002552206e-20	ISG
IRF4.4	2.36881859047055e-19	0.793837631694992	0.314	0.209	6.41949838017519e-17	ISG
LHX2.2	4.32694433684599e-19	0.380375554140051	0.557	0.347	1.17260191528526e-16	ISG
PRDM14.3	4.34847155062067e-19	-0.693470041880601	0.285	0.415	1.1784357902182e-16	ISG
RUNX1.2	7.06258294980984e-19	0.706367787586185	0.627	0.482	1.91395997939847e-16	ISG
FOXO1.4	9.20200551131831e-19	-0.706589152396765	0.274	0.423	2.49374349356726e-16	ISG
SIX2.4	2.36718416964973e-18	-0.563910625653398	0.32	0.466	6.41506909975076e-16	ISG
NR5A2.2	6.38439137242722e-18	0.400673904484957	0.441	0.329	1.73017006192778e-15	ISG
RXRA.3	9.15110474586552e-18	-0.598703127251481	0.483	0.598	2.47994938612956e-15	ISG
NR1H2.4	1.03350014064597e-17	-1.08596487376993	0.149	0.298	2.80078538115058e-15	ISG
SMAD3.4	2.52830247685895e-15	0.394093447662278	0.442	0.341	6.85169971228777e-13	ISG
HNF1B.3	2.36688592323988e-14	0.351216904082369	0.384	0.278	6.41426085198008e-12	ISG
ZEB1.3	3.79694192177475e-14	0.253946857437116	0.566	0.44	1.02897126080096e-11	ISG
HMBOX1.4	1.31987505506736e-13	-0.850210109433972	0.737	0.8	3.57686139923255e-11	ISG
FOXM1.1	1.55351486912189e-13	-0.453472428025673	0.24	0.359	4.21002529532032e-11	ISG
NCOA3.1	4.09049691601151e-13	-0.438034528336616	0.181	0.256	1.10852466423912e-10	ISG
CREB3L1.4	3.09468376798851e-12	-0.579824915374743	0.24	0.333	8.38659301124887e-10	ISG
SNAI2.2	4.91507322365077e-12	0.294929066724076	0.817	0.73	1.33198484360936e-09	ISG
GATA2.2	6.22992642973474e-12	-0.467027544798854	0.371	0.462	1.68831006245811e-09	ISG
ZBTB7A.4	1.71106938096664e-11	0.32685663454564	0.861	0.733	4.63699802241959e-09	ISG
HNF4A	1.73920576704001e-11	0.364533738054556	0.671	0.595	4.71324762867843e-09	ISG
SMAD1.4	2.16135054011336e-11	0.277459039284185	0.554	0.459	5.85725996370721e-09	ISG
NFATC1.4	2.38607277305462e-11	-0.28675437114008	0.278	0.247	6.46625721497803e-09	ISG
THAP1.3	2.99137171797895e-11	-0.760970232726192	0.157	0.255	8.10661735572294e-09	ISG
ESRRA.1	4.72835290449949e-11	0.381530659219571	0.279	0.207	1.28138363711936e-08	ISG
IKZF1.3	4.69545664549604e-09	0.315891368816342	0.274	0.222	1.27246875092943e-06	ISG
SOX9.4	1.19908941938745e-08	-0.269240975280254	0.778	0.774	3.24953232653998e-06	ISG
HHEX.2	1.98831676634613e-08	-0.412760177359346	0.536	0.618	5.38833843679801e-06	ISG
BACH1.3	8.48511100664426e-08	-0.452734498661099	0.181	0.25	2.29946508280059e-05	ISG
FOXP1	4.51450506719433e-07	0.403412867618447	0.911	0.853	0.000122343087320966	ISG
TWIST1.3	4.9728826625824e-07	-0.299345330606826	0.348	0.426	0.000134765120155983	ISG
ELF5.4	6.36304974093758e-07	-0.503025112737688	0.201	0.274	0.000172438647979408	ISG
ATF7.2	6.69120373359824e-07	-0.43149243482855	0.174	0.259	0.000181331621180512	ISG
SOX10	8.20035812070007e-07	0.338005651550745	0.604	0.531	0.000222229705070972	ISG
USF2.1	2.91939986160996e-06	0.361414217106451	0.442	0.379	0.000791157362496298	ISG
VDR.4	2.98968361311172e-06	-0.412277875924046	0.445	0.516	0.000810204259153276	ISG
TP63.2	7.13910477159661e-06	0.372196612531495	0.513	0.44	0.00193469739310268	ISG
NFYA.4	3.07085214822056e-05	0.436137412605157	0.467	0.405	0.00832200932167771	ISG
HNF4G.4	3.55078285452779e-05	-0.742365019090507	0.38	0.449	0.0096226215357703	ISG
GFI1B	9.32176714576965e-05	0.269005296079805	0.407	0.36	0.0252619889650358	ISG
TP73.3	0.000100418247343412	0.405143159741111	0.314	0.248	0.0272133450300647	ISG
TEAD4.4	0.000111797594828279	-0.262132773134949	0.341	0.327	0.0302971481984635	ISG
TCF12.3	2.86695665103118e-191	-2.18634178542871	0.063	0.289	7.76945252429449e-189	OX40
TEAD1.5	1.04279808112126e-143	-1.6319839709514	0.102	0.358	2.82598279983863e-141	OX40
SNAI2.3	6.57060505767906e-129	1.0407502846487	0.92	0.716	1.78063397063103e-126	OX40
STAT2.1	1.22779771672814e-128	-2.43444367283321	0.387	0.162	3.32733181233327e-126	OX40
IRF1.4	6.56620883296776e-128	0.379170476913122	0.642	0.335	1.77944259373426e-125	OX40
MYBL2.5	5.95011959246455e-124	-1.19489073611052	0.152	0.41	1.61248240955789e-121	OX40
NFE2L2.4	3.34426618455027e-123	1.90316721565757	0.59	0.321	9.06296136013122e-121	OX40
KDM5B.3	6.44682731456146e-123	-1.73079551301707	0.069	0.259	1.74709020224616e-120	OX40
NR1H3.4	2.1398115034799e-114	-1.94920511957464	0.082	0.277	5.79888917443054e-112	OX40
KLF3.5	1.07840995890361e-109	-1.09867872454381	0.175	0.422	2.92249098862877e-107	OX40
TCF7L2.5	3.46827490658269e-109	0.75177120062079	0.922	0.653	9.39902499683908e-107	OX40
IRF9.1	3.87277713410572e-100	-0.487288274577369	0.405	0.179	1.04952260334265e-97	OX40
MEF2B.4	1.21004101067973e-98	-1.39878971539247	0.135	0.357	3.27921113894207e-96	OX40
NR2F6.3	7.08219551038676e-98	0.861943504508088	0.936	0.784	1.91927498331481e-95	OX40
MXI1.2	2.19544067483758e-96	0.893909783402486	0.972	0.888	5.94964422880983e-94	OX40
FOXA1.4	6.98763844177312e-93	0.622960324306966	0.827	0.621	1.89365001772051e-90	OX40
THAP1.4	5.58542954313697e-91	-1.53250029917532	0.089	0.266	1.51365140619012e-88	OX40
STAT4.3	1.43310658552518e-83	-0.869955162851506	0.37	0.612	3.88371884677323e-81	OX40
PPARG.1	5.08559870062523e-81	0.900112098707957	0.587	0.351	1.37819724786944e-78	OX40
MYOD1.5	3.55421863841625e-78	-0.941512112163274	0.238	0.458	9.63193251010804e-76	OX40
ERG.4	1.7750843258836e-74	-0.692821874568769	0.323	0.553	4.81047852314456e-72	OX40
BCL6.4	6.17708599238535e-74	0.842117982366869	0.952	0.848	1.67399030393643e-71	OX40
RELB.4	1.43760705181705e-72	0.578294881429553	0.771	0.539	3.89591511042419e-70	OX40
GATA1.2	2.07946498850865e-70	0.41448091372835	0.945	0.771	5.63535011885844e-68	OX40
ZNF217.2	8.28380106403877e-68	-1.13792742523684	0.161	0.318	2.24491008835451e-65	OX40
ZBTB7A.5	1.22874167975851e-67	0.670911977092203	0.902	0.724	3.32988995214555e-65	OX40
ELK4.1	2.29423031246057e-67	-1.04104585444033	0.206	0.375	6.21736414676814e-65	OX40
KLF5.5	4.76121397424927e-67	-0.895850136385146	0.125	0.301	1.29028898702155e-64	OX40
HNF4A.1	3.51480719136351e-65	0.624262226025942	0.762	0.583	9.52512748859511e-63	OX40
NR1H2.5	6.23936811177542e-65	-1.24338995507327	0.14	0.304	1.69086875829114e-62	OX40
FOXP2.3	2.81718783456348e-64	0.577405960273969	0.838	0.674	7.63457903166702e-62	OX40
EOMES.4	1.19136610217e-62	-0.768358224406387	0.394	0.594	3.2286021368807e-60	OX40
TEAD4.5	2.43187469423972e-60	-1.4815656766877	0.14	0.346	6.59038042138963e-58	OX40
ZNF639.3	1.19097459441884e-59	0.917163291761018	0.834	0.67	3.22754115087507e-57	OX40
RXRA.4	6.45615784622093e-59	-0.753805008682167	0.408	0.611	1.74961877632587e-56	OX40
PBX3.3	4.69101984100363e-57	-1.07144138510164	0.16	0.328	1.27126637691198e-54	OX40
FOSL1.2	1.295204590333e-55	0.629765492191803	0.584	0.389	3.51000443980243e-53	OX40
ARNT.2	2.37101015534454e-55	-0.933444627730728	0.233	0.4	6.42543752098371e-53	OX40
MYC.5	6.6952407675395e-55	-1.89958290975008	0.109	0.266	1.8144102480032e-52	OX40
SP3.5	1.04188971326917e-52	0.398894278221796	0.871	0.678	2.82352112295944e-50	OX40
TCF7.2	5.32470823526347e-52	-0.847031363346782	0.214	0.383	1.4429959317564e-49	OX40
ETV4.3	4.50886397287169e-48	-0.494281683504161	0.404	0.573	1.22190213664823e-45	OX40
ELF1.1	7.74184463119838e-47	-0.945074264260741	0.134	0.253	2.09803989505476e-44	OX40
CTCFL.5	1.34113080872695e-46	-0.810981602475477	0.218	0.385	3.63446449165003e-44	OX40
CUX1.4	1.53649916726852e-41	-0.917921651892157	0.229	0.39	4.16391274329768e-39	OX40
HNF4G.5	1.47130240861879e-40	-1.05763399121867	0.286	0.461	3.98722952735692e-38	OX40
LHX2.3	5.29234689188943e-40	0.457669136007088	0.529	0.341	1.43422600770204e-37	OX40
MNT.3	2.43859312016779e-39	0.545052447469363	0.861	0.743	6.6085873556547e-37	OX40
ZNF263.5	2.5625732675846e-39	0.441297837817758	0.951	0.886	6.94457355515427e-37	OX40
CREB3.2	3.77924643461375e-38	-0.709519512375833	0.157	0.267	1.02417578378033e-35	OX40
ATF2.3	4.96323792114088e-38	0.656902557882131	0.389	0.251	1.34503747662918e-35	OX40
RUNX2.2	1.42847676530538e-37	-0.988749981284705	0.111	0.251	3.87117203397758e-35	OX40
HOXA9.4	7.62846874499515e-37	-0.779888834388321	0.228	0.364	2.06731502989369e-34	OX40
ZEB2.2	6.98722502557402e-36	0.506889491039366	0.899	0.796	1.89353798193056e-33	OX40
CREB3L1.5	2.70866262136385e-35	-0.657841436904979	0.219	0.338	7.34047570389604e-33	OX40
FOXO1.5	6.63063975866271e-35	-0.838093957141359	0.276	0.429	1.79690337459759e-32	OX40
STAT5A.5	3.22269991627679e-34	0.346148486407405	0.61	0.475	8.7335167731101e-32	OX40
ZKSCAN1.2	2.37336686930675e-33	-0.554994039736604	0.264	0.398	6.43182421582129e-31	OX40
NFKB2.5	2.79793512904209e-28	-2.63895823387376	0.301	0.489	7.58240419970405e-26	OX40
NEUROD1.3	3.36923270510917e-26	-0.632191278485866	0.362	0.482	9.13062063084586e-24	OX40
SOX10.1	1.37673493461699e-25	0.495410657683701	0.642	0.525	3.73095167281203e-23	OX40
TGIF2.2	2.29567962503161e-25	0.527715128866343	0.878	0.822	6.22129178383566e-23	OX40
FOS.4	6.64991302030473e-24	-0.684680686873695	0.211	0.315	1.80212642850258e-21	OX40
SOX6.2	2.1205680528868e-23	0.362325635856269	0.376	0.276	5.74673942332324e-21	OX40
PPARA.4	3.29435792296764e-23	0.45516072218875	0.458	0.343	8.92770997124231e-21	OX40
PROX1.3	1.3054685809424e-22	-0.490074287021234	0.327	0.441	3.53781985435391e-20	OX40
E2F6.4	1.4933136391649e-21	0.367736240967491	0.958	0.912	4.04687996213688e-19	OX40
ESR2.4	1.88605104518367e-21	-0.417222074302618	0.304	0.408	5.11119833244775e-19	OX40
ESR1.5	9.08365382000863e-21	0.293041054120827	0.693	0.579	2.46167018522234e-18	OX40
ATF1.3	1.44940081582145e-20	-0.387077760038702	0.544	0.654	3.92787621087613e-18	OX40
BHLHE22	2.36026110824608e-20	0.320861549378577	0.72	0.603	6.39630760334688e-18	OX40
E2F5.5	2.66367738960152e-20	-0.42396199023714	0.236	0.319	7.21856572582012e-18	OX40
NR2F1.4	3.79621650460145e-20	-0.494159869780888	0.221	0.322	1.02877467274699e-17	OX40
XBP1	7.77266529522371e-20	-0.396631696960481	0.289	0.386	2.10639229500563e-17	OX40
FLI1.5	2.4308881915765e-19	0.372442396852944	0.621	0.503	6.58770699917231e-17	OX40
NCOA3.2	4.38474419432271e-19	-0.519516609620995	0.179	0.259	1.18826567666145e-16	OX40
FOXL2.4	2.63236724172919e-18	-0.787182326691484	0.541	0.451	7.13371522508611e-16	OX40
NFYA.5	5.22417452269216e-18	-0.510470305664148	0.311	0.418	1.41575129564957e-15	OX40
OTX2.3	1.18741581895486e-17	-0.49776091248995	0.18	0.271	3.21789686936766e-15	OX40
TP73.4	8.62105130724495e-17	-0.465011673632031	0.178	0.259	2.33630490426338e-14	OX40
EPAS1.5	9.42183768959263e-17	-0.878647891525719	0.193	0.317	2.5533180138796e-14	OX40
NCOA2.3	1.01944453267614e-16	-0.624477360826884	0.193	0.274	2.76269468355235e-14	OX40
NFATC1.5	1.89505830719292e-16	-1.17687450278302	0.14	0.259	5.13560801249282e-14	OX40
BHLHE40.5	1.62662399285239e-15	-0.268510846593733	0.881	0.748	4.40815102062999e-13	OX40
KLF13.4	9.09020973868584e-15	0.515343957845817	0.854	0.804	2.46344683918386e-12	OX40
ZEB1.4	1.4928769480764e-14	0.353786723295934	0.525	0.439	4.04569652928704e-12	OX40
GFI1B.1	1.07760114859581e-12	-0.363137991889281	0.298	0.369	2.92029911269464e-10	OX40
HSF1.4	1.27304371282865e-12	0.381569118102663	0.468	0.387	3.44994846176565e-10	OX40
THAP11.5	2.2995274622203e-12	-0.483866757765419	0.953	0.825	6.231719422617e-10	OX40
SP1.4	4.40640180609592e-12	-0.55250286578705	0.21	0.294	1.19413488945199e-09	OX40
TP63.3	5.4636931885675e-12	-0.422139000091929	0.361	0.451	1.48066085410179e-09	OX40
E2F7.4	8.47913859688842e-12	0.271423307526524	0.351	0.295	2.29784655975676e-09	OX40
HINFP.2	4.37353940759672e-11	-0.321099747614288	0.213	0.271	1.18522917945871e-08	OX40
ATF6.4	3.74779093682635e-10	-0.324077610598938	0.379	0.459	1.01565134387994e-07	OX40
MITF.5	3.81408080415718e-10	-0.597373039072581	0.202	0.316	1.0336158979266e-07	OX40
PBX2.4	1.09960370872294e-09	-0.516569204830404	0.191	0.258	2.97992605063918e-07	OX40
VDR.5	2.21048426677282e-09	-0.438755344196637	0.434	0.52	5.99041236295435e-07	OX40
GATA6.2	2.26197848670064e-09	-0.332866163845232	0.466	0.533	6.12996169895873e-07	OX40
RUNX3.3	5.35287347949306e-09	-0.498528513626203	0.432	0.502	1.45062871294262e-06	OX40
NFKB1.5	2.89853490777758e-08	-1.23615252382252	0.349	0.398	7.85502960007725e-06	OX40
RELA.4	7.26066210989555e-08	-1.39948832511475	0.409	0.429	1.9676394317817e-05	OX40
HBP1.2	1.44084995253229e-07	0.315787540464139	0.817	0.781	3.9047033713625e-05	OX40
FOXM1.2	2.72236361210621e-06	-0.291262150213261	0.285	0.36	0.000737760538880782	OX40
ATF7.3	4.39235290455992e-06	-0.34998908869499	0.22	0.258	0.00119032763713574	OX40
ETV1	1.08510557046341e-05	-0.263242583320903	0.27	0.314	0.00294063609595585	OX40
GATA2.3	1.2186794404867e-05	-0.303452881128198	0.406	0.462	0.00330262128371896	OX40
REL.3	2.01814534630124e-05	-1.29410146069217	0.573	0.486	0.00546917388847635	OX40
JUND.4	2.10431511899824e-05	-0.297655163636736	0.42	0.458	0.00570269397248522	OX40
POU5F1.3	3.39310322619661e-05	-0.254910021673095	0.239	0.299	0.00919530974299282	OX40
RFX5.3	7.47463651764991e-05	-0.300782543538692	0.55	0.6	0.0202562649628313	OX40
TEAD4.6	8.50667839202875e-173	-2.1805456867566	0.072	0.351	2.30530984423979e-170	MMP9
MYC.6	1.08180168590435e-145	1.24690613965563	0.473	0.232	2.93168256880079e-143	MMP9
KLF6.4	5.84704550311057e-135	-1.90534080690427	0.051	0.253	1.58454933134296e-132	MMP9
NR1H2.6	5.09555041018604e-122	-1.6650238749982	0.095	0.308	1.38089416116042e-119	MMP9
TEAD1.6	6.88470781959577e-121	-1.60201285360068	0.105	0.356	1.86575581911045e-118	MMP9
HNF4G.6	1.5256964598188e-116	-1.49397445036669	0.201	0.468	4.13463740610894e-114	MMP9
RFX5.4	3.65493968198263e-116	0.76264142207004	0.877	0.57	9.90488653817291e-114	MMP9
HOXA9.5	1.05978175145422e-113	-1.36378508562593	0.146	0.371	2.87200854644094e-111	MMP9
ATF3.5	5.75206865173184e-111	1.17709142667643	0.946	0.814	1.55881060461933e-108	MMP9
POU4F2.4	1.4926989130858e-110	-1.16030343217091	0.189	0.453	4.04521405446252e-108	MMP9
NR1H3.5	9.18653276867868e-107	-1.59279324873433	0.088	0.276	2.48955038031192e-104	MMP9
GATA3.4	6.04525484815691e-103	-1.61010169036349	0.229	0.519	1.63826406385052e-100	MMP9
THAP11.6	7.66699861772783e-103	-3.10806203219676	0.772	0.842	2.07775662540424e-100	MMP9
PBX3.4	8.16610499412467e-102	-1.40077562143314	0.12	0.331	2.21301445340779e-99	MMP9
BATF.5	3.88755132920378e-99	-2.00262558456818	0.086	0.311	1.05352641021422e-96	MMP9
MEF2B.5	8.31034211353659e-98	-1.32016295292376	0.124	0.357	2.25210271276841e-95	MMP9
E2F5.6	2.03460775356957e-97	0.776719913301076	0.525	0.292	5.51378701217353e-95	MMP9
ZNF263.6	2.16497247464531e-95	0.917012386409877	0.975	0.884	5.8670754062888e-93	MMP9
ESR1.6	8.84512895695858e-89	-1.35043106671353	0.357	0.611	2.39702994733577e-86	MMP9
MNT.4	5.54929233257171e-88	0.896560386250136	0.913	0.739	1.50385822212693e-85	MMP9
ATF4.5	4.62692635231717e-87	-1.82391369264858	0.121	0.411	1.25389704147795e-84	MMP9
FOXL2.5	4.36602836063258e-86	-3.1932569469525	0.111	0.491	1.18319368573143e-83	MMP9
PBX2.5	3.17522431549092e-85	-1.24168469605903	0.096	0.266	8.6048578949804e-83	MMP9
KLF3.6	2.54775740398271e-84	-1.04352873661863	0.201	0.418	6.90442256479313e-82	MMP9
JUN.5	2.74313310896813e-81	-2.23614399933555	0.143	0.473	7.43389072530363e-79	MMP9
ZBTB7A.6	1.44039405465075e-79	0.747610915852019	0.914	0.724	3.90346788810352e-77	MMP9
STAT4.4	1.66745988712815e-78	-0.783942496906803	0.367	0.611	4.51881629411728e-76	MMP9
THAP1.5	2.11843199730371e-77	-1.44426160740805	0.082	0.265	5.74095071269307e-75	MMP9
MYOD1.6	1.14077039259581e-76	-1.00686271321974	0.225	0.458	3.09148776393464e-74	MMP9
CEBPB.4	4.27216708243566e-76	-2.41452439957436	0.099	0.422	1.15775727934007e-73	MMP9
NFYB	4.80811040080612e-76	0.584166215472503	0.266	0.177	1.30299791861846e-73	MMP9
NFIC.5	1.95939318678898e-73	0.689463943654069	0.735	0.493	5.30995553619815e-71	MMP9
ASCL1.5	7.65851460912609e-73	-1.12207968558238	0.182	0.39	2.07545745907317e-70	MMP9
SOX11.4	1.12388082765002e-72	-0.860335000757508	0.465	0.684	3.04571704293156e-70	MMP9
FOXO3.4	1.59935008582804e-69	-1.42425173236693	0.084	0.25	4.334238732594e-67	MMP9
NR2C2	1.04818581052792e-68	0.87141374861027	0.299	0.191	2.84058354653066e-66	MMP9
KDM5B.4	1.85939989049453e-68	-1.25730696794732	0.1	0.255	5.03897370324018e-66	MMP9
GATA6.3	1.94602238906818e-65	-0.693995637141356	0.328	0.546	5.27372067437477e-63	MMP9
CEBPA.5	2.56195759371529e-65	-1.16126867355049	0.158	0.349	6.94290507896844e-63	MMP9
BHLHE40.6	1.27722532875074e-64	0.353663094027676	0.939	0.743	3.46128064091451e-62	MMP9
PRDM14.4	1.43395343899365e-64	-0.996459119332655	0.217	0.425	3.8860138196728e-62	MMP9
PRDM1.5	1.12841772816552e-63	-0.959020870225481	0.133	0.297	3.05801204332856e-61	MMP9
HMBOX1.5	2.9080312374009e-63	0.94659040323945	0.912	0.786	7.88076465335645e-61	MMP9
GATA4.5	1.33731126548952e-62	-0.655961310806814	0.868	0.897	3.62411352947661e-60	MMP9
ELK1.5	5.25746325984498e-61	-1.74631468001252	0.095	0.281	1.42477254341799e-58	MMP9
SNAI2.4	1.86631689945341e-58	0.567189533837997	0.901	0.719	5.05771879751875e-56	MMP9
RARA.5	2.20467324758427e-58	-1.27470365622058	0.284	0.512	5.97466450095336e-56	MMP9
NFYA.6	1.83100398619883e-56	0.537814294089421	0.584	0.392	4.96202080259884e-54	MMP9
MBD2.4	4.64896921034173e-51	-0.649187456521714	0.221	0.403	1.25987065600261e-48	MMP9
NFATC1.6	5.36088019068091e-51	-1.46861289874489	0.1	0.262	1.45279853167453e-48	MMP9
BHLHE22.1	1.04730815463718e-50	0.76067473632848	0.758	0.6	2.83820509906675e-48	MMP9
USF1.5	2.20138399743388e-50	0.591638664938055	0.615	0.438	5.96575063304581e-48	MMP9
BCL11A.4	1.08999218661124e-49	-0.961208777470506	0.14	0.284	2.95387882571645e-47	MMP9
NEUROD1.4	4.4403130700582e-49	-0.751627514905571	0.317	0.486	1.20332484198577e-46	MMP9
MYBL2.6	4.08156079065221e-48	-0.82268382291958	0.218	0.403	1.10610297426675e-45	MMP9
FOSL1.3	1.30081672425226e-45	0.309859873947093	0.596	0.389	3.52521332272361e-43	MMP9
ETS1.5	5.12194073737482e-45	-0.915262092044165	0.152	0.309	1.38804593982858e-42	MMP9
BCL6.5	7.48913341393435e-45	0.613981333576743	0.938	0.85	2.02955515517621e-42	MMP9
NFKB1.6	2.08563899838614e-44	-2.87266440211604	0.092	0.421	5.65208168562645e-42	MMP9
CDX2.3	2.17923452971397e-43	-0.421982488013523	0.963	0.966	5.90572557552485e-41	MMP9
TCF7.3	3.20696457750397e-43	-0.854055482346484	0.212	0.382	8.69087400503576e-41	MMP9
TFDP1.5	3.56895587737022e-42	0.426523021539159	0.791	0.641	9.67187042767331e-40	MMP9
ZNF217.3	3.89714746958234e-42	-0.933419694735864	0.176	0.316	1.05612696425681e-39	MMP9
WT1.5	1.79754756533004e-41	-1.05170547119235	0.27	0.475	4.8713539020444e-39	MMP9
FOXJ2.6	7.60709927188178e-40	-0.728860673175087	0.174	0.316	2.06152390267996e-37	MMP9
CTCFL.6	2.03500684446389e-39	-0.747679912012888	0.219	0.384	5.51486854849713e-37	MMP9
REL.4	1.82510622052945e-37	-2.5385012897455	0.234	0.517	4.9460378576348e-35	MMP9
E2F6.5	5.61492482151016e-36	0.444075677341336	0.967	0.912	1.52164462662925e-33	MMP9
EPAS1.6	1.65951029712838e-35	-1.27494793237327	0.165	0.319	4.4972729052179e-33	MMP9
SIX2.5	9.45932763716191e-35	-0.496778573491615	0.326	0.471	2.56347778967088e-32	MMP9
ELF1.2	1.36335136761871e-33	-1.01118134740084	0.14	0.252	3.6946822062467e-31	MMP9
NR2F6.4	1.46372905073402e-33	0.517781586821189	0.892	0.789	3.96670572748919e-31	MMP9
ONECUT1.2	1.66678300692665e-33	-0.525556980735868	0.424	0.579	4.51698194877122e-31	MMP9
ELF5.5	2.94987754196941e-33	0.482522235676501	0.374	0.26	7.9941681387371e-31	MMP9
POU2F2.3	3.59793706439437e-33	-0.523076186705352	0.336	0.495	9.75040944450874e-31	MMP9
FOSL2.5	7.12739959587622e-33	-0.793508367777893	0.306	0.452	1.93152529048246e-30	MMP9
PROX1.4	7.7543630933949e-33	-0.568318019202777	0.305	0.442	2.10143239831002e-30	MMP9
SMAD4.4	2.46931101353644e-32	-1.03183176645874	0.36	0.524	6.69183284668375e-30	MMP9
HHEX.3	3.81855186289917e-32	0.501377513763741	0.74	0.603	1.03482755484567e-29	MMP9
STAT5B.4	4.67040162233245e-32	-0.689180400803364	0.36	0.523	1.26567883965209e-29	MMP9
KLF5.6	5.02704044889687e-32	-0.67096900728097	0.174	0.295	1.36232796165105e-29	MMP9
FOXO1.6	1.18188163432468e-31	-0.834785725735892	0.276	0.428	3.20289922901989e-29	MMP9
RELA.5	1.37237319608477e-31	-2.66363608144337	0.15	0.453	3.71913136138972e-29	MMP9
HOXB13	4.06965600006929e-31	-0.475158051975919	0.272	0.398	1.10287677601878e-28	MMP9
TP53.5	8.23617900426206e-31	-0.946965758371893	0.128	0.267	2.23200451015502e-28	MMP9
PAX6.4	1.01163015311441e-30	-0.466419833519668	0.796	0.873	2.74151771494006e-28	MMP9
JUND.5	3.75585711942117e-30	-0.721415215958749	0.324	0.467	1.01783727936314e-27	MMP9
ZEB2.3	1.4649142568461e-29	0.442481444741098	0.904	0.796	3.96991763605294e-27	MMP9
SPI1.4	5.58819784044307e-29	-1.65356958041182	0.173	0.386	1.51440161476007e-26	MMP9
GFI1B.2	1.11655264952517e-28	-0.65402098905399	0.262	0.372	3.02585768021322e-26	MMP9
PPARA.5	1.07738733218181e-26	-0.636152585038183	0.239	0.363	2.9197196702127e-24	MMP9
TFAP2C.2	2.09683603606584e-26	-0.424235285965912	0.529	0.672	5.68242565773842e-24	MMP9
SMAD1.5	1.6842538270257e-24	-0.471941947015855	0.354	0.474	4.56432787123964e-22	MMP9
FOXP2.4	2.41665718481819e-24	0.40543725683574	0.789	0.68	6.54914097085729e-22	MMP9
NFKB2.6	2.52221833427678e-23	-1.10288504412251	0.66	0.456	6.83521168589006e-21	MMP9
TCF12.4	2.582747330992e-23	-1.16797371016342	0.142	0.28	6.99924526698833e-21	MMP9
VDR.6	3.04868206988128e-22	-0.678913576701038	0.419	0.521	8.26192840937828e-20	MMP9
NCOA3.3	7.91949355619852e-22	-0.684117650101149	0.166	0.26	2.1461827537298e-19	MMP9
TCF7L2.6	1.28376580423833e-21	-0.924423632679196	0.659	0.678	3.47900532948588e-19	MMP9
ETV4.4	2.23928800414181e-21	-0.416318364441744	0.456	0.568	6.06847049122432e-19	MMP9
NR5A2.3	5.60450860150363e-21	-0.367169576034044	0.256	0.342	1.51882183100748e-18	MMP9
PDX1.4	1.231524983753e-20	-0.414781218974785	0.225	0.305	3.33743270597063e-18	MMP9
TP73.5	1.5391764271829e-20	-0.475688948490724	0.172	0.259	4.17116811766566e-18	MMP9
CREB3L1.6	3.24386283259816e-20	-0.641847542206212	0.217	0.338	8.79086827634102e-18	MMP9
XBP1.1	7.4010052685152e-20	-0.294073490857886	0.286	0.386	2.00567242776762e-17	MMP9
ZKSCAN1.3	2.62196405640607e-19	-0.463101708350647	0.279	0.396	7.10552259286045e-17	MMP9
ETV1.1	4.0519135295687e-19	-0.445504620811686	0.232	0.317	1.09806856651312e-16	MMP9
ETS2.5	1.16713403800702e-18	-1.18844325948043	0.137	0.332	3.16293324299903e-16	MMP9
FOXM1.3	1.48868311402575e-18	-0.293091119801055	0.271	0.36	4.03433123900979e-16	MMP9
NR3C1.4	3.61757352504556e-17	-0.388573438980536	0.675	0.731	9.80362425287347e-15	MMP9
STAT6.3	8.57610820532e-17	0.455691812089083	0.451	0.349	2.32412532364172e-14	MMP9
ZBTB11.4	2.67653366804645e-16	-0.516216856536573	0.234	0.303	7.25340624040587e-14	MMP9
SOX6.3	4.17941835191184e-16	-0.269299096842637	0.225	0.29	1.13262237336811e-13	MMP9
KLF13.5	7.86665095027847e-16	-0.631059792915275	0.76	0.813	2.13186240752547e-13	MMP9
NCOA2.4	1.86416640320846e-15	-0.528776441282545	0.192	0.274	5.05189095269494e-13	MMP9
POU2F1.4	9.21288544965504e-15	-0.50459961471142	0.24	0.351	2.49669195685652e-12	MMP9
TWIST1.4	4.53261498359513e-14	-0.422082621804948	0.329	0.43	1.22833866055428e-11	MMP9
STAT3.5	2.5074091039674e-13	-0.979767528448283	0.253	0.402	6.79507867175164e-11	MMP9
ARNT.3	1.43211207030496e-12	-0.601238949116425	0.308	0.392	3.88102371052643e-10	MMP9
SMAD5.4	2.47556987348376e-12	0.270094868467261	0.416	0.339	6.70879435714099e-10	MMP9
SP1.5	4.04020504021951e-12	-0.641350789852915	0.183	0.296	1.09489556589949e-09	MMP9
FLI1.6	6.32327827882312e-11	-0.5279555211952	0.447	0.52	1.71360841356106e-08	MMP9
E2F7.5	2.8433361941866e-10	0.301970754783189	0.345	0.296	7.7054410862457e-08	MMP9
ELF3.2	6.01179102122131e-10	-0.250673172951419	0.259	0.335	1.62919536675098e-07	MMP9
FOS.5	1.24912970366106e-08	-0.61322704466562	0.235	0.312	3.38514149692147e-06	MMP9
ATF2.4	2.16911335115062e-08	-0.446259018784009	0.19	0.269	5.87829718161817e-06	MMP9
ELK4.2	3.42570851325275e-08	-0.329239897561153	0.294	0.366	9.28367007091494e-06	MMP9
PPARG.2	3.48337782020848e-08	-0.354553001893555	0.303	0.378	9.43995389276498e-06	MMP9
MYCN	3.58995042981785e-08	0.341616738195493	0.27	0.213	9.72876566480638e-06	MMP9
TAL1.4	1.04684841125505e-07	-0.470264052908709	0.248	0.317	2.83695919450118e-05	MMP9
CREB3.3	1.89454331165617e-07	-0.362063086989168	0.227	0.26	5.13421237458823e-05	MMP9
STAT5A.6	5.13182278305535e-07	-0.455735834019752	0.407	0.495	0.0001390723974208	MMP9
RELB.5	3.40041052038307e-06	-0.861776857028941	0.473	0.568	0.000921511251023812	MMP9
OTX2.4	9.78635309085382e-06	-0.277844029514857	0.226	0.267	0.00265210168762138	MMP9
PKNOX1	2.63413904062748e-05	0.263957572507269	0.261	0.219	0.00713851680010047	MMP9
SREBF2.4	3.23428916393963e-05	-1.36039915440758	0.27	0.387	0.0087649236342764	MMP9
SREBF1.5	9.97864638245732e-05	-0.97105240247541	0.321	0.415	0.0270421316964593	MMP9
RFX5.5	4.66577465587181e-170	1.43785817973905	0.879	0.567	1.26442493174126e-167	LIPA-GPAT3
TFAP2C.3	3.81056237644826e-162	-0.916499414591933	0.342	0.692	1.03266240401748e-159	LIPA-GPAT3
FOXL2.6	4.41997825449605e-117	-3.32802138050416	0.101	0.495	1.19781410696843e-114	LIPA-GPAT3
GRHL2.5	3.63314342921412e-101	0.780297763576628	0.601	0.35	9.84581869317026e-99	LIPA-GPAT3
POU4F2.5	1.57689309517035e-93	-0.977090286600222	0.214	0.452	4.27338028791166e-91	LIPA-GPAT3
RELA.6	1.39682551376565e-87	-2.77916995607034	0.111	0.459	3.78539714230491e-85	LIPA-GPAT3
REL.5	2.58180171610756e-87	-2.72911955210634	0.201	0.523	6.99668265065148e-85	LIPA-GPAT3
NFYB.1	2.91370488013426e-87	0.812728540040017	0.295	0.173	7.89614022516384e-85	LIPA-GPAT3
TCF7L2.7	4.39268682039631e-85	-1.37284868081649	0.507	0.694	1.1904181283274e-82	LIPA-GPAT3
NFKB1.7	1.71030742712083e-83	-2.96313636231221	0.091	0.424	4.63493312749744e-81	LIPA-GPAT3
NFATC1.7	2.5440882866949e-80	-1.6351743177768	0.091	0.265	6.89447925694319e-78	LIPA-GPAT3
NFYA.7	6.35122198143307e-80	0.799225675996086	0.607	0.388	1.72118115696836e-77	LIPA-GPAT3
ATF6.5	2.33673417462174e-78	1.37556809338585	0.659	0.431	6.33254961322491e-76	LIPA-GPAT3
GATA3.5	5.24338697699783e-77	-1.40468399652099	0.283	0.516	1.42095787076641e-74	LIPA-GPAT3
THAP11.7	2.17339133964786e-76	-2.76308573688402	0.813	0.838	5.88989053044571e-74	LIPA-GPAT3
GATA4.6	9.47604169745962e-75	-0.713234563400637	0.886	0.895	2.56800730001156e-72	LIPA-GPAT3
FOXO3.5	3.44050551723794e-73	-1.38367746945035	0.096	0.251	9.32376995171481e-71	LIPA-GPAT3
PRDM1.6	8.86391252815714e-70	-1.03533694391275	0.126	0.299	2.40212029513058e-67	LIPA-GPAT3
BATF.6	1.10423657172585e-69	-1.6514475983091	0.119	0.309	2.99248110937706e-67	LIPA-GPAT3
HNF4G.7	2.73563171945186e-66	-1.21998475418592	0.246	0.466	7.41356195971453e-64	LIPA-GPAT3
TEAD2.3	2.75643335441006e-65	0.718325172149207	0.376	0.224	7.46993439045126e-63	LIPA-GPAT3
ETS2.6	3.40210796330032e-64	-1.42157009016092	0.122	0.335	9.21971258054386e-62	LIPA-GPAT3
USF1.6	5.8286487285754e-61	0.610814679313567	0.63	0.435	1.57956380544393e-58	LIPA-GPAT3
NR2C2.1	1.37187792245333e-56	0.37602320603087	0.277	0.192	3.71778916984851e-54	LIPA-GPAT3
KLF3.7	2.23865467574594e-54	-0.721972809809387	0.241	0.416	6.0667541712715e-52	LIPA-GPAT3
SOX11.5	2.61548717353177e-54	-0.685370603299762	0.519	0.68	7.0879702402711e-52	LIPA-GPAT3
RARA.6	1.99306771149663e-53	-1.0844406497382	0.306	0.512	5.40121349815586e-51	LIPA-GPAT3
JUN.6	1.45786289169954e-49	-1.71358356954693	0.224	0.467	3.95080843650577e-47	LIPA-GPAT3
ATF4.6	2.03341678353682e-48	-1.04468273037805	0.19	0.407	5.51055948338478e-46	LIPA-GPAT3
CEBPB.5	2.62974400585479e-43	-1.82708912842155	0.157	0.419	7.12660625586649e-41	LIPA-GPAT3
STAT4.5	5.55151248830589e-43	-0.414169903743483	0.416	0.608	1.5044598843309e-40	LIPA-GPAT3
HMBOX1.6	1.34258868854059e-42	0.535623217115447	0.892	0.787	3.638415345945e-40	LIPA-GPAT3
PDX1.5	6.69396834625056e-42	-0.58242031268763	0.187	0.31	1.8140654218339e-39	LIPA-GPAT3
FOXO1.7	1.39513439856008e-41	-0.789401850796069	0.268	0.43	3.78081422009782e-39	LIPA-GPAT3
TEAD4.7	3.74675689902202e-41	-1.30555711705297	0.162	0.344	1.01537111963497e-38	LIPA-GPAT3
NFE2L2.5	4.16779260105878e-40	0.878818616682999	0.477	0.331	1.12947179488693e-37	LIPA-GPAT3
TP53.6	1.29309166522891e-39	-1.04031474819272	0.104	0.27	3.50427841277033e-37	LIPA-GPAT3
FOXJ2.7	1.73087182144478e-38	-0.68936202018402	0.198	0.315	4.69066263611535e-36	LIPA-GPAT3
HSF1.5	3.12899478892141e-38	0.464296256240588	0.523	0.381	8.47957587797703e-36	LIPA-GPAT3
SPI1.5	2.70822130131486e-37	-1.67326556372981	0.183	0.387	7.33927972656326e-35	LIPA-GPAT3
FOSL1.4	7.50896207735734e-37	0.404475273614469	0.566	0.39	2.03492872296384e-34	LIPA-GPAT3
STAT5A.7	1.74004854579562e-36	-0.700427419229743	0.358	0.5	4.71553155910613e-34	LIPA-GPAT3
GABPA	5.32398221900781e-34	0.495056941124196	0.272	0.18	1.44279918135112e-31	LIPA-GPAT3
ONECUT1.3	2.71001150601484e-32	-0.494355308576488	0.442	0.579	7.34413118130023e-30	LIPA-GPAT3
MEF2B.6	3.10225213718593e-32	-0.682700612420382	0.222	0.349	8.40710329177386e-30	LIPA-GPAT3
CEBPA.6	1.29939271796646e-31	-0.719487086872573	0.201	0.346	3.5213542656891e-29	LIPA-GPAT3
SOX6.4	6.72298166659818e-31	-0.479238215210115	0.196	0.293	1.82192803164811e-28	LIPA-GPAT3
NR1H2.7	9.16445329265936e-31	-0.928851008975829	0.182	0.301	2.48356684231069e-28	LIPA-GPAT3
MYBL2.7	3.15612513539102e-29	-0.633372865606621	0.255	0.401	8.55309911690966e-27	LIPA-GPAT3
ELK1.6	8.47678310683671e-28	-1.22447071861239	0.13	0.279	2.29720822195275e-25	LIPA-GPAT3
ZBTB33.4	5.51253571769297e-27	0.44501453201733	0.393	0.277	1.4938971794948e-24	LIPA-GPAT3
STAT5B.5	2.58960007616772e-26	-0.596156706007867	0.394	0.521	7.01781620641452e-24	LIPA-GPAT3
TCF7.4	6.3991591919683e-26	-0.682846638481511	0.265	0.378	1.73417214102341e-23	LIPA-GPAT3
STAT3.6	3.62995366987465e-25	-0.924306627805998	0.241	0.404	9.83717444536029e-23	LIPA-GPAT3
LEF1	3.31513730564035e-24	-0.280958125009216	0.565	0.694	8.98402209828536e-22	LIPA-GPAT3
ATF1.4	1.98446385309037e-22	0.266786457237336	0.743	0.634	5.37789704187489e-20	LIPA-GPAT3
TCF3.5	9.32619633461733e-22	0.275766641326223	0.413	0.325	2.5273992066813e-19	LIPA-GPAT3
KLF13.6	1.28901987998585e-21	-0.728970346047366	0.763	0.813	3.49324387476165e-19	LIPA-GPAT3
WT1.6	2.04303303921303e-21	-0.744460929024492	0.329	0.47	5.5366195362673e-19	LIPA-GPAT3
ERG.5	7.27808619680814e-21	0.266768185355498	0.633	0.523	1.97236135933501e-18	LIPA-GPAT3
NANOG.2	1.70445326923679e-20	-0.268131383956247	0.254	0.333	4.6190683596317e-18	LIPA-GPAT3
ZEB1.5	2.58987593261033e-20	-0.549174195305919	0.346	0.456	7.018563777374e-18	LIPA-GPAT3
HINFP.3	5.54320442075989e-20	0.65853597838642	0.353	0.258	1.50220839802593e-17	LIPA-GPAT3
GATA6.4	1.41389771088462e-19	-0.379023630309855	0.43	0.537	3.83166279649733e-17	LIPA-GPAT3
BCL11A.5	4.21416035109701e-19	-0.766263696071843	0.168	0.283	1.14203745514729e-16	LIPA-GPAT3
SP3.6	1.03114638432934e-18	-0.617711777826774	0.647	0.7	2.7944067015325e-16	LIPA-GPAT3
NR1H3.6	2.74102088180344e-18	-0.595555891286961	0.179	0.268	7.42816658968731e-16	LIPA-GPAT3
RELB.6	2.93390531887774e-18	-0.819910942416511	0.432	0.573	7.95088341415868e-16	LIPA-GPAT3
RXRA.5	4.41610307945204e-16	-0.370403333534672	0.529	0.599	1.1967639345315e-13	LIPA-GPAT3
POU5F1.4	6.31982520858319e-16	-0.34949998892844	0.236	0.3	1.71267263152605e-13	LIPA-GPAT3
HOXA9.6	8.21113304434474e-16	-0.605189683425507	0.262	0.361	2.22521705501742e-13	LIPA-GPAT3
MBD2.5	8.81360496765192e-16	-0.33346865393945	0.301	0.397	2.38848694623367e-13	LIPA-GPAT3
JUND.6	1.00060468077256e-15	-0.556213837189174	0.368	0.464	2.71163868489365e-13	LIPA-GPAT3
ELF5.6	1.09234408507633e-15	0.343271878183617	0.336	0.263	2.96025247055686e-13	LIPA-GPAT3
SMAD5.5	2.11632210340891e-15	0.433520175938476	0.422	0.338	5.73523290023814e-13	LIPA-GPAT3
ATF3.6	2.75900762999501e-15	0.36375120047786	0.854	0.822	7.47691067728647e-13	LIPA-GPAT3
HNF1B.4	3.3712443785112e-15	-0.343256778417834	0.223	0.29	9.13607226576536e-13	LIPA-GPAT3
TFDP1.6	7.50395189276085e-15	0.278072807041075	0.739	0.645	2.03357096293819e-12	LIPA-GPAT3
MBD1.3	1.1070597685845e-14	-0.596940250667352	0.885	0.904	3.000131972864e-12	LIPA-GPAT3
GATA1.3	1.27992854742377e-14	-0.293461203754836	0.731	0.792	3.46860636351843e-12	LIPA-GPAT3
DUX4	2.1698630403512e-14	0.364866614441887	0.263	0.198	5.88032883935175e-12	LIPA-GPAT3
TEAD1.7	5.50942043431673e-14	-0.781134268525362	0.241	0.345	1.49305293769983e-11	LIPA-GPAT3
ELF3.3	6.61500029228641e-14	0.259657752445359	0.391	0.322	1.79266507920962e-11	LIPA-GPAT3
FOXP2.5	1.48920445145203e-13	0.277738786956214	0.767	0.681	4.035744063435e-11	LIPA-GPAT3
ESR1.7	3.10501141854341e-13	-0.487651571249531	0.517	0.597	8.41458094425264e-11	LIPA-GPAT3
POU2F1.5	3.42322534332865e-13	-0.467855676100229	0.248	0.352	9.27694068042064e-11	LIPA-GPAT3
MYC.7	3.55221469202289e-13	-0.94199736101674	0.223	0.255	9.62650181538203e-11	LIPA-GPAT3
SMAD4.5	1.99267736042677e-12	-0.584494731303428	0.43	0.518	5.40015564675655e-10	LIPA-GPAT3
IRF1.5	2.53142702423981e-12	-0.748676767476289	0.449	0.353	6.86016723568988e-10	LIPA-GPAT3
NR5A2.4	1.14154180281263e-11	0.302080543374155	0.414	0.327	3.09357828562224e-09	LIPA-GPAT3
ASCL1.6	7.69029308290404e-11	-0.583103356300099	0.301	0.379	2.084069425467e-08	LIPA-GPAT3
CREB3L1.7	1.12618485281436e-10	-0.496902239988586	0.263	0.334	3.05196095112691e-08	LIPA-GPAT3
CREB3.4	1.34054346450154e-10	0.257720525343113	0.301	0.253	3.63287278879917e-08	LIPA-GPAT3
GATA2.5	1.47548570817796e-10	-0.251520305940961	0.395	0.463	3.99856626916228e-08	LIPA-GPAT3
PKNOX1.1	2.25017263223734e-10	0.445793519256912	0.278	0.217	6.0979678333632e-08	LIPA-GPAT3
ESR2.5	2.86471423150031e-10	0.290967493402366	0.469	0.391	7.76337556736585e-08	LIPA-GPAT3
MYOD1.7	3.90277728971856e-10	-0.46523456823333	0.349	0.448	1.05765264551373e-07	LIPA-GPAT3
NR3C1.5	1.10485637757967e-09	-0.260660726764608	0.694	0.73	2.99416078324091e-07	LIPA-GPAT3
BHLHE40.7	6.66351255545025e-09	-0.307691630274121	0.85	0.75	1.80581190252702e-06	LIPA-GPAT3
ZNF639.4	1.07067226439638e-08	-1.05421569743126	0.654	0.688	2.90152183651418e-06	LIPA-GPAT3
FLI1.7	2.00189349094612e-08	0.250680459712711	0.575	0.508	5.42513136046398e-06	LIPA-GPAT3
PBX3.5	2.08364922197191e-08	-0.436377001318666	0.239	0.321	5.64668939154387e-06	LIPA-GPAT3
STAT6.4	5.94577801706339e-08	0.289168006123775	0.397	0.353	1.61130584262418e-05	LIPA-GPAT3
ATF7.4	2.10636587619606e-07	0.315077725156484	0.305	0.25	5.70825152449133e-05	LIPA-GPAT3
FOXP1.1	4.60518408086831e-07	-0.728907546945021	0.842	0.857	0.000124800488591531	LIPA-GPAT3
EPAS1.7	5.08036639407198e-07	-0.688148382406729	0.242	0.313	0.000137677929279351	LIPA-GPAT3
TCF12.5	4.22572359139691e-05	-0.61659997478055	0.208	0.275	0.0114517109326856	LIPA-GPAT3
NR5A1.3	1.48376681943522e-135	0.721638280770177	1	0.999	4.02100808066945e-133	CCL17
SOX2.2	1.96409330678014e-130	0.565450484677361	1	0.98	5.32269286137419e-128	CCL17
FOXP1.2	3.57086167736428e-129	3.75404713600609	1	0.853	9.67703514565721e-127	CCL17
ZBTB11.5	4.8110097531798e-120	-4.53181341225636	0.007	0.303	1.30378364311172e-117	CCL17
MNT.5	1.79658486853412e-114	3.06663813726471	1	0.749	4.86874499372748e-112	CCL17
PBX2.6	3.27017834013786e-111	-3.71309548296079	0.004	0.256	8.86218330177361e-109	CCL17
ZEB2.4	8.43882555472941e-105	2.7836461113907	0.996	0.801	2.28692172533167e-102	CCL17
ATF3.7	1.09869890758859e-103	2.38627744542494	1	0.822	2.97747403956507e-101	CCL17
BATF.7	8.87723487378746e-101	-4.09591092568028	0.007	0.297	2.4057306507964e-98	CCL17
MXI1.3	2.96691379742437e-100	2.66276540175898	1	0.893	8.04033639102005e-98	CCL17
ZNF639.5	1.67186982508637e-93	2.77398434131821	0.989	0.679	4.53076722598406e-91	CCL17
ZBTB7A.7	9.35006305840537e-93	2.00063528594076	1	0.735	2.53386708882785e-90	CCL17
ZNF263.7	3.6456278624905e-92	1.87481082276512	1	0.89	9.87965150734926e-90	CCL17
THAP1.7	1.8810146466454e-91	-3.39541241068729	0.007	0.255	5.09754969240903e-89	CCL17
BCL6.6	1.25174569011504e-89	2.24622455228546	1	0.854	3.39223082021176e-87	CCL17
HBP1.3	5.63944524468981e-89	2.49357293879101	0.993	0.78	1.52828966131094e-86	CCL17
HMBOX1.7	1.92889636157901e-85	1.98591711754329	0.993	0.793	5.22730913987912e-83	CCL17
NR1H2.8	3.70726164634947e-82	-3.45230299505145	0.011	0.295	1.00466790616071e-79	CCL17
TEAD4.8	4.26289403906195e-78	-3.31220125968087	0.011	0.333	1.15524428458579e-75	CCL17
NCOA3.4	8.48693128835587e-76	-2.89608137253275	0.011	0.256	2.29995837914444e-73	CCL17
TCF12.6	2.94240316211737e-73	-3.75588755201626	0	0.273	7.97391256933806e-71	CCL17
BACH1.4	1.31434593218403e-72	-2.89312949843299	0.011	0.25	3.56187747621871e-70	CCL17
MBD1.4	1.3196823517109e-71	1.4661474942877	0.996	0.901	3.57633917313653e-69	CCL17
NFATC1.8	3.02331420329272e-71	-3.26569914318674	0.011	0.253	8.19318149092328e-69	CCL17
NCOA2.5	1.03036326205545e-69	-3.00103643589033	0.022	0.272	2.79228444017026e-67	CCL17
TCF7.5	1.26049192024813e-69	-2.25894566796581	0.058	0.373	3.41593310387242e-67	CCL17
ATF7.5	2.85597164027051e-69	-1.89450340319435	0.033	0.259	7.73968314513309e-67	CCL17
E2F6.6	9.60881113457208e-69	1.68017544157432	0.996	0.915	2.60398781746903e-66	CCL17
BCL11A.6	1.01181375945235e-68	-2.24992232693869	0.022	0.277	2.74201528811586e-66	CCL17
ETV1.2	2.23302194772696e-68	-2.04267796845934	0.051	0.315	6.05148947834007e-66	CCL17
PBX3.6	8.6019543359051e-68	-2.31950864924369	0.011	0.319	2.33112962503028e-65	CCL17
GFI1B.3	8.82801144121398e-67	-2.12920117466561	0.095	0.368	2.39239110056899e-64	CCL17
CREB3.5	1.69763506521351e-66	-2.38875848284789	0.018	0.262	4.6005910267286e-64	CCL17
SNAI2.5	2.37545673971549e-66	1.58741820120622	0.971	0.73	6.43748776462899e-64	CCL17
BHLHE40.8	1.05661408998337e-65	1.7122910612933	0.996	0.755	2.86342418385494e-63	CCL17
ARNT.4	3.99882959457571e-65	-2.30279737404427	0.077	0.39	1.08368282013002e-62	CCL17
ZNF217.5	4.97462264727806e-61	-2.43033080300077	0.051	0.309	1.34812273741235e-58	CCL17
ETS1.6	4.49615933153128e-60	-2.2067071226137	0.04	0.301	1.21845917884498e-57	CCL17
TEAD1.8	6.67420070353797e-57	-2.30867963995747	0.036	0.341	1.80870839065879e-54	CCL17
SP1.7	1.97065744036029e-56	-2.1398475041565	0.026	0.291	5.34048166337638e-54	CCL17
HNF4G.8	7.78068139051459e-56	-2.30088882006669	0.088	0.452	2.10856465682945e-53	CCL17
FOXJ2.8	1.27197863047245e-54	-1.99750602562595	0.04	0.309	3.44706208858035e-52	CCL17
SPI1.6	1.05432761256205e-53	-3.10533009667623	0.029	0.374	2.85722783004316e-51	CCL17
HINFP.4	1.4051871022833e-53	-2.11293356293898	0.036	0.271	3.80805704718775e-51	CCL17
HOXA9.7	2.64662140797056e-53	-2.16772519569728	0.04	0.358	7.17234401560022e-51	CCL17
CUX1.5	3.16661829219132e-53	-1.99257458370623	0.08	0.381	8.58153557183847e-51	CCL17
ELK1.7	4.16429660626196e-53	-3.03851926982868	0.022	0.27	1.12852438029699e-50	CCL17
NR1H3.7	2.77658576728096e-52	-2.83539466199475	0.033	0.264	7.5245474293314e-50	CCL17
NEUROD1.5	7.41521211788259e-52	-1.98342870329719	0.124	0.478	2.00952248394618e-49	CCL17
CDX2.4	2.76485723060076e-49	0.514046736404286	1	0.965	7.49276309492805e-47	CCL17
NR2F6.5	2.42214093527454e-48	1.19993265834473	0.971	0.794	6.56400193459399e-46	CCL17
KLF13.7	1.02053840792479e-44	1.58931987854973	0.964	0.806	2.76565908547619e-42	CCL17
RFX5.6	6.14269321474245e-44	1.12195786355692	0.92	0.589	1.6646698611952e-41	CCL17
ZBTB33.5	1.3153320349126e-43	-2.19162881994103	0.066	0.291	3.56454981461314e-41	CCL17
GATA3.6	1.08649945966307e-40	-2.09730177174863	0.142	0.502	2.94441353568693e-38	CCL17
GLI2	8.43664661621456e-39	0.782907928471865	0.916	0.819	2.28633123299415e-36	CCL17
TP53.7	8.87125488778593e-39	-2.20317432014503	0.026	0.259	2.40411007458999e-36	CCL17
ELK4.3	4.12504016722731e-38	-1.57852735060416	0.146	0.364	1.1178858853186e-35	CCL17
MEF2B.7	2.40100315026457e-37	-1.7954090412891	0.095	0.342	6.50671853721697e-35	CCL17
NFATC2	4.43187156736181e-37	0.573405496579358	1	0.961	1.20103719475505e-34	CCL17
CEBPA.7	5.93172430979251e-37	-1.83434393604421	0.051	0.338	1.60749728795377e-34	CCL17
PROX1.5	6.97664519004241e-37	-1.46629292446332	0.142	0.436	1.89067084650149e-34	CCL17
THAP11.8	1.45474570951658e-35	0.514272501152982	1	0.833	3.94236087278992e-33	CCL17
BHLHE22.2	2.95742092576362e-34	0.966773556436514	0.891	0.608	8.01461070881941e-32	CCL17
TP73.6	3.23941007873105e-34	-1.22745544238908	0.062	0.255	8.77880131336113e-32	CCL17
ASCL1.7	4.61922916273947e-34	-1.71688864188451	0.077	0.378	1.2518111031024e-31	CCL17
CREB3L1.8	1.49784489747554e-33	-1.38056365008825	0.106	0.332	4.05915967215871e-31	CCL17
SMAD5.6	1.89203456330891e-33	-1.66372351189053	0.08	0.351	5.12741366656714e-31	CCL17
EPAS1.8	1.26062728757639e-31	-1.94508031174173	0.077	0.31	3.416299949332e-29	CCL17
TFDP1.7	6.80137554822806e-31	0.579217042755974	0.956	0.648	1.8431727735698e-28	CCL17
ESR1.8	2.40592839497923e-30	-1.71598712976328	0.285	0.595	6.52006595039371e-28	CCL17
TGIF2.3	1.09760653784819e-26	0.791474009381555	0.953	0.825	2.97451371756858e-24	CCL17
NR2F1.5	1.20339362653498e-26	-1.29919736128984	0.102	0.317	3.2611967279098e-24	CCL17
XBP1.2	9.84682881625932e-26	-0.8016085628378	0.168	0.382	2.66849060920628e-23	CCL17
KLF4.2	1.16764812568266e-25	0.559002049801298	0.912	0.671	3.1643264206e-23	CCL17
GATA1.4	1.48300668195204e-25	0.670988018194241	0.967	0.783	4.01894810809002e-23	CCL17
SOX9.5	1.87898033468461e-25	0.566926994977778	0.964	0.771	5.09203670699529e-23	CCL17
SREBF1.6	7.51911451530204e-24	-3.50667819298483	0.099	0.413	2.03768003364685e-21	CCL17
SOX6.5	6.90274499958464e-23	-1.01953570328519	0.091	0.288	1.87064389488744e-20	CCL17
SREBF2.6	2.93218141248128e-22	-3.36647134978302	0.073	0.383	7.94621162782428e-20	CCL17
FOXP2.6	1.26161255113584e-21	0.772130941379449	0.894	0.685	3.41897001357812e-19	CCL17
SMAD4.6	1.50744197668809e-21	-1.55468332287311	0.252	0.515	4.08516775682472e-19	CCL17
FOXO1.8	1.7297649858179e-21	-1.32920272477384	0.142	0.42	4.6876631115665e-19	CCL17
PRDM14.5	2.95471109874105e-21	-1.30275736495282	0.161	0.413	8.00726707758824e-19	CCL17
KLF3.8	1.34154797263319e-20	-1.20091054701227	0.135	0.405	3.63559500583594e-18	CCL17
ATF2.6	2.33889977962202e-20	-1.43087848313466	0.062	0.267	6.33841840277567e-18	CCL17
SRF.5	3.99858290152315e-20	0.347046798982498	0.792	0.543	1.08361596631277e-17	CCL17
FOSL1.5	5.97068168869729e-20	0.55663370078839	0.577	0.403	1.61805473763697e-17	CCL17
KLF5.7	2.2070416209764e-19	-1.02483717102302	0.117	0.288	5.98108279284603e-17	CCL17
MYBL2.8	2.29891293840025e-19	-1.12788230071941	0.139	0.392	6.23005406306467e-17	CCL17
FLI1.8	5.19450945116592e-19	-1.22913971487059	0.303	0.518	1.40771206126596e-16	CCL17
STAT3.7	8.23568491395866e-19	-1.87441664064949	0.113	0.394	2.2318706116828e-16	CCL17
MITF.6	9.18832197624948e-19	-1.39859698089645	0.099	0.309	2.49003525556361e-16	CCL17
SMAD1.6	1.46993327479732e-18	-0.830738264199396	0.23	0.469	3.98351917470073e-16	CCL17
USF2.2	2.91756999851854e-18	-0.930667841421035	0.212	0.385	7.90661469598525e-16	CCL17
TWIST1.5	8.45562002008762e-18	-0.873430961767323	0.226	0.425	2.29147302544375e-15	CCL17
HSF1.6	9.43353722014404e-18	-1.69785022515136	0.208	0.398	2.55648858665903e-15	CCL17
TAL1.5	1.23704224506013e-17	-1.09685185211731	0.12	0.315	3.35238448411295e-15	CCL17
HHEX.4	1.39210595413852e-17	0.483934941196299	0.799	0.611	3.7726071357154e-15	CCL17
CTCFL.8	3.2982211741089e-17	-1.0143303017881	0.172	0.374	8.93817938183513e-15	CCL17
HOXB13.1	4.22083983472316e-17	-0.905009892236653	0.201	0.391	1.14384759520998e-14	CCL17
SIX2.6	1.54620857276288e-16	-0.797866581097802	0.241	0.463	4.19022523218741e-14	CCL17
PRDM1.7	3.42548859326407e-16	-1.12777720160582	0.077	0.287	9.28307408774564e-14	CCL17
KMT2A.2	9.35787120805699e-16	0.316963532638689	1	0.926	2.53598309738345e-13	CCL17
MYOD1.8	1.10470734699765e-15	-1.02237304235135	0.182	0.444	2.99375691036363e-13	CCL17
ZKSCAN1.4	6.95084284383442e-15	-0.773014409527922	0.201	0.389	1.88367841067913e-12	CCL17
HNF1A.1	1.51605260612502e-14	0.319717158396095	0.993	0.992	4.10850256259881e-12	CCL17
JUN.7	3.91090868470799e-14	-2.73891898718859	0.113	0.451	1.05985625355587e-11	CCL17
NR3C1.6	1.15239525471346e-13	0.560164017990325	0.883	0.724	3.12299114027349e-11	CCL17
ELF5.7	1.53213846663125e-13	-0.75747392220673	0.124	0.273	4.1520952445707e-11	CCL17
NFKB2.7	2.57929059831954e-13	-0.929248828874555	0.788	0.467	6.98987752144596e-11	CCL17
RELB.7	3.16151879701061e-13	-1.78474278832164	0.292	0.565	8.56771593989876e-11	CCL17
PDX1.6	3.75008279180201e-13	-0.936566409928222	0.12	0.302	1.01627243657834e-10	CCL17
OTX2.6	8.74976526262003e-12	-0.873559567951022	0.124	0.266	2.37118638617003e-09	CCL17
RUNX1.3	1.53860302093244e-11	-0.950025745979067	0.314	0.493	4.16961418672692e-09	CCL17
MYC.8	8.4557878343507e-11	-3.24950354865385	0.029	0.256	2.29151850310904e-08	CCL17
NFE2L2.6	1.22268654060865e-10	-2.33102270510137	0.128	0.349	3.31348052504945e-08	CCL17
PPARA.6	1.23411668608593e-10	-0.803384767377534	0.193	0.356	3.34445621929286e-08	CCL17
ZNF24.3	1.65528156356895e-10	0.355195568594679	0.792	0.642	4.48581303727185e-08	CCL17
TCF3.6	4.9478734521462e-10	-0.989168776372591	0.19	0.335	1.34087370553162e-07	CCL17
PPARG.3	2.29346090778688e-09	-0.92022234054996	0.208	0.375	6.21527906010245e-07	CCL17
REL.6	2.95943997071513e-09	-3.22401739617182	0.193	0.499	8.02008232063801e-07	CCL17
RELA.7	5.69058890494114e-09	-3.81005625252179	0.051	0.435	1.54214959323905e-06	CCL17
STAT5A.8	5.9488314417579e-09	-0.889101153789307	0.307	0.491	1.61213332071639e-06	CCL17
GRHL2.6	7.65716728258775e-09	-0.914351847208106	0.223	0.376	2.07509233358128e-06	CCL17
CEBPB.6	8.43734007556571e-09	-2.57248375378452	0.055	0.401	2.28651916047831e-06	CCL17
USF1.7	1.15992794490046e-08	-0.824447261633872	0.303	0.456	3.14340473068026e-06	CCL17
ATF4.7	2.04111016425863e-08	-1.79471480339436	0.109	0.392	5.53140854514088e-06	CCL17
POU5F1.5	4.42766586295444e-08	-0.733399181424399	0.172	0.296	1.19989744886065e-05	CCL17
CREB1.3	4.45678486661354e-08	-0.802591269251049	0.201	0.347	1.20778869885227e-05	CCL17
FOS.6	5.66018822529685e-08	-1.13891706259754	0.164	0.308	1.53391100905545e-05	CCL17
JUND.7	5.6672918619939e-08	-0.76705289814469	0.314	0.457	1.53583609460035e-05	CCL17
FOSL2.7	6.54959726918529e-08	-0.924992850287609	0.292	0.442	1.77494085994921e-05	CCL17
E2F7.6	6.98576415003998e-08	-0.652337141006266	0.168	0.302	1.89314208466083e-05	CCL17
NFKB1.8	1.27278236890789e-07	-3.75585642648759	0.047	0.4	3.44924021974039e-05	CCL17
POU2F2.4	1.97791002906929e-07	-0.368989448717334	0.336	0.485	5.36013617877777e-05	CCL17
EHF.1	3.92402508799866e-07	-0.627232721904069	0.456	0.602	0.000106341079884764	CCL17
ETS2.7	2.22697894226079e-06	-1.38013960448821	0.099	0.32	0.000603511293352675	CCL17
TFAP2C.4	3.79955694726825e-06	0.256293615481288	0.73	0.659	0.0010296799327097	CCL17
ONECUT1.4	6.21306412474645e-06	-0.573546596578365	0.474	0.568	0.00168374037780629	CCL17
ERG.6	1.19031927121688e-05	0.473974680991851	0.588	0.532	0.00322576522499774	CCL17
NR5A2.5	2.24558266619133e-05	-0.572258609667819	0.19	0.337	0.00608552902537849	CCL17
EOMES.6	2.81612979106227e-05	-0.482558496231227	0.467	0.578	0.00763171173377875	CCL17
MBD2.6	3.1350015016376e-05	-0.520866132559699	0.292	0.39	0.0084958540694379	CCL17
ESR2.6	4.28618838861767e-05	-0.804817897096087	0.299	0.4	0.0116155705331539	CCL17
WT1.7	5.10220705213079e-05	-0.876894095671573	0.318	0.46	0.0138269811112744	CCL17
FOXL2.7	7.34564707310586e-05	-2.76156351849194	0.12	0.466	0.0199067035681169	CCL17
ATF6.6	0.000152359968755777	-1.72635575938216	0.339	0.454	0.0412895515328154	CCL17
KLF5.8	1.24683402634813e-78	-1.53847262464475	0.074	0.292	3.37892021140342e-76	CD16 Macro
TWIST1.6	8.64109243908849e-73	-1.35722685915203	0.148	0.43	2.34173605099298e-70	CD16 Macro
EPAS1.9	5.34351104703135e-72	-2.1432770520854	0.066	0.314	1.4480914937455e-69	CD16 Macro
BACH1.5	3.78350345719018e-71	-1.81948719829894	0.061	0.252	1.02532943689854e-68	CD16 Macro
ZNF263.8	4.32049946583356e-63	1.59930101545191	0.983	0.889	1.17085535524089e-60	CD16 Macro
PRDM14.6	3.05602286887008e-62	-1.40089538285856	0.155	0.416	8.28182197463791e-60	CD16 Macro
ELF3.4	8.03967749569412e-62	-1.07587742381688	0.096	0.336	2.17875260133311e-59	CD16 Macro
ZEB1.6	1.06016438210478e-51	1.14194214174219	0.725	0.438	2.87304547550396e-49	CD16 Macro
ERG.7	3.92466964352403e-51	-1.00449132770129	0.234	0.542	1.06358547339501e-48	CD16 Macro
SOX9.6	2.17565019478285e-50	-0.753761608030059	0.498	0.783	5.89601202786151e-48	CD16 Macro
SMAD3.5	2.37073520596727e-50	-1.22233159342082	0.109	0.353	6.42469240817131e-48	CD16 Macro
CEBPA.8	3.95110493994309e-45	-1.53404649390664	0.1	0.34	1.07074943872458e-42	CD16 Macro
MBD2.7	1.92926853742149e-40	-0.994279002822273	0.155	0.395	5.22831773641224e-38	CD16 Macro
EBF1	3.70829208699803e-40	1.54023445490075	0.297	0.115	1.00494715557646e-37	CD16 Macro
ESR1.9	5.06448578026944e-35	-1.19424772266909	0.343	0.597	1.37247564645302e-32	CD16 Macro
GRHL2.7	5.66782506157065e-35	-1.19487100163548	0.153	0.38	1.53598059168565e-32	CD16 Macro
MYOD1.9	1.59557448089744e-33	-0.894767776471196	0.242	0.445	4.32400684323205e-31	CD16 Macro
NFATC1.9	2.86373350057717e-33	1.45494474971054	0.454	0.242	7.76071778656413e-31	CD16 Macro
TFAP2C.5	2.62734312735913e-32	0.627515876480413	0.821	0.655	7.12009987514325e-30	CD16 Macro
FOXA2.1	4.99831120200906e-32	0.761316257463013	0.653	0.27	1.35454233574446e-29	CD16 Macro
SMAD4.7	3.88658274668202e-30	-1.015540137458	0.303	0.517	1.05326392435083e-27	CD16 Macro
SOX6.6	7.53328245780721e-30	0.75817410126057	0.491	0.278	2.04151954606575e-27	CD16 Macro
RUNX3.5	7.85904501890006e-30	0.815603874380641	0.705	0.489	2.12980120012192e-27	CD16 Macro
BHLHE40.9	6.50792988035152e-28	0.891991866840709	0.93	0.754	1.76364899757526e-25	CD16 Macro
GLI2.1	6.50871247347476e-28	-0.563204436881985	0.651	0.826	1.76386108031166e-25	CD16 Macro
CDX2.5	7.81572921699665e-28	-0.537188454288233	0.974	0.965	2.11806261780609e-25	CD16 Macro
PBX3.7	3.47728547910243e-27	-0.821494694032285	0.177	0.318	9.42344364836757e-25	CD16 Macro
IKZF1.4	1.12323554877874e-26	1.12497645655685	0.389	0.22	3.04396833719038e-24	CD16 Macro
NR5A2.6	1.27681929147747e-26	-0.703863383751981	0.179	0.34	3.46018027990393e-24	CD16 Macro
PPARA.7	1.33923997930369e-26	-0.951701529877744	0.181	0.358	3.62934034391299e-24	CD16 Macro
TEAD1.9	1.38799165268104e-26	-0.930216465127733	0.197	0.34	3.76145737876563e-24	CD16 Macro
XBP1.3	2.93589713513623e-26	-0.663692119145694	0.207	0.383	7.95628123621918e-24	CD16 Macro
PAX6.5	4.02457216318272e-26	-0.670645499387885	0.736	0.871	1.09065905622252e-23	CD16 Macro
CREB3L1.9	7.60874009864312e-26	-1.14039597287514	0.157	0.333	2.06196856673229e-23	CD16 Macro
ARNT.5	1.4727580812812e-25	-0.984040285003555	0.199	0.391	3.99117440027205e-23	CD16 Macro
NR2F2	1.97954285046167e-25	-0.297125439011149	0.297	0.575	5.36456112475113e-23	CD16 Macro
ZBTB7A.8	8.74155345999701e-25	1.12569891465606	0.871	0.736	2.36896098765919e-22	CD16 Macro
RBPJ.1	1.01246971179805e-24	1.31272043528146	0.334	0.147	2.74379291897272e-22	CD16 Macro
HNF4G.9	4.25497078878106e-24	-1.07138390852675	0.29	0.45	1.15309708375967e-21	CD16 Macro
IRF1.6	5.17555395577792e-24	1.19290824222197	0.559	0.356	1.40257512201582e-21	CD16 Macro
IRF4.5	5.27306773017387e-24	0.902593485745268	0.386	0.209	1.42900135487712e-21	CD16 Macro
MNT.6	1.20838870728379e-23	0.794965898022655	0.882	0.749	3.27473339673908e-21	CD16 Macro
MYC.9	1.42748016799432e-23	0.783902324537953	0.415	0.247	3.86847125526461e-21	CD16 Macro
ETS1.7	1.75827446498297e-23	-1.08923649519051	0.122	0.301	4.76492380010386e-21	CD16 Macro
NFE2L2.7	1.76756684962677e-23	-1.78391466384911	0.199	0.349	4.79010616248856e-21	CD16 Macro
VDR.7	7.7586130657135e-22	-0.661981841611221	0.328	0.518	2.10258414080836e-19	CD16 Macro
IRF9.2	4.03125956162105e-21	0.395887077541055	0.33	0.195	1.0924713411993e-18	CD16 Macro
ATF3.8	1.18583795925513e-20	0.894216414045986	0.932	0.822	3.2136208695814e-18	CD16 Macro
CEBPB.7	1.58809070091459e-20	-1.75212078363035	0.162	0.402	4.30372579947854e-18	CD16 Macro
STAT6.5	2.53904685793168e-20	-0.679363501990784	0.21	0.362	6.88081698499485e-18	CD16 Macro
FOXM1.4	1.25031362246518e-19	-0.522108062341649	0.214	0.357	3.38834991688063e-17	CD16 Macro
TEAD4.9	7.00577006204788e-19	-0.803514159596746	0.216	0.331	1.89856368681498e-16	CD16 Macro
FOS.7	9.13262684252031e-19	-0.875185314415804	0.179	0.31	2.474941874323e-16	CD16 Macro
SOX11.7	1.34870263382727e-17	-0.655017653004886	0.528	0.67	3.6549841376719e-15	CD16 Macro
RARA.8	4.11140720230542e-17	-1.01948672769163	0.336	0.498	1.11419135182477e-14	CD16 Macro
ATF2.7	9.72151907145727e-17	-0.871329046716623	0.151	0.266	2.63453166836492e-14	CD16 Macro
ELF5.8	3.10797994297753e-16	0.576096334207373	0.419	0.265	8.42262564546912e-14	CD16 Macro
NR1H3.8	3.93659342483907e-16	-0.979104481997806	0.155	0.263	1.06681681813139e-13	CD16 Macro
SOX10.2	6.32844267136924e-16	-0.499384164278931	0.402	0.539	1.71500796394107e-13	CD16 Macro
MEF2C	5.30191817952189e-15	0.649460136538419	0.314	0.182	1.43681982665043e-12	CD16 Macro
ELK4.4	5.65712060386755e-15	-0.768187258017701	0.229	0.364	1.53307968364811e-12	CD16 Macro
MITF.7	1.13988610131209e-14	-0.408333962594164	0.181	0.309	3.08909133455577e-12	CD16 Macro
POU5F1.6	4.25736503631756e-14	0.620599880428856	0.421	0.29	1.15374592484206e-11	CD16 Macro
ETS2.8	1.69014269300008e-13	-1.18265896207968	0.129	0.321	4.58028669803021e-11	CD16 Macro
TBX21.4	7.42692580253948e-13	1.3415114111414	0.369	0.207	2.0126968924882e-10	CD16 Macro
SRF.6	1.27925955905164e-12	-0.387988328061157	0.426	0.551	3.46679340502995e-10	CD16 Macro
KLF4.3	3.27004104552941e-12	-0.428828349599655	0.528	0.68	8.8618112333847e-10	CD16 Macro
NR2F1.6	5.30331187940154e-12	-0.773179467905171	0.201	0.316	1.43719751931782e-09	CD16 Macro
NCOA3.5	9.62603892607509e-12	-0.558724972965018	0.175	0.254	2.60865654896635e-09	CD16 Macro
THAP11.9	1.09003711716744e-11	-1.48272842493726	0.795	0.837	2.95400058752376e-09	CD16 Macro
USF1.8	1.65677575216961e-11	-0.636767191929364	0.33	0.457	4.48986228837965e-09	CD16 Macro
FLI1.9	2.351391537421e-11	-0.698034857261991	0.402	0.517	6.37227106641091e-09	CD16 Macro
BCL6.7	2.49352059056452e-11	0.645673341286309	0.928	0.855	6.75744080042986e-09	CD16 Macro
USF2.3	2.96721558828316e-11	-0.44600308092806	0.293	0.385	8.04115424424737e-09	CD16 Macro
ASCL1.8	2.58729518539692e-10	-0.358042206948977	0.271	0.375	7.01156995242567e-08	CD16 Macro
PPARG.4	4.04755269229653e-10	-0.743672338490052	0.245	0.376	1.09688677961236e-07	CD16 Macro
SP1.8	4.27430133066768e-10	-0.697088342796274	0.214	0.289	1.15833566061094e-07	CD16 Macro
MXI1.4	4.85245382724183e-10	0.334708203061123	0.965	0.893	1.31501498718254e-07	CD16 Macro
CREB3.6	9.24694455705561e-10	-0.653523281559115	0.157	0.261	2.50592197496207e-07	CD16 Macro
MYBL2.9	1.16428970386143e-09	-0.523546896915712	0.286	0.391	3.15522509746447e-07	CD16 Macro
GFI1B.4	3.55929421890793e-09	-0.488516150108783	0.258	0.366	9.64568733324048e-07	CD16 Macro
BHLHE22.3	3.68869712084872e-09	0.31833198789239	0.71	0.61	9.99636919750004e-07	CD16 Macro
SIX2.7	3.76440215588678e-09	-0.425242988813057	0.367	0.462	1.02015298424532e-06	CD16 Macro
POU2F2.5	4.48608557903677e-09	0.263394345375798	0.614	0.478	1.21572919191896e-06	CD16 Macro
WT1.8	5.74417415634101e-09	-0.607804534778868	0.336	0.461	1.55667119636841e-06	CD16 Macro
FOSL1.6	7.02459670665311e-09	-0.489989302581755	0.303	0.409	1.90366570750299e-06	CD16 Macro
SMAD1.7	1.20943594067157e-08	-0.395863464610432	0.365	0.467	3.27757139921995e-06	CD16 Macro
RUNX1.4	1.99310237160963e-08	0.560934381030838	0.614	0.486	5.40130742706209e-06	CD16 Macro
TP63.4	2.33212760686513e-08	-0.441687982697667	0.341	0.447	6.32006581460449e-06	CD16 Macro
TCF12.7	2.73895486460002e-08	-0.695173665091213	0.168	0.272	7.42256768306604e-06	CD16 Macro
E2F5.7	5.69225336186307e-08	0.376702266992622	0.386	0.309	1.54260066106489e-05	CD16 Macro
ZNF24.4	6.01029787613321e-08	0.434495906512986	0.725	0.643	1.6287907244321e-05	CD16 Macro
SNAI2.6	6.01212826453221e-08	0.305243602972809	0.812	0.732	1.62928675968823e-05	CD16 Macro
ATF4.8	2.38353326046281e-07	-1.01691731229507	0.251	0.391	6.45937513585422e-05	CD16 Macro
JUN.8	1.05395160181288e-06	-0.526149595296524	0.362	0.448	0.00028562088409129	CD16 Macro
ZKSCAN1.5	1.35109337740152e-06	-0.47305296274337	0.299	0.389	0.000366146305275812	CD16 Macro
HOXA9.8	1.60649512536722e-06	-0.500268354763443	0.273	0.354	0.000435360178974517	CD16 Macro
SP2.3	1.767445057602e-06	0.594216911744167	0.306	0.215	0.000478977610610141	CD16 Macro
TGIF2.4	2.46939046953947e-06	-0.394254873764076	0.79	0.828	0.000669204817245197	CD16 Macro
HHEX.5	3.3294495476956e-06	0.297895545107672	0.716	0.611	0.000902280827425508	CD16 Macro
NCOA2.6	3.44197515807276e-06	0.291358487841919	0.323	0.265	0.000932775267837718	CD16 Macro
RFX5.7	6.99568174547507e-06	0.610962322991456	0.664	0.593	0.00189582975302374	CD16 Macro
SP3.7	7.56934050781363e-06	0.305863553553337	0.766	0.693	0.00205129127761749	CD16 Macro
OTX2.7	1.6212789590362e-05	0.604366822344206	0.356	0.26	0.0043936659789881	CD16 Macro
HINFP.5	1.70195886756433e-05	-0.36300528459392	0.207	0.268	0.00461230853109933	CD16 Macro
SREBF1.7	2.06107266243698e-05	-1.01949952362042	0.299	0.41	0.00558550691520422	CD16 Macro
NR2F6.6	2.24699437994303e-05	0.396697097994114	0.838	0.796	0.0060893547696456	CD16 Macro
ZBTB11.6	3.18936631504603e-05	-0.523338065508548	0.212	0.3	0.00864318271377475	CD16 Macro
EOMES.7	5.13665764522036e-05	0.374164372203632	0.644	0.574	0.0139203422185472	CD16 Macro
STAT4.6	6.32319841452969e-05	-0.355118525109984	0.511	0.593	0.0171358677033755	CD16 Macro
HNF4A.2	6.58213230219694e-05	-0.272245411307755	0.522	0.601	0.0178375785389537	CD16 Macro
ZEB2.5	0.000103223253025679	-0.533698595698327	0.771	0.806	0.0279735015699589	CD16 Macro
E2F6.7	0.000126505711968281	0.553723610016203	0.9	0.917	0.0342830479434041	CD16 Macro
MEF2B.8	0.000167909776096834	0.50389569620324	0.408	0.335	0.0455035493222421	CD16 Macro
MYC.10	0	2.25123934703349	0.642	0.186	0	pre-moDC
NFKB2.8	0	1.97834638240776	0.946	0.392	0	pre-moDC
E2F4	0	1.83323672419394	0.311	0.075	0	pre-moDC
NRF1	0	1.73407455997082	0.256	0.062	0	pre-moDC
SREBF2.7	0	1.57384998079931	0.705	0.322	0	pre-moDC
SREBF1.8	0	1.51749247394054	0.755	0.348	0	pre-moDC
NR2C2.2	0	1.49882830067542	0.451	0.157	0	pre-moDC
MITF.8	0	1.33571718313623	0.631	0.25	0	pre-moDC
SOX2.3	0	-0.393819167848083	0.95	0.986	0	pre-moDC
NR5A1.4	0	-0.507379387545162	0.998	0.999	0	pre-moDC
SOX9.7	0	-0.986011528512049	0.518	0.818	0	pre-moDC
POU2F1.6	0	-1.4410934585694	0.092	0.385	0	pre-moDC
SP3.8	0	-1.92910951247112	0.327	0.758	0	pre-moDC
WT1.9	0	-1.96559285641177	0.119	0.515	0	pre-moDC
TP53.9	0	-2.03373023930987	0.043	0.291	0	pre-moDC
ESR1.10	0	-2.0612609594936	0.231	0.65	0	pre-moDC
ETS2.9	0	-2.10121075303414	0.063	0.358	0	pre-moDC
RARA.9	0	-2.10148180782445	0.131	0.554	0	pre-moDC
TCF7L2.8	0	-2.27575178860109	0.262	0.747	0	pre-moDC
STAT3.8	0	-2.54660432900836	0.067	0.444	0	pre-moDC
NFE2L2.8	0	-2.76524617007447	0.084	0.389	0	pre-moDC
ATF4.9	0	-3.0106892685452	0.026	0.448	0	pre-moDC
RELB.8	0	-3.34706895209569	0.072	0.643	0	pre-moDC
JUN.9	0	-3.73573029005791	0.039	0.514	0	pre-moDC
CEBPB.8	0	-3.90765638698111	0.018	0.459	0	pre-moDC
THAP11.10	0	-4.56747344053008	0.578	0.88	0	pre-moDC
REL.7	0	-4.76062419198241	0.046	0.57	0	pre-moDC
FOXL2.8	0	-4.89760014448725	0.016	0.535	0	pre-moDC
RELA.8	0	-5.53987513703316	0.016	0.498	0	pre-moDC
NFKB1.9	0	-5.96306396486369	0.01	0.459	0	pre-moDC
STAT5A.9	5.02876891183973e-307	-1.49962688773373	0.176	0.54	1.36279637510857e-304	pre-moDC
STAT5B.6	6.98302553775516e-302	-1.37530171905131	0.204	0.562	1.89239992073165e-299	pre-moDC
PAX8.1	9.36708365528747e-293	-0.38847746437841	0.57	0.755	2.53847967058291e-290	pre-moDC
SPI1.7	1.33843079630452e-292	-2.67057672496332	0.072	0.418	3.62714745798525e-290	pre-moDC
E2F5.8	2.52720361736728e-290	1.26829702920721	0.598	0.263	6.84872180306534e-288	pre-moDC
PPARG.5	7.79170503574437e-287	-1.63757790672751	0.118	0.415	2.11155206468672e-284	pre-moDC
NFYB.2	4.89913408568776e-275	0.966655566055371	0.356	0.155	1.32766533722138e-272	pre-moDC
NFIC.6	1.36615672949093e-263	1.0890938283986	0.805	0.463	3.70228473692041e-261	pre-moDC
ELK1.8	2.25320051106954e-251	-2.62641168770708	0.043	0.304	6.10617338499846e-249	pre-moDC
GATA3.7	3.20819869983598e-242	-1.86561691218668	0.208	0.544	8.69421847655551e-240	pre-moDC
TCF12.8	1.6836427232787e-230	1.18865016513013	0.502	0.229	4.56267178008529e-228	pre-moDC
FOSL2.9	1.46843536018472e-228	-1.4832164435633	0.194	0.481	3.9794598261006e-226	pre-moDC
MAZ	1.86661312020717e-226	1.16904612035801	0.375	0.144	5.05852155576144e-224	pre-moDC
LYL1	2.44748738961473e-217	1.42551759404718	0.27	0.103	6.63269082585593e-215	pre-moDC
GABPA.1	1.05696716284051e-213	1.13550353026652	0.365	0.158	2.86438101129778e-211	pre-moDC
IRF1.7	5.95025673078987e-200	-2.40389119647979	0.147	0.399	1.61251957404405e-197	pre-moDC
SMAD4.8	5.38623192555396e-194	-1.60498892620571	0.258	0.553	1.45966885182512e-191	pre-moDC
ZNF639.6	4.06139838804656e-190	-2.11352345508052	0.45	0.725	1.10063896316062e-187	pre-moDC
KMT2A.3	2.09551595270724e-189	-0.671448176500962	0.773	0.953	5.67884823183661e-187	pre-moDC
PRDM1.8	8.70216633401158e-189	-1.25338476878047	0.098	0.315	2.35828707651714e-186	pre-moDC
GATA1.5	3.23147574209646e-188	-0.824107175859226	0.574	0.822	8.75729926108141e-186	pre-moDC
SP4	8.68168765343097e-183	1.00037525787811	0.334	0.154	2.35273735407979e-180	pre-moDC
BHLHE40.10	2.24021178998521e-179	0.681416450384754	0.958	0.726	6.07097395085991e-177	pre-moDC
USF1.9	5.67017811226364e-163	0.768112693048276	0.688	0.413	1.53661826842345e-160	pre-moDC
RUNX2.3	5.03955869951938e-161	1.01225413766758	0.432	0.206	1.36572040756975e-158	pre-moDC
ATF2.8	1.28211222034778e-160	-1.35865904328622	0.087	0.293	3.47452411714249e-158	pre-moDC
MXI1.5	1.68881969525461e-159	-1.85647346112359	0.797	0.912	4.57670137413999e-157	pre-moDC
MEF2A	9.52311547684575e-158	1.12195291583321	0.297	0.128	2.5807642942252e-155	pre-moDC
SOX11.8	5.21353446038287e-157	-0.880859819650883	0.458	0.701	1.41286783876376e-154	pre-moDC
GRHL2.8	1.39983732064718e-155	0.762197604546639	0.584	0.337	3.79355913895387e-153	pre-moDC
AR	6.86260328987723e-152	0.887058290845894	0.264	0.127	1.85976549155673e-149	pre-moDC
JUND.9	9.47466111388581e-152	-1.22139382261146	0.227	0.494	2.56763316186306e-149	pre-moDC
GATA4.7	4.52309066357768e-150	-0.766703852211779	0.722	0.923	1.22575756982955e-147	pre-moDC
VDR.8	2.0540133294061e-147	-1.01696215911504	0.3	0.548	5.56637612269054e-145	pre-moDC
NFYA.8	1.35969901673789e-145	0.639809068541217	0.61	0.374	3.68478433535967e-143	pre-moDC
CEBPA.9	1.19645401801505e-144	-1.34871972520629	0.13	0.367	3.24239038882078e-142	pre-moDC
NR4A1	1.4678595980701e-143	0.975194549442968	0.325	0.146	3.97789951076998e-141	pre-moDC
POU2F2.6	4.79620350488958e-143	-1.12366297306956	0.273	0.517	1.29977114982508e-140	pre-moDC
ZNF384	2.50928158044399e-140	1.09465367447258	0.352	0.174	6.80015308300323e-138	pre-moDC
NR1H3.9	1.2483904320017e-138	1.33941107290121	0.468	0.225	3.3831380707246e-136	pre-moDC
MBD1.5	3.43632845773972e-137	-1.22842731012477	0.793	0.921	9.31245012047465e-135	pre-moDC
SP1.9	9.13154742589882e-134	-1.39645881892643	0.105	0.317	2.47464935241858e-131	pre-moDC
MEIS2	2.975959945507e-133	1.07484015202384	0.398	0.189	8.06485145232398e-131	pre-moDC
ERG.8	2.78107676137325e-129	0.49038743440209	0.746	0.496	7.53671802332152e-127	pre-moDC
TFDP1.8	9.22067803380207e-128	0.629443185949007	0.832	0.623	2.49880374716036e-125	pre-moDC
MEF2C.1	1.15249334310875e-121	0.808243471425901	0.332	0.162	3.12325695982471e-119	pre-moDC
ETS1.8	2.25970529125019e-119	-1.20623229838413	0.121	0.326	6.12380133928801e-117	pre-moDC
MAF	7.35170643626527e-119	1.06926513428136	0.256	0.114	1.99231244422789e-116	pre-moDC
ZFX	2.60379233616515e-117	1.00137579329019	0.272	0.142	7.05627723100755e-115	pre-moDC
NFATC1.10	3.28061875899043e-117	-1.83569039245951	0.076	0.278	8.89047683686407e-115	pre-moDC
OTX2.8	1.92128285337697e-116	0.848785714660119	0.43	0.235	5.20667653265158e-114	pre-moDC
ASCL1.9	6.12600228987711e-115	-1.16651639028432	0.192	0.403	1.6601466205567e-112	pre-moDC
KLF13.8	2.49161826707526e-113	-1.06753160429013	0.673	0.831	6.75228550377395e-111	pre-moDC
CUX1.6	7.67596040541113e-113	0.927543300910036	0.561	0.344	2.08018526986642e-110	pre-moDC
SMAD3.6	1.07254669482564e-112	-0.730947467668803	0.194	0.372	2.90660154297749e-110	pre-moDC
ATF6.7	4.85530163401192e-110	-1.83752221641136	0.27	0.483	1.31578674281723e-107	pre-moDC
MEF2B.9	9.05866459131528e-103	0.581807392994879	0.509	0.308	2.45489810424644e-100	pre-moDC
FOXO3.6	5.67939380767892e-101	-1.22377673435052	0.104	0.259	1.53911572188099e-98	pre-moDC
RXRA.6	1.93785307523402e-99	0.789983486438222	0.761	0.564	5.2515818338842e-97	pre-moDC
SMAD5.8	3.11499863137539e-98	0.558291074287909	0.493	0.321	8.4416462910273e-96	pre-moDC
FOS.8	3.31393706314376e-94	-1.19511288357931	0.144	0.333	8.98076944111959e-92	pre-moDC
PAX6.6	1.37377565200128e-92	-0.703089762153388	0.789	0.88	3.72293201692346e-90	pre-moDC
BATF.8	3.10912661277783e-92	-1.79672432480613	0.107	0.324	8.42573312062793e-90	pre-moDC
PPARA.8	3.00712033276765e-91	-0.656720152002235	0.202	0.378	8.14929610180034e-89	pre-moDC
TCF3.7	4.91559734263954e-88	0.750037156387648	0.485	0.307	1.33212687985532e-85	pre-moDC
TP63.5	3.19470930200191e-86	-0.727082851685177	0.281	0.471	8.65766220842516e-84	pre-moDC
ELK4.5	4.70485701847806e-86	0.706438688510722	0.51	0.335	1.27501625200755e-83	pre-moDC
FOXO4.4	1.04191231459585e-85	-0.991996429391287	0.128	0.259	2.82358237255475e-83	pre-moDC
EPAS1.10	1.55327258506188e-84	-1.5070269286849	0.14	0.334	4.2093687055177e-82	pre-moDC
CDX2.6	2.26700274970906e-83	-0.416617304898314	0.902	0.977	6.14357745171155e-81	pre-moDC
NFE2L1.4	1.73927418996516e-82	-0.69069608581392	0.139	0.26	4.71343305480559e-80	pre-moDC
POU4F2.7	1.8129015438142e-80	-0.66259696928473	0.286	0.455	4.91296318373649e-78	pre-moDC
DUX4.1	2.34084099180312e-80	0.826344657841047	0.332	0.182	6.34367908778646e-78	pre-moDC
NR5A2.7	1.46692899724707e-76	-0.543572516915454	0.217	0.355	3.97537758253955e-74	pre-moDC
FLI1.10	7.97548727777442e-73	-0.993644969487653	0.365	0.539	2.16135705227687e-70	pre-moDC
TEAD4.10	2.35837735317994e-72	-1.44796439889815	0.161	0.356	6.39120262711763e-70	pre-moDC
RFX2	2.43190892323718e-72	0.67901450185614	0.359	0.206	6.59047318197277e-70	pre-moDC
SMAD1.8	6.08043982368357e-72	-0.580834467771201	0.321	0.489	1.64779919221825e-69	pre-moDC
STAT4.7	2.85261741680994e-71	0.38761387445914	0.731	0.566	7.73059319955492e-69	pre-moDC
TEAD2.4	7.26835724887015e-71	0.436869248896354	0.342	0.22	1.96972481444381e-68	pre-moDC
TCF4.1	9.50478613368283e-68	0.680736145425588	0.355	0.208	2.57579704222805e-65	pre-moDC
ARNT.6	8.67664570719146e-67	0.583648661380516	0.528	0.36	2.35137098664889e-64	pre-moDC
HMBOX1.8	5.48057163391949e-66	0.606778707276364	0.896	0.779	1.48523491279218e-63	pre-moDC
NCOA2.7	6.60043347568102e-66	0.692762734629626	0.374	0.249	1.78871747190956e-63	pre-moDC
NR3C1.7	3.20689862755464e-65	-0.503727454931938	0.625	0.744	8.69069528067307e-63	pre-moDC
NR2F1.7	2.91189491337236e-64	0.536140365741116	0.432	0.293	7.89123521523911e-62	pre-moDC
RUNX3.6	1.2506217609774e-63	0.453862340912483	0.636	0.472	3.38918497224876e-61	pre-moDC
ATF7.6	2.10125282908515e-63	0.663802140539905	0.371	0.235	5.69439516682077e-61	pre-moDC
HNF4G.10	9.49774487288986e-63	-1.14359334579793	0.297	0.471	2.57388886055315e-60	pre-moDC
KDM5B.5	1.07320217185597e-62	0.702013380457577	0.342	0.225	2.90837788572968e-60	pre-moDC
KLF6.5	3.13554779973894e-62	-1.35807396574227	0.093	0.261	8.49733453729252e-60	pre-moDC
RUNX1.5	5.40483344899968e-62	-0.932302061825154	0.349	0.513	1.46470986467891e-59	pre-moDC
NCOA1.1	9.01008745811897e-62	0.619535487725826	0.353	0.223	2.44173370115024e-59	pre-moDC
TGIF2.5	2.10571230111009e-60	-0.605665512097106	0.729	0.844	5.70648033600833e-58	pre-moDC
FOXO1.9	9.98536705547516e-60	-0.92914710121287	0.276	0.439	2.70603447203377e-57	pre-moDC
ZEB1.7	2.02066789693224e-56	-0.638694967914092	0.314	0.469	5.47601000068637e-54	pre-moDC
BCL11A.7	2.5265992054756e-56	-0.837177260194025	0.166	0.29	6.84708384683887e-54	pre-moDC
MYB.2	1.21980453816492e-54	-0.557453235921604	0.691	0.797	3.30567029842693e-52	pre-moDC
FOXP1.3	1.38897634737014e-51	-0.963148972354126	0.783	0.868	3.76412590137308e-49	pre-moDC
POU5F1.7	4.39459381222299e-51	0.568196141637673	0.417	0.273	1.19093492311243e-48	pre-moDC
SOX10.3	5.0307400010044e-50	-0.50605048748893	0.413	0.556	1.36333054027219e-47	pre-moDC
MBD2.8	5.07716192327739e-50	-0.454798352855049	0.268	0.408	1.37591088120817e-47	pre-moDC
PRDM14.7	2.59013750620396e-49	-0.815307344857361	0.288	0.428	7.01927264181273e-47	pre-moDC
ELF5.9	2.55460563229465e-48	0.472625027295763	0.368	0.253	6.9229812635185e-46	pre-moDC
MYCN.1	3.12018798062735e-47	0.639477037567803	0.341	0.196	8.45570942750012e-45	pre-moDC
TAL1.6	8.58303514677701e-44	0.376139677085984	0.415	0.294	2.32600252477657e-41	pre-moDC
ATF3.9	5.77514992108668e-43	0.258883651067575	0.922	0.809	1.56506562861449e-40	pre-moDC
ZNF592	2.57268392935992e-42	0.496547980403302	0.261	0.171	6.97197344856539e-40	pre-moDC
HNF1B.6	6.77157165166346e-42	-0.389776829625724	0.206	0.297	1.8350959176008e-39	pre-moDC
ZBTB33.6	1.2476148621455e-41	0.586989807876377	0.389	0.27	3.3810362764143e-39	pre-moDC
TFAP2C.6	5.16670341038782e-41	-0.335003984647258	0.538	0.681	1.4001766242151e-38	pre-moDC
E2F7.7	1.57687611784371e-40	-0.466189055538209	0.219	0.314	4.27333427935647e-38	pre-moDC
ARID2.1	2.667764132332e-38	0.452164253808898	0.295	0.208	7.22964079861971e-36	pre-moDC
NR2F6.7	2.26355318445152e-37	-0.60253236894799	0.739	0.807	6.13422912986361e-35	pre-moDC
HHEX.6	3.86920816794362e-37	-0.430912583005869	0.513	0.631	1.04855541351272e-34	pre-moDC
ZNF24.5	2.16703451520246e-36	-0.351117662490241	0.547	0.662	5.87266353619866e-34	pre-moDC
ZBED1	6.66783498950959e-36	0.2878544460118	0.254	0.174	1.8069832821571e-33	pre-moDC
ZEB2.6	2.24344837257867e-35	-0.735535836380901	0.732	0.817	6.07974508968819e-33	pre-moDC
SRF.7	2.82404674326e-33	-0.548666536663201	0.454	0.563	7.65316667423461e-31	pre-moDC
NANOG.4	7.09249999714688e-33	-0.282510936874289	0.263	0.336	1.9220674992268e-30	pre-moDC
ZNF274.3	1.15368323825133e-30	0.471722713134121	0.932	0.904	3.12648157566109e-28	pre-moDC
PBX3.8	2.77631579386556e-29	-0.700354250241848	0.222	0.329	7.52381580137566e-27	pre-moDC
HOXA9.9	1.2864287969335e-28	-0.759419495744312	0.248	0.37	3.48622203968977e-26	pre-moDC
ELF1.3	1.61529000793343e-27	0.28324912950065	0.31	0.232	4.37743592149959e-25	pre-moDC
ZNF263.9	5.64783167815626e-27	-0.667523973958296	0.855	0.898	1.53056238478035e-24	pre-moDC
PROX1.6	1.97646056818886e-26	-0.513942886325107	0.343	0.446	5.35620813979181e-24	pre-moDC
FOSL1.7	7.55236146707594e-26	-0.50837463065758	0.333	0.419	2.04668995757758e-23	pre-moDC
HBP1.4	2.66445594857918e-22	-0.875125147364304	0.746	0.79	7.22067562064957e-20	pre-moDC
FOXP2.7	1.11027674335873e-21	0.330545560219314	0.773	0.675	3.00884997450215e-19	pre-moDC
GFI1B.5	1.72751467502186e-21	0.358911614613625	0.439	0.35	4.68156476930923e-19	pre-moDC
CREB1.5	8.41226949744841e-20	-0.557730136395129	0.261	0.358	2.27972503380852e-17	pre-moDC
ZBTB11.7	3.23079559006618e-18	-0.713945456868532	0.221	0.31	8.75545604907935e-16	pre-moDC
FOXJ2.10	9.04341064817085e-18	-0.385837657436601	0.236	0.316	2.4507642856543e-15	pre-moDC
HINFP.6	1.03992854920158e-16	0.25972459602511	0.314	0.258	2.81820636833628e-14	pre-moDC
EHF.2	1.3534764478647e-16	-0.336903341152955	0.541	0.609	3.66792117371334e-14	pre-moDC
PBX2.7	8.63222774213104e-14	-0.57732980447215	0.187	0.263	2.33933371811751e-11	pre-moDC
STAT6.6	3.36419441598234e-13	-0.468809594666132	0.29	0.369	9.11696686731214e-11	pre-moDC
E2F2	3.38168544451287e-13	0.366552482404989	0.277	0.173	9.16436755462987e-11	pre-moDC
NR1H2.9	4.31713067389489e-12	-0.750420811630186	0.229	0.3	1.16994241262552e-09	pre-moDC
TP73.7	5.77975148673647e-12	0.280003598425212	0.299	0.244	1.56631265290558e-09	pre-moDC
YY1.1	4.34346370875418e-11	-0.264468690508635	0.342	0.414	1.17707866507238e-08	pre-moDC
XBP1.4	4.73989612578739e-11	0.300168884658045	0.442	0.367	1.28451185008838e-08	pre-moDC
BACH1.6	5.75667733929666e-09	-0.433616926711051	0.181	0.257	1.5600595589494e-06	pre-moDC
ETV4.5	1.84030159577964e-08	-0.386640418470215	0.515	0.566	4.98721732456284e-06	pre-moDC
MYOD1.10	2.66890422995362e-06	-0.365013496532817	0.401	0.445	0.000723273046317432	pre-moDC
NFKB2.9	0	2.3562574429341	0.98	0.439	0	CD1b-high
TCF7L2.9	0	-3.17227441551211	0.092	0.715	0	CD1b-high
RELB.9	0	-4.34412503276044	0.022	0.595	0	CD1b-high
FOXL2.9	0	-5.69262656143906	0.001	0.489	0	CD1b-high
REL.8	0	-6.23690948623951	0.006	0.526	0	CD1b-high
NFKB1.10	0	-6.83859259443537	0.001	0.42	0	CD1b-high
RELA.9	4.49563384419989e-304	-6.54109845250438	0.004	0.455	1.21831677177817e-301	CD1b-high
ETS2.10	1.20037909900812e-292	-3.45860058177789	0.003	0.336	3.25302735831201e-290	CD1b-high
NR5A1.5	1.00093037721432e-265	-0.555688040892899	0.994	0.999	2.7125213222508e-263	CD1b-high
ATF4.10	1.24276463824368e-261	-3.46927344564517	0.015	0.411	3.36789216964038e-259	CD1b-high
JUN.10	1.57380568025158e-256	-4.27557836474987	0.014	0.473	4.26501339348179e-254	CD1b-high
MAZ.1	2.83853498229833e-238	2.2884969031569	0.592	0.151	7.69242980202846e-236	CD1b-high
SP3.9	6.6595202032003e-236	-2.29370632709445	0.235	0.726	1.80472997506728e-233	CD1b-high
NRF1.1	1.89863810966496e-215	2.08889893866449	0.339	0.074	5.14530927719205e-213	CD1b-high
STAT5A.10	5.42962185263323e-212	-1.90660655805034	0.105	0.512	1.4714275220636e-209	CD1b-high
CEBPB.9	1.01422449124075e-209	-4.04160530553548	0.012	0.42	2.74854837126243e-207	CD1b-high
SPI1.8	6.32286020539569e-207	-3.44694503273324	0.027	0.39	1.71349511566223e-204	CD1b-high
SOX2.4	3.11805852305605e-206	-0.359233323627418	0.939	0.983	8.4499385974819e-204	CD1b-high
STAT3.9	2.57612778949766e-202	-2.98525082309751	0.031	0.413	6.98130630953866e-200	CD1b-high
SREBF2.8	9.7475909013644e-199	2.03414022049018	0.806	0.35	2.64159713426975e-196	CD1b-high
THAP11.11	1.59873184391003e-194	-4.90228745106726	0.591	0.852	4.33256329699619e-192	CD1b-high
GATA1.6	1.33361154600206e-193	-1.37099149545889	0.426	0.81	3.61408728966558e-191	CD1b-high
LYL1.1	1.31394614911994e-178	1.94340318641363	0.413	0.108	3.56079406411503e-176	CD1b-high
ZNF263.10	1.36593224950193e-174	-2.37707877095	0.654	0.908	3.70167639615022e-172	CD1b-high
TP53.10	4.64289442274034e-173	-2.25071433867405	0.025	0.27	1.25822438856263e-170	CD1b-high
RARA.10	1.40901774061994e-170	-2.1924312173666	0.088	0.519	3.81843807708004e-168	CD1b-high
SREBF1.9	8.1121840907834e-169	1.43723286346024	0.819	0.38	2.1984018886023e-166	CD1b-high
NFYB.3	2.90496665784116e-167	1.28979488879674	0.454	0.166	7.87245964274954e-165	CD1b-high
TCF12.9	2.98882573598761e-165	1.71266399311575	0.624	0.245	8.09971774452643e-163	CD1b-high
MXI1.6	5.11981597106165e-155	-2.66002894975754	0.671	0.91	1.38747012815771e-152	CD1b-high
E2F4.1	3.52130861643656e-153	1.12894835946763	0.251	0.1	9.54274635054308e-151	CD1b-high
MYC.11	1.61417314408715e-149	0.693598755239131	0.533	0.234	4.37440922047618e-147	CD1b-high
ESR1.11	3.41002981348851e-146	-1.95883104822583	0.22	0.614	9.24118079455386e-144	CD1b-high
MAF.1	6.37297623021849e-146	1.73670226431614	0.409	0.117	1.72707655838921e-143	CD1b-high
MITF.9	5.02100023966685e-144	1.06577748446665	0.643	0.283	1.36069106494972e-141	CD1b-high
ATF2.9	3.86230191948567e-141	-1.94003300825689	0.038	0.278	1.04668382018062e-138	CD1b-high
GATA3.8	1.83928911917907e-138	-2.05325404702879	0.142	0.518	4.98447351297529e-136	CD1b-high
STAT5B.7	4.35103163201224e-137	-1.39941960720468	0.185	0.531	1.17912957227532e-134	CD1b-high
ATF6.8	3.16071213329289e-136	-2.56112831611322	0.15	0.472	8.56552988122374e-134	CD1b-high
GABPA.2	3.1874265875759e-135	1.40788424305126	0.434	0.172	8.63792605233069e-133	CD1b-high
TEAD2.5	1.96763246887486e-129	1.27620519094313	0.509	0.22	5.33228399065086e-127	CD1b-high
NR4A1.1	7.74706858563274e-128	1.33566958745194	0.427	0.155	2.09945558670647e-125	CD1b-high
NR2F1.8	9.48857043703376e-124	1.24658706617048	0.639	0.291	2.57140258843615e-121	CD1b-high
WT1.10	3.69425521873199e-122	-1.83500051651459	0.117	0.48	1.00114316427637e-119	CD1b-high
SP4.1	4.60836285708345e-121	1.08635544780544	0.405	0.165	1.24886633426961e-118	CD1b-high
PRDM1.9	6.84449801530563e-121	-1.54716844341598	0.066	0.298	1.85485896214783e-118	CD1b-high
NR2C2.3	1.35035191745866e-119	1.07840594957334	0.398	0.187	3.65945369631296e-117	CD1b-high
ZNF639.7	2.35849576304916e-119	-2.82523466003047	0.374	0.705	6.39152351786321e-117	CD1b-high
ELK1.9	2.89562110305336e-119	-2.80766914623672	0.028	0.281	7.84713318927461e-117	CD1b-high
MEF2A.1	6.08097907656079e-115	1.6689955651208	0.379	0.137	1.64794532974797e-112	CD1b-high
SMAD4.9	2.05735341820391e-112	-1.87362096024455	0.186	0.532	5.5754277633326e-110	CD1b-high
IRF1.8	5.8370106178214e-111	-2.74309760646546	0.102	0.379	1.5818298774296e-108	CD1b-high
KLF13.9	5.9016825084968e-108	-1.69716951668988	0.561	0.825	1.59935595980263e-105	CD1b-high
POU2F1.7	5.33259610245625e-105	-1.25625114886261	0.093	0.359	1.44513354376564e-102	CD1b-high
PAX8.2	2.78673620999444e-104	-0.281570496088771	0.585	0.738	7.55205512908492e-102	CD1b-high
MAX	3.55337202761422e-103	1.50294326827011	0.418	0.161	9.62963819483453e-101	CD1b-high
RUNX3.7	1.5552882754596e-101	1.39321681345795	0.769	0.478	4.21483122649552e-99	CD1b-high
KLF1	5.0089211463862e-101	1.20077451977119	0.38	0.143	1.35741763067066e-98	CD1b-high
PPARG.6	6.13529499125057e-101	-1.43927026344414	0.121	0.388	1.66266494262891e-98	CD1b-high
NFYA.9	1.565205530906e-99	0.775205008786269	0.694	0.39	4.24170698875526e-97	CD1b-high
NR1H3.10	4.90409841425462e-97	1.21603261102667	0.534	0.242	1.329010670263e-94	CD1b-high
NFE2L2.9	2.70185835159582e-96	-2.68529747321729	0.106	0.36	7.32203613282468e-94	CD1b-high
RUNX2.4	6.70903577373331e-95	1.01231168241723	0.477	0.223	1.81814869468173e-92	CD1b-high
KDM5B.6	2.10117762560803e-93	1.22753197187533	0.478	0.226	5.69419136539775e-91	CD1b-high
MEF2C.2	1.64374477567237e-92	1.20923027640822	0.402	0.172	4.45454834207212e-90	CD1b-high
SP1.10	6.99198145693044e-92	-1.60673874652101	0.072	0.3	1.89482697482815e-89	CD1b-high
ZNF384.1	1.10380361469275e-90	1.32850851199692	0.415	0.186	2.99130779581736e-88	CD1b-high
SNAPC4	4.05254087139854e-90	0.958406290393591	0.264	0.108	1.09823857614901e-87	CD1b-high
E2F5.9	2.98711777718998e-89	0.832568524309104	0.55	0.296	8.09508917618485e-87	CD1b-high
FOSL2.10	4.49248149062283e-88	-1.48679035968575	0.205	0.455	1.21746248395879e-85	CD1b-high
TFAP2C.7	9.36137060624736e-88	-0.765801836553208	0.384	0.678	2.53693143429303e-85	CD1b-high
MBD1.6	2.61539430758156e-87	-1.47039833469494	0.782	0.91	7.08771857354603e-85	CD1b-high
GRHL2.9	2.34042208297344e-86	0.825769242659084	0.638	0.356	6.34254384485803e-84	CD1b-high
NCOA2.8	2.55720478382165e-85	1.40640999439682	0.505	0.252	6.93002496415668e-83	CD1b-high
STAT4.8	5.81073664504282e-85	0.628338412438702	0.832	0.575	1.5747096308066e-82	CD1b-high
ZFX.1	4.08027369940015e-84	1.55433539467873	0.349	0.148	1.10575417253744e-81	CD1b-high
DUX4.2	2.3956065430229e-82	1.15789237766602	0.411	0.19	6.49209373159206e-80	CD1b-high
MEF2B.10	6.7534752817657e-81	0.908079406352048	0.589	0.321	1.83019180135851e-78	CD1b-high
JUND.10	6.85555249414703e-81	-1.35601133005988	0.205	0.471	1.85785472591385e-78	CD1b-high
ELF1.4	8.79074081459806e-77	1.34017739665216	0.45	0.229	2.38229076075607e-74	CD1b-high
SOX11.9	1.78445223057302e-76	-0.830177822992363	0.408	0.682	4.83586554485289e-74	CD1b-high
AR.1	1.02675189738018e-75	0.858545244294516	0.282	0.138	2.7824976419003e-73	CD1b-high
SOX9.8	1.19313232800897e-75	-0.70615890227824	0.634	0.783	3.2333886089043e-73	CD1b-high
SMAD3.7	1.22050110646978e-75	-1.05982590165324	0.144	0.359	3.3075579985331e-73	CD1b-high
RFX5.8	1.26780366782625e-74	0.327393450574968	0.922	0.574	3.43574793980914e-72	CD1b-high
NCOA1.2	7.10933455914792e-74	1.23938725933027	0.448	0.229	1.92662966552909e-71	CD1b-high
FOXP1.4	8.80521331467313e-74	-1.63270805600159	0.681	0.867	2.38621280827642e-71	CD1b-high
BATF.9	2.45299395697444e-72	-2.09423680955931	0.073	0.306	6.64761362340074e-70	CD1b-high
TCF3.8	3.10171469784681e-72	1.01014608906125	0.558	0.318	8.40564683116485e-70	CD1b-high
KMT2A.4	1.42410212317381e-67	-0.64057100105042	0.767	0.937	3.85931675380104e-65	CD1b-high
ZEB1.8	7.57448872115507e-67	-1.02602445525591	0.206	0.462	2.05268644343302e-64	CD1b-high
CEBPA.10	3.73796972412327e-65	-1.4688233699831	0.102	0.348	1.01298979523741e-62	CD1b-high
NR3C1.8	2.68135329998955e-61	-0.854417425265676	0.556	0.738	7.26646744297169e-59	CD1b-high
MEIS2.1	6.60417759435753e-61	0.806893387966166	0.409	0.207	1.78973212807089e-58	CD1b-high
POU4F2.8	6.91281549859155e-60	-0.830685840383736	0.226	0.444	1.87337300011831e-57	CD1b-high
TEAD1.10	9.28713408588532e-59	0.71431576592116	0.534	0.322	2.51681333727492e-56	CD1b-high
USF1.10	1.67249033239819e-58	0.606773544905518	0.671	0.439	4.53244880079909e-56	CD1b-high
NFIC.7	1.94904687474874e-58	0.578345252769972	0.73	0.499	5.28191703056907e-56	CD1b-high
CTCFL.9	2.25604688789679e-58	0.669334803848859	0.586	0.356	6.1138870662003e-56	CD1b-high
E2F7.8	5.86195271458496e-58	-0.995411404584442	0.131	0.311	1.58858918565252e-55	CD1b-high
HHEX.7	8.92845086852938e-57	-0.873232904944803	0.394	0.628	2.41961018537146e-54	CD1b-high
FOSL1.8	5.03019549208945e-55	-0.800493398332569	0.233	0.418	1.36318297835624e-52	CD1b-high
NR2F6.8	3.66551811341284e-54	-1.13687070020036	0.641	0.808	9.9335540873488e-52	CD1b-high
RFX2.1	4.50788197682715e-51	0.713912276232173	0.398	0.218	1.22163601572016e-48	CD1b-high
TCF4.2	3.19443228251302e-50	0.839761828557967	0.389	0.219	8.65691148561028e-48	CD1b-high
SNAI2.8	1.17856436624676e-49	-1.20043562996347	0.596	0.743	3.19390943252872e-47	CD1b-high
ETS1.9	1.61416102140448e-47	-1.18172467929646	0.102	0.309	4.37437636800614e-45	CD1b-high
ZNF592.1	1.02669306093447e-44	0.76219708988679	0.311	0.175	2.78233819513241e-42	CD1b-high
BHLHE22.4	4.36909037067762e-44	-0.892532620314776	0.434	0.625	1.18402349045364e-41	CD1b-high
ARNT.7	1.61556570722543e-43	0.922361863432449	0.555	0.374	4.37818306658092e-41	CD1b-high
KLF5.10	2.91573983412922e-43	0.74829849493584	0.44	0.275	7.90165495049019e-41	CD1b-high
GATA4.8	8.89022227259474e-43	-0.669166555644064	0.74	0.904	2.40925023587317e-40	CD1b-high
RXRA.7	5.95786509851981e-41	0.622235188071559	0.782	0.58	1.61458144169887e-38	CD1b-high
SMAD5.9	1.66378189432616e-39	0.574425085744845	0.509	0.335	4.50884893362388e-37	CD1b-high
NFATC1.11	2.15301597208217e-39	-1.76074810452724	0.085	0.26	5.83467328434269e-37	CD1b-high
CUX1.7	1.72461877152056e-37	0.609300078925768	0.534	0.365	4.6737168708207e-35	CD1b-high
ATF1.5	1.85849953420279e-37	0.42494821627519	0.804	0.633	5.03653373768956e-35	CD1b-high
ZNF24.6	2.99735733386565e-36	-0.455722106282452	0.477	0.656	8.12283837477591e-34	CD1b-high
EOMES.8	3.77410724536607e-36	0.459560698044268	0.759	0.564	1.0227830634942e-33	CD1b-high
FLI1.11	1.23963980567073e-35	-1.18306151671661	0.358	0.524	3.35942387336768e-33	CD1b-high
MYB.3	1.78386834646506e-35	-0.727325653400965	0.673	0.789	4.83428321892032e-33	CD1b-high
TFDP1.9	1.92315190440948e-35	0.314376150855028	0.827	0.642	5.2117416609497e-33	CD1b-high
ELK4.6	7.17375495349383e-35	0.50602189141379	0.504	0.351	1.94408759239683e-32	CD1b-high
NCOA3.6	1.7726660586387e-34	0.620608899324802	0.383	0.243	4.80392501891087e-32	CD1b-high
POU5F1.8	1.86092672512611e-34	0.784395295909056	0.458	0.283	5.04311142509177e-32	CD1b-high
SRF.8	9.60834102125042e-33	-0.746735343765314	0.393	0.558	2.60386041675886e-30	CD1b-high
CDX2.7	1.11536797812848e-32	-0.357463124379741	0.895	0.97	3.02264722072817e-30	CD1b-high
MEIS1	4.69213903034102e-31	0.711569056537572	0.258	0.148	1.27156967722242e-28	CD1b-high
TAL1.7	5.65886160537285e-31	0.535804037684851	0.429	0.304	1.53355149505604e-28	CD1b-high
OTX2.9	7.61395319563748e-31	0.586278746307671	0.4	0.254	2.06338131601776e-28	CD1b-high
ZBTB33.7	7.87048867195191e-29	0.649225717972054	0.418	0.279	2.13290243009897e-26	CD1b-high
E2F6.8	1.9798394219509e-28	-0.646595656056451	0.858	0.92	5.36536483348693e-26	CD1b-high
ELF5.10	5.8939339638267e-28	0.564710022609927	0.369	0.263	1.59725610419704e-25	CD1b-high
HNF4A.3	9.90696537723936e-28	-0.483193477604901	0.461	0.608	2.68478761723187e-25	CD1b-high
PAX6.7	1.06314144842583e-27	-0.604334898431385	0.797	0.871	2.88111332523399e-25	CD1b-high
HMBOX1.9	7.60649563332461e-27	0.525312744782523	0.905	0.789	2.06136031663097e-24	CD1b-high
ARID2.2	1.14770513141862e-26	0.56903166580286	0.335	0.213	3.11028090614446e-24	CD1b-high
TP73.8	1.55224435195828e-25	0.537277509923914	0.369	0.244	4.20658219380693e-23	CD1b-high
XBP1.5	1.94371888919017e-24	0.558445744590907	0.504	0.37	5.26747818970535e-22	CD1b-high
CEBPG.1	4.57639637264238e-24	0.524330368619828	0.315	0.213	1.24020341698608e-21	CD1b-high
ZEB2.7	8.77371622367808e-23	-0.916296073362538	0.711	0.811	2.37767709661676e-20	CD1b-high
SMAD1.9	9.12376860836199e-23	-0.55398513898586	0.339	0.473	2.4725412928661e-20	CD1b-high
PPARA.9	1.74342324450527e-22	-0.573779108602109	0.236	0.36	4.72467699260927e-20	CD1b-high
ATF7.7	3.33708038405634e-22	0.513840962437176	0.341	0.249	9.04348784079268e-20	CD1b-high
RUNX1.6	5.94310265850199e-22	-1.04323089021481	0.36	0.498	1.61058082045404e-19	CD1b-high
MYCN.2	2.75659039387132e-21	0.573315280735953	0.344	0.209	7.47035996739127e-19	CD1b-high
FOXO1.10	1.10848439301694e-20	-0.819242385836247	0.284	0.424	3.00399270507591e-18	CD1b-high
ZNF740.4	1.71489329564333e-20	0.333104264877117	0.317	0.232	4.64736083119343e-18	CD1b-high
TCF7.6	2.79310925134636e-20	0.3186534158201	0.492	0.36	7.56932607114864e-18	CD1b-high
BCL11A.8	3.89225074762813e-20	-0.738625879960253	0.161	0.28	1.05479995260722e-17	CD1b-high
THAP1.9	4.80556914642007e-20	0.333564965472499	0.324	0.245	1.30230923867984e-17	CD1b-high
ASCL1.10	8.52986085230094e-20	-0.892429539919509	0.231	0.382	2.31159229097355e-17	CD1b-high
TGIF2.6	3.1993352002979e-19	-0.447495176852479	0.74	0.833	8.67019839280732e-17	CD1b-high
ZBTB7A.9	4.75327454110948e-19	-1.27349630814483	0.692	0.743	1.28813740064067e-16	CD1b-high
E2F2.1	5.63441257291115e-19	0.438769838071988	0.303	0.18	1.52692580725892e-16	CD1b-high
FOS.9	1.40000619033369e-18	-0.917163855917018	0.185	0.313	3.79401677580429e-16	CD1b-high
HINFP.7	1.40669731234529e-17	0.279936013557926	0.366	0.26	3.81214971645573e-15	CD1b-high
KLF3.10	1.20201157192932e-16	0.27447653588768	0.51	0.393	3.25745135992847e-14	CD1b-high
ETV1.3	2.77741698999804e-16	0.420595509419107	0.416	0.303	7.52680004289468e-14	CD1b-high
CREB1.6	7.45094318405351e-16	-0.623571048554454	0.228	0.352	2.0192056028785e-13	CD1b-high
PKNOX1.2	9.08071735740129e-16	0.278661720470079	0.301	0.218	2.46087440385575e-13	CD1b-high
EPAS1.11	2.68498030425878e-15	-1.04367499538459	0.193	0.314	7.27629662454129e-13	CD1b-high
TEAD4.11	3.68476987546e-15	-1.09330944619043	0.191	0.336	9.9857263624966e-13	CD1b-high
HNF1B.7	4.96241143931886e-15	-0.380613715741703	0.197	0.289	1.34481350005541e-12	CD1b-high
ZNF274.4	6.93169608868503e-15	0.468250545077304	0.932	0.907	1.87848964003364e-12	CD1b-high
NR5A2.8	1.83772396342909e-14	-0.295760267374435	0.248	0.34	4.98023194089284e-12	CD1b-high
ESRRA.2	1.86327247234241e-14	0.463076657815107	0.292	0.206	5.04946840004793e-12	CD1b-high
TP63.6	2.06185977944185e-14	-0.491551404028208	0.343	0.45	5.58764000228741e-12	CD1b-high
MNT.7	1.10836496099919e-13	-1.35955403365903	0.725	0.755	3.00366904430782e-11	CD1b-high
PROX1.7	9.40108577356119e-12	-0.587117825036727	0.333	0.437	2.54769424463508e-09	CD1b-high
CREB3.7	1.0173590738735e-11	0.314956741342063	0.323	0.253	2.75704309019719e-09	CD1b-high
VDR.9	5.54123392932621e-11	-0.628573095306588	0.443	0.517	1.5016743948474e-08	CD1b-high
HBP1.5	2.5071805715833e-10	-0.992974801035214	0.769	0.785	6.79445934899075e-08	CD1b-high
SOX10.4	3.30292471203881e-10	-0.385487663782131	0.467	0.54	8.95092596962518e-08	CD1b-high
POU2F2.7	9.55355688191898e-10	-0.462839791150911	0.405	0.487	2.58901391500004e-07	CD1b-high
E2F3.1	1.31381571091538e-09	0.391184444012283	0.294	0.218	3.56044057658068e-07	CD1b-high
SP2.4	3.36818477582722e-09	0.32106968397062	0.277	0.214	9.12778074249176e-07	CD1b-high
BCL6.8	3.83246420442608e-09	-0.874804465302852	0.851	0.857	1.03859779939947e-06	CD1b-high
FOXM1.5	7.40223104918568e-09	0.303152784630637	0.435	0.348	2.00600461432932e-06	CD1b-high
FOXJ2.11	8.57915869638315e-09	-0.421006805344935	0.228	0.309	2.32495200671983e-06	CD1b-high
HNF4G.11	3.21054675506945e-08	-0.779979702884289	0.352	0.452	8.7005817062382e-06	CD1b-high
ZBTB11.8	7.36975606477417e-08	-0.75315970572043	0.216	0.303	1.9972038935538e-05	CD1b-high
YY1.2	1.30203468508878e-07	-0.376872404384006	0.341	0.407	3.52851399659059e-05	CD1b-high
GATA2.6	1.40356591291577e-06	0.287090717161519	0.514	0.454	0.000380366362400173	CD1b-high
STAT6.7	3.80940386235836e-06	-0.537302287127019	0.272	0.363	0.00103234844669912	CD1b-high
HOXA9.10	1.37335252887007e-05	-0.583009373677905	0.291	0.356	0.00372178535323789	CD1b-high
RELB.10	8.71939178845801e-221	-2.74196830857012	0.09	0.589	2.36295517467212e-218	APOC1-APOE
CEBPB.10	3.76840802259701e-216	-3.49445049091229	0.032	0.417	1.02123857412379e-213	APOC1-APOE
REL.9	5.22072408509707e-213	-3.84259054451034	0.059	0.521	1.4148162270613e-210	APOC1-APOE
TCF7L2.10	3.5559287032401e-192	-1.98294151332033	0.215	0.705	9.63656678578068e-190	APOC1-APOE
NFKB2.10	1.8270994179219e-188	1.40714105723758	0.916	0.445	4.95143942256836e-186	APOC1-APOE
NR5A1.6	2.86349934883353e-188	-0.481122906156974	0.998	0.999	7.76008323533887e-186	APOC1-APOE
STAT3.10	1.07720909574031e-177	-2.43626676901903	0.054	0.41	2.91923664945625e-175	APOC1-APOE
ETS2.11	1.56386316227258e-171	-2.36214768573625	0.038	0.333	4.2380691697587e-169	APOC1-APOE
RELA.10	7.23916487449263e-168	-2.703891751014	0.062	0.45	1.9618136809875e-165	APOC1-APOE
THAP11.12	4.76984597449248e-151	-3.2964572918193	0.6	0.851	1.29262825908746e-148	APOC1-APOE
WT1.11	1.40976465955475e-149	-1.71806870015105	0.12	0.478	3.82046222739337e-147	APOC1-APOE
SOX9.9	1.48608990321045e-149	-1.0153136163856	0.443	0.795	4.02730363770031e-147	APOC1-APOE
SOX2.5	1.75455985919373e-149	-0.329011358621264	0.927	0.984	4.75485721841501e-147	APOC1-APOE
SPI1.9	1.79850720923988e-145	-2.62473389864419	0.062	0.387	4.87395453704008e-143	APOC1-APOE
BHLHE40.11	9.54808816790647e-141	1.48821924767866	0.969	0.747	2.58753189350265e-138	APOC1-APOE
MYC.12	3.10393219165371e-136	1.20360871580642	0.558	0.233	8.41165623938157e-134	APOC1-APOE
RARA.11	4.98081172979277e-133	-1.81760132087198	0.143	0.514	1.34979997877384e-130	APOC1-APOE
MITF.10	1.42786936706034e-127	1.17345110927089	0.645	0.285	3.86952598473353e-125	APOC1-APOE
IRF1.9	5.57353298864028e-125	-2.59110133442235	0.099	0.378	1.51042743992152e-122	APOC1-APOE
NR1H3.11	7.60189204081399e-122	1.78383115591637	0.579	0.24	2.06011274306059e-119	APOC1-APOE
ELK1.10	3.97641175843427e-121	-2.49995106384253	0.037	0.28	1.07760758653569e-118	APOC1-APOE
FOXL2.10	6.16039301687501e-121	-2.58801493470354	0.082	0.482	1.66946650757313e-118	APOC1-APOE
NFKB1.11	1.52330987986802e-119	-2.91259094296635	0.053	0.415	4.12816977444232e-117	APOC1-APOE
GATA1.7	1.47879589768594e-117	-1.00144890491652	0.495	0.804	4.00753688272891e-115	APOC1-APOE
SMAD3.8	5.90388452144667e-112	-1.23264227493762	0.124	0.36	1.59995270531205e-109	APOC1-APOE
SMAD4.10	7.40506893792873e-111	-1.72305828137879	0.196	0.53	2.00677368217869e-108	APOC1-APOE
JUN.11	4.35125040933979e-101	-2.48298971207817	0.092	0.467	1.17918886093108e-98	APOC1-APOE
NFIC.8	1.2502471107583e-100	0.916703144469839	0.816	0.494	3.388169670155e-98	APOC1-APOE
SP4.2	1.65151734447149e-100	1.20887852670478	0.403	0.166	4.47561200351773e-98	APOC1-APOE
RUNX2.5	2.2311722088828e-100	1.29723173541496	0.508	0.222	6.0464766860724e-98	APOC1-APOE
SRF.9	8.39287520715431e-99	-1.11061384961324	0.248	0.566	2.27446918113882e-96	APOC1-APOE
E2F7.9	6.33890457490572e-94	-1.11664383818471	0.104	0.312	1.71784313979945e-91	APOC1-APOE
NR2C2.4	6.7181974398928e-94	1.19283853812553	0.405	0.187	1.82063150621095e-91	APOC1-APOE
NFATC1.12	1.30881545752195e-91	-1.76086195585553	0.061	0.261	3.54688988988449e-89	APOC1-APOE
ATF4.11	1.90853260000718e-90	-2.11320933638327	0.09	0.405	5.17212334601946e-88	APOC1-APOE
TCF12.10	4.81704059302407e-86	1.21121467310337	0.522	0.253	1.30541800070952e-83	APOC1-APOE
STAT5B.8	8.75713025106691e-84	-1.13487313202931	0.236	0.527	2.37318229803913e-81	APOC1-APOE
TCF4.3	2.18353704124418e-81	1.32563269567042	0.494	0.213	5.91738538177173e-79	APOC1-APOE
MYB.4	8.19955552064829e-75	-0.966556547743435	0.547	0.796	2.22207954609569e-72	APOC1-APOE
STAT5A.11	1.58104569038593e-73	-1.00971232397812	0.237	0.503	4.28463382094588e-71	APOC1-APOE
GRHL2.10	2.87767685240069e-72	0.815726918633569	0.614	0.358	7.79850427000588e-70	APOC1-APOE
USF1.11	9.38419296914681e-70	0.743695414187962	0.701	0.438	2.54311629463878e-67	APOC1-APOE
ATF2.10	1.44523484146802e-69	-1.22632431189449	0.091	0.273	3.91658642037834e-67	APOC1-APOE
SREBF1.10	7.63391351541081e-69	1.0139923562056	0.686	0.39	2.06879056267633e-66	APOC1-APOE
TP53.11	2.59578727732213e-68	-1.52627684160558	0.083	0.266	7.03458352154298e-66	APOC1-APOE
CUX1.8	8.85770027335932e-68	1.18617500914019	0.605	0.361	2.40043677408038e-65	APOC1-APOE
FOSL2.11	1.10552945098679e-67	-1.21623731051693	0.223	0.453	2.9959848121742e-65	APOC1-APOE
HHEX.8	2.65170285265929e-67	-0.782954092510878	0.378	0.629	7.18611473070667e-65	APOC1-APOE
TAL1.8	2.79604250699692e-66	1.04372272397991	0.539	0.298	7.57727519396165e-64	APOC1-APOE
VDR.10	7.39507337163077e-66	-0.994417578982396	0.282	0.527	2.00406488371194e-63	APOC1-APOE
PPARG.7	5.84833690262877e-65	0.792139025599501	0.613	0.357	1.5848993006124e-62	APOC1-APOE
SP3.10	1.24316992903834e-64	-1.05728163409551	0.469	0.709	3.36899050769389e-62	APOC1-APOE
SREBF2.9	4.07301906827316e-64	1.18441660999299	0.653	0.361	1.10378816750203e-61	APOC1-APOE
POU2F1.8	2.44667124273588e-63	-0.9369427974884	0.136	0.355	6.63047906781423e-61	APOC1-APOE
SOX11.10	1.19081681134598e-62	-0.862579767021507	0.437	0.679	3.22711355874761e-60	APOC1-APOE
MAZ.2	1.39545361810494e-61	1.17833991165583	0.347	0.168	3.7816793050644e-59	APOC1-APOE
KMT2A.5	9.01391300130758e-61	-0.556317354973886	0.763	0.937	2.44277042335436e-58	APOC1-APOE
NR4A1.2	8.5576464564874e-60	0.997768778946361	0.341	0.162	2.31912218970808e-57	APOC1-APOE
FLI1.12	2.09762285073879e-59	-1.26845550290763	0.279	0.528	5.68455792550213e-57	APOC1-APOE
GATA4.9	2.98482274483599e-59	-0.64822307908531	0.715	0.905	8.08886963850554e-57	APOC1-APOE
NFYB.4	5.80165086200768e-59	0.843182741295843	0.296	0.177	1.57224738360408e-56	APOC1-APOE
NR3C1.9	9.32010804694353e-59	-0.84752614648815	0.551	0.737	2.5257492807217e-56	APOC1-APOE
TP63.7	1.03506286489658e-56	-0.919743897536897	0.244	0.456	2.80502036386974e-54	APOC1-APOE
JUND.11	1.92459068179528e-56	-1.12512590081723	0.218	0.469	5.21564074766522e-54	APOC1-APOE
CEBPA.11	1.52482978490411e-55	-1.29553921158124	0.136	0.345	4.13228871709013e-53	APOC1-APOE
ERG.9	4.81985313136232e-55	0.56171414781687	0.743	0.52	1.30618019859919e-52	APOC1-APOE
BATF.10	8.8317827324966e-54	-1.70213846258087	0.113	0.303	2.39341312050658e-51	APOC1-APOE
MEF2A.2	1.46861549403255e-53	1.09593148333975	0.311	0.143	3.97994798882822e-51	APOC1-APOE
ZBTB7A.10	8.98049403506131e-52	0.791331353328626	0.904	0.73	2.43371388350161e-49	APOC1-APOE
ESR1.12	2.98354469108014e-46	-1.27265614258746	0.379	0.602	8.08540611282718e-44	APOC1-APOE
LHX2.4	4.44234423484456e-44	0.538394081104593	0.506	0.349	1.20387528764288e-41	APOC1-APOE
PAX6.8	7.27440308406163e-44	-0.678895885185031	0.773	0.872	1.9713632357807e-41	APOC1-APOE
CDX2.8	7.74492019159608e-44	-0.424605942684579	0.881	0.971	2.09887337192254e-41	APOC1-APOE
GATA3.9	1.06508311625523e-42	-1.18586271402205	0.283	0.508	2.88637524505168e-40	APOC1-APOE
ZEB2.8	1.21728651000078e-41	-0.812820157326204	0.637	0.815	3.29884644210212e-39	APOC1-APOE
MEF2B.11	6.0560084397639e-41	0.746793185552631	0.508	0.327	1.64117828717602e-38	APOC1-APOE
ZNF274.5	8.56809475466234e-38	0.744177977419777	0.941	0.906	2.32195367851349e-35	APOC1-APOE
MEIS2.2	1.16442216268369e-37	0.877459830001154	0.389	0.209	3.15558406087279e-35	APOC1-APOE
GLI2.2	1.00491033561098e-36	-0.44706806432461	0.654	0.831	2.72330700950575e-34	APOC1-APOE
MXI1.7	7.61336021880173e-36	-1.40515822398546	0.823	0.9	2.06322061929527e-33	APOC1-APOE
ETS1.10	5.83747180567551e-34	-1.03070869247881	0.136	0.306	1.58195485933806e-31	APOC1-APOE
RXRA.8	9.63758323682515e-34	0.643762117557804	0.759	0.582	2.61178505717962e-31	APOC1-APOE
MYCN.3	1.03746893763148e-33	0.727590258813744	0.372	0.208	2.8115408209813e-31	APOC1-APOE
HBP1.6	5.88856050520777e-33	-1.23442818131736	0.659	0.792	1.5957998969113e-30	APOC1-APOE
BHLHE22.5	1.64352725901099e-32	-0.638384301429666	0.462	0.622	4.45395887191978e-30	APOC1-APOE
ZNF639.8	2.41485650050084e-32	-1.67405577495169	0.561	0.693	6.54426111635728e-30	APOC1-APOE
TEAD2.6	3.72187424242853e-32	0.568070671785348	0.378	0.229	1.00862791969813e-29	APOC1-APOE
HIF1A.2	7.54979581950851e-32	0.840556479654473	0.326	0.186	2.0459946670868e-29	APOC1-APOE
E2F5.10	1.63139841499906e-31	0.338689403779004	0.435	0.304	4.42108970464744e-29	APOC1-APOE
PRDM1.10	1.05613917477267e-30	-0.841907634790505	0.145	0.292	2.86213716363395e-28	APOC1-APOE
ATF3.10	3.58204890525459e-30	0.407521328581226	0.926	0.819	9.70735253323993e-28	APOC1-APOE
MBD1.7	8.13607603921609e-30	-0.824086890347002	0.858	0.905	2.20487660662756e-27	APOC1-APOE
GABPA.3	8.76363213016863e-30	0.838949895648219	0.285	0.182	2.3749443072757e-27	APOC1-APOE
FOS.10	2.80231453682455e-29	-0.946851877478621	0.174	0.314	7.59427239479454e-27	APOC1-APOE
USF2.4	3.3120553838543e-29	0.428991624734083	0.522	0.374	8.97567009024516e-27	APOC1-APOE
BCL11A.9	2.59117857394138e-28	-0.917238775804466	0.151	0.28	7.02209393538115e-26	APOC1-APOE
NR2F6.9	2.9981518999014e-27	-0.698738958528046	0.688	0.804	8.12499164873279e-25	APOC1-APOE
STAT4.9	3.45527914597927e-27	0.457706852884923	0.733	0.582	9.36380648560383e-25	APOC1-APOE
FOXA1.5	6.93409291231553e-27	-0.428471216207674	0.513	0.647	1.87913917923751e-24	APOC1-APOE
ARNT.8	1.00307796001673e-26	0.595215885370836	0.51	0.377	2.71834127164533e-24	APOC1-APOE
NANOG.5	4.23213303010639e-26	-0.365028992089399	0.213	0.332	1.14690805115883e-23	APOC1-APOE
CREB1.7	5.49469116568126e-26	-0.603208304657518	0.242	0.35	1.48906130589962e-23	APOC1-APOE
ASCL1.11	6.51988485139092e-24	-0.778794639764113	0.228	0.381	1.76688879472694e-21	APOC1-APOE
ZNF24.7	9.65571885473391e-24	-0.508604790504276	0.519	0.653	2.61669980963289e-21	APOC1-APOE
NCOA2.9	3.26555365571385e-23	0.569818721594882	0.394	0.259	8.84965040698452e-21	APOC1-APOE
STAT6.8	3.08545351089162e-22	-0.746696708283113	0.229	0.365	8.36157901451628e-20	APOC1-APOE
YY1.3	4.55859453365658e-22	-0.637832059760718	0.279	0.411	1.23537911862093e-19	APOC1-APOE
MNT.8	3.22917509735323e-20	0.389357342439187	0.87	0.746	8.75106451382725e-18	APOC1-APOE
ZNF384.2	1.99546279387926e-19	0.470362172179152	0.281	0.195	5.40770417141279e-17	APOC1-APOE
TGIF2.7	3.93372085078733e-19	-0.528840146968067	0.751	0.832	1.06603835056337e-16	APOC1-APOE
THAP1.10	5.65211201733509e-19	-1.04919962902048	0.121	0.258	1.53172235669781e-16	APOC1-APOE
ZEB1.9	1.2704690858367e-18	-0.565789428775681	0.316	0.454	3.44297122261747e-16	APOC1-APOE
PROX1.8	2.26443000946784e-18	0.417520336968923	0.545	0.424	6.13660532565785e-16	APOC1-APOE
CTCFL.10	3.40256966162561e-18	-0.648292200890242	0.258	0.377	9.2209637830054e-16	APOC1-APOE
NFYA.10	3.5507864325845e-18	0.258035743669876	0.517	0.402	9.62263123230401e-16	APOC1-APOE
KLF4.4	4.32875455609031e-18	0.505440965301333	0.775	0.669	1.17309248470048e-15	APOC1-APOE
ONECUT1.5	1.28338495066901e-17	0.356555459096612	0.689	0.559	3.47797321631301e-15	APOC1-APOE
OTX2.10	2.02021436356139e-17	0.391912702656822	0.369	0.257	5.47478092525136e-15	APOC1-APOE
TFDP1.10	3.24952480838631e-17	0.333776398029102	0.748	0.648	8.8062122307269e-15	APOC1-APOE
SP1.11	7.70350023530585e-17	-0.857356146251834	0.147	0.295	2.08764856376789e-14	APOC1-APOE
TEAD4.12	1.93643707068949e-16	-1.06093372897015	0.211	0.335	5.24774446156851e-14	APOC1-APOE
TWIST1.7	2.86794809186236e-16	-0.520149809438586	0.305	0.429	7.772139328947e-14	APOC1-APOE
MEF2C.3	8.51560824321825e-16	0.46936140463145	0.263	0.182	2.30772983391215e-13	APOC1-APOE
TFAP2A.1	4.81243451251058e-15	0.4980589158183	0.345	0.231	1.30416975289037e-12	APOC1-APOE
KLF3.11	5.64332328816839e-15	0.353030245581794	0.499	0.394	1.52934061109363e-12	APOC1-APOE
RUNX3.8	1.16762192860077e-14	0.301359246165894	0.592	0.49	3.16425542650808e-12	APOC1-APOE
EHF.3	1.62704533689705e-14	-0.367390619394089	0.485	0.606	4.40929286299102e-12	APOC1-APOE
PDX1.7	1.29924352569513e-12	-0.27905124496421	0.236	0.303	3.52094995463381e-10	APOC1-APOE
HOXB13.2	1.38842357681235e-12	0.388604562843086	0.495	0.381	3.76262789316148e-10	APOC1-APOE
MBD2.9	2.10273806871413e-12	-0.364534777400285	0.296	0.394	5.6984201662153e-10	APOC1-APOE
ZNF217.6	1.38059008745755e-11	0.251391234814634	0.379	0.3	3.74139913700996e-09	APOC1-APOE
KDM5B.7	4.96839548984771e-11	0.254712863955119	0.305	0.238	1.34643517774873e-08	APOC1-APOE
RUNX1.7	6.31554020608698e-11	-0.665066394346243	0.38	0.496	1.71151139584957e-08	APOC1-APOE
FOXP2.8	8.87850576224326e-11	-0.388834668536192	0.622	0.693	2.40607506156792e-08	APOC1-APOE
ATF6.9	1.13665146469423e-10	-1.6637019931493	0.353	0.458	3.08032546932136e-08	APOC1-APOE
PKNOX1.3	2.33521754325484e-10	0.370948680945953	0.297	0.218	6.32843954222061e-08	APOC1-APOE
POU2F2.8	2.35918337502994e-10	-0.361885553092291	0.388	0.488	6.39338694633113e-08	APOC1-APOE
NFATC2.1	4.35027918433906e-10	0.369783833808036	0.913	0.965	1.17892565895588e-07	APOC1-APOE
NCOA1.3	4.83235229108384e-09	0.488654481150466	0.298	0.239	1.30956747088372e-06	APOC1-APOE
ZBTB33.8	1.59593260425817e-08	0.447438427945662	0.355	0.283	4.32497735753963e-06	APOC1-APOE
TEAD1.11	3.3037073653085e-08	0.303991320276922	0.393	0.332	8.95304695998603e-06	APOC1-APOE
FOXO1.11	3.34818948483617e-08	-0.524289385257349	0.342	0.42	9.07359350390603e-06	APOC1-APOE
NCOA3.7	4.85739567462441e-08	0.549982421292007	0.308	0.249	1.31635422782322e-05	APOC1-APOE
PRDM14.8	2.26140440058374e-07	-0.493589514148671	0.329	0.413	6.12840592558194e-05	APOC1-APOE
HSF1.7	6.56848145755479e-07	-0.371484695000948	0.425	0.392	0.000178005847499735	APOC1-APOE
CLOCK.2	7.61215780085835e-07	0.34920653401429	0.252	0.197	0.000206289476403261	APOC1-APOE
FOXP1.5	2.99649737143452e-06	-0.495846992210871	0.812	0.859	0.000812050787658756	APOC1-APOE
GFI1B.6	6.30764413625034e-06	0.257986765139468	0.421	0.359	0.00170937156092384	APOC1-APOE
CREB3L1.10	1.63251377656722e-05	-0.409858213640884	0.261	0.332	0.00442411233449717	APOC1-APOE
ZBTB11.9	1.78551549845227e-05	-0.403126626903186	0.25	0.3	0.00483874700080564	APOC1-APOE
NFE2L2.10	2.15295377510088e-05	-0.74505918115911	0.288	0.348	0.00583450473052338	APOC1-APOE
HOXA9.11	2.57160563564571e-05	-0.558346510115442	0.274	0.357	0.00696905127259987	APOC1-APOE
BHLHE40.12	3.81971597379719e-96	2.8985851039819	0.996	0.755	1.03514302889904e-93	FABP4-CCL22
ETS2.12	5.30724044548843e-88	-3.55732200044797	0.004	0.321	1.43826216072736e-85	FABP4-CCL22
PPARG.8	7.37782979317613e-88	2.15345214728019	0.894	0.363	1.99939187395073e-85	FABP4-CCL22
REL.10	1.7924506253493e-83	-4.83740799751138	0.042	0.502	4.8575411946966e-81	FABP4-CCL22
SPI1.10	2.73518958668212e-83	-4.1405034210009	0.004	0.375	7.41236377990856e-81	FABP4-CCL22
CEBPB.11	1.57746175963082e-81	-4.62351180256052	0.008	0.402	4.27492136859953e-79	FABP4-CCL22
SRF.10	6.64217569713565e-76	-1.83261835246361	0.114	0.555	1.80002961392376e-73	FABP4-CCL22
BATF.11	2.06294437552962e-74	-3.61688891436721	0.008	0.297	5.59057925768527e-72	FABP4-CCL22
TCF7L2.11	8.2799444382939e-74	-2.8842745124592	0.14	0.686	2.24386494277765e-71	FABP4-CCL22
RELA.11	5.98854894160188e-73	-3.99588810583851	0.053	0.434	1.62289676317411e-70	FABP4-CCL22
GATA1.8	2.59371301417256e-69	-1.52796432494828	0.303	0.795	7.02896226840765e-67	FABP4-CCL22
HHEX.9	7.41180422548447e-69	-1.9357219731999	0.144	0.622	2.00859894510629e-66	FABP4-CCL22
TAL1.9	6.10139239547299e-68	1.85969616093855	0.799	0.303	1.65347733917318e-65	FABP4-CCL22
TCF4.4	1.4366188789653e-67	1.7284175479026	0.689	0.221	3.89323716199595e-65	FABP4-CCL22
ZBTB7A.11	1.03610853954076e-66	1.86646810262223	1	0.735	2.80785414215545e-64	FABP4-CCL22
SMAD3.9	1.10230567680122e-62	-1.80499706839851	0.057	0.351	2.98724838413131e-60	FABP4-CCL22
E2F7.10	7.05156971807678e-62	-1.99575364632607	0.057	0.304	1.91097539359881e-59	FABP4-CCL22
FOS.11	8.31125037266469e-60	-2.31988765957878	0.034	0.31	2.25234885099213e-57	FABP4-CCL22
WT1.12	1.58073093269373e-59	-2.22480962176516	0.08	0.464	4.28378082760002e-57	FABP4-CCL22
MYB.5	9.27909195723526e-55	-1.45282594011684	0.364	0.789	2.51463392041075e-52	FABP4-CCL22
NFATC1.13	2.16489702311391e-54	-2.23508264437102	0.038	0.253	5.8668709326387e-52	FABP4-CCL22
ETS1.11	3.54853588927143e-53	-2.21342320153071	0.027	0.301	9.61653225992557e-51	FABP4-CCL22
JUN.12	3.97080643224391e-53	-3.70937115318062	0.045	0.452	1.0760885431381e-50	FABP4-CCL22
SMAD4.11	1.01997263427049e-51	-2.17781343819618	0.125	0.517	2.76412583887304e-49	FABP4-CCL22
RELB.11	1.3350785642494e-51	-2.45920157212191	0.087	0.568	3.61806290911588e-49	FABP4-CCL22
NR5A1.7	1.45974864813625e-46	-0.430057123788417	1	0.999	3.95591883644923e-44	FABP4-CCL22
SP4.3	2.0434737769865e-46	1.45435746529924	0.508	0.174	5.53781393563341e-44	FABP4-CCL22
THAP11.13	2.71457184590346e-44	-3.95729552114884	0.648	0.839	7.35648970239838e-42	FABP4-CCL22
GRHL2.11	1.20031335346367e-40	1.1751561191139	0.712	0.367	3.25284918788655e-38	FABP4-CCL22
NR1H3.12	1.66836968336943e-40	1.55711144591922	0.602	0.254	4.52128184193114e-38	FABP4-CCL22
LHX2.5	1.87831042085213e-40	1.1705468756988	0.686	0.352	5.09022124050927e-38	FABP4-CCL22
NFYB.5	8.47775629403688e-40	1.10304567696847	0.42	0.18	2.29747195568399e-37	FABP4-CCL22
FOXP2.9	1.77439471419904e-39	-1.55851624096856	0.348	0.695	4.8086096754794e-37	FABP4-CCL22
NFIC.9	6.99724812675846e-39	1.04010186655018	0.841	0.507	1.89625424235154e-36	FABP4-CCL22
MEIS2.3	3.06144524278078e-37	1.15850604062223	0.485	0.215	8.29651660793592e-35	FABP4-CCL22
STAT3.11	3.81329539834499e-35	-2.10635331975166	0.087	0.395	1.03340305295149e-32	FABP4-CCL22
NFKB2.11	4.28677097022482e-35	0.334772676982058	0.905	0.465	1.16171493293093e-32	FABP4-CCL22
ELK1.11	5.42171460615591e-35	-2.67339116325089	0.03	0.27	1.46928465826825e-32	FABP4-CCL22
IRF1.10	7.92034462322565e-35	-2.53372654369898	0.106	0.367	2.14641339289415e-32	FABP4-CCL22
THAP1.11	1.53836547962109e-34	-2.0298284393493	0.064	0.253	4.16897044977316e-32	FABP4-CCL22
TEAD4.13	2.67945079537115e-34	-2.07808202823061	0.064	0.332	7.26131165545582e-32	FABP4-CCL22
FOXL2.11	7.2384204927413e-34	-3.99330273401047	0.045	0.467	1.96161195353289e-31	FABP4-CCL22
RUNX1.8	1.11243707655817e-33	-1.6131779293927	0.227	0.494	3.01470447747264e-31	FABP4-CCL22
ATF2.11	1.15953495779881e-33	-1.68537308619803	0.061	0.266	3.14233973563478e-31	FABP4-CCL22
NR2F6.10	1.95515527556809e-33	-1.39606407898894	0.545	0.802	5.29847079678953e-31	FABP4-CCL22
NFKB1.12	2.61415940599236e-33	-3.95797666563896	0.053	0.4	7.08437199023929e-31	FABP4-CCL22
RUNX2.6	4.3062787111871e-33	0.85058201218006	0.508	0.234	1.16700153073171e-30	FABP4-CCL22
GATA3.10	2.14017295019648e-31	-2.00288603653797	0.167	0.501	5.79986869503246e-29	FABP4-CCL22
ZNF274.6	4.57721193011872e-30	1.09457924777434	0.981	0.907	1.24042443306217e-27	FABP4-CCL22
CREB1.8	4.79167651147838e-30	-1.24103053484725	0.11	0.348	1.29854433461064e-27	FABP4-CCL22
BHLHE22.6	2.25406017178057e-29	-1.2275256607093	0.322	0.618	6.10850306552534e-27	FABP4-CCL22
RFX5.9	2.58156686541183e-29	-2.76310997862405	0.292	0.601	6.99604620526606e-27	FABP4-CCL22
FOSL2.12	1.08593880306252e-28	-1.44265491138447	0.17	0.445	2.94289415629944e-26	FABP4-CCL22
STAT6.9	4.77336403513652e-28	-1.23941073146489	0.136	0.361	1.293581653522e-25	FABP4-CCL22
NEUROD1.6	2.12564957009439e-27	-1.25524279052605	0.208	0.476	5.76051033495579e-25	FABP4-CCL22
KLF4.5	3.49913809771378e-25	0.861487613773826	0.83	0.673	9.48266424480434e-23	FABP4-CCL22
ATF1.6	1.21468946080493e-24	-0.855820159032208	0.375	0.649	3.29180843878135e-22	FABP4-CCL22
MNT.9	1.90877123834554e-24	0.652195232948148	0.943	0.75	5.1727700559164e-22	FABP4-CCL22
CTCFL.11	2.08165876391455e-24	-1.14378883797713	0.163	0.374	5.64129525020843e-22	FABP4-CCL22
EPAS1.12	2.4133904941984e-24	-1.8100588873502	0.091	0.31	6.54028823927767e-22	FABP4-CCL22
AR.2	9.10516713751938e-24	0.88055953452913	0.299	0.144	2.46750029426775e-21	FABP4-CCL22
TEAD2.7	1.3901248879585e-23	0.737371254728923	0.443	0.234	3.76723844636752e-21	FABP4-CCL22
SOX9.10	2.83889037166109e-23	-0.643870076445608	0.542	0.778	7.69339290720156e-21	FABP4-CCL22
SREBF1.11	4.42989548976156e-23	0.423503124629275	0.686	0.402	1.20050167772538e-20	FABP4-CCL22
ONECUT1.6	5.12111048162411e-23	0.928609006890338	0.792	0.563	1.38782094052013e-20	FABP4-CCL22
RARA.12	4.10780767231041e-22	-1.60346732239208	0.205	0.498	1.11321587919612e-19	FABP4-CCL22
ZBTB11.10	4.99563694434961e-22	-1.53893375543788	0.11	0.301	1.35381761191875e-19	FABP4-CCL22
TP63.8	4.37486456625707e-21	-1.04282227463102	0.205	0.448	1.18558829745566e-18	FABP4-CCL22
NCOA2.10	2.11141725930916e-20	1.18778614215214	0.481	0.263	5.72194077272782e-18	FABP4-CCL22
HBP1.7	2.25429692710692e-20	-1.6363492798925	0.545	0.788	6.10914467245976e-18	FABP4-CCL22
CEBPA.12	3.09342279320417e-20	-1.46053862118355	0.091	0.337	8.38317576958331e-18	FABP4-CCL22
FLI1.13	3.45603541630645e-20	-1.29381064864012	0.284	0.518	9.36585597819049e-18	FABP4-CCL22
USF2.5	5.10185463046868e-19	0.568670610780983	0.598	0.378	1.38260260485701e-16	FABP4-CCL22
NR2C2.5	7.19460492974985e-19	0.430806496179647	0.314	0.198	1.94973793596221e-16	FABP4-CCL22
VDR.11	8.76781930769836e-19	-0.961639163092004	0.269	0.517	2.37607903238626e-16	FABP4-CCL22
TFAP2A.2	9.25892534621516e-19	0.845075682259693	0.466	0.233	2.50916876882431e-16	FABP4-CCL22
SP3.11	1.10450514208653e-18	-1.23134367944234	0.496	0.699	2.99320893505449e-16	FABP4-CCL22
BCL6.9	1.49267196363719e-18	0.828133713626063	0.943	0.855	4.0451410214568e-16	FABP4-CCL22
HOXB13.3	6.28850126939225e-18	0.732041813340237	0.617	0.384	1.7041838440053e-15	FABP4-CCL22
SREBF2.10	2.21080569387288e-17	0.301920881772109	0.591	0.374	5.9912834303955e-15	FABP4-CCL22
TP53.12	4.59797864417455e-17	-1.51320635492902	0.064	0.258	1.2460522125713e-14	FABP4-CCL22
KLF3.12	5.81569362425078e-17	1.02124655400782	0.621	0.396	1.57605297217196e-14	FABP4-CCL22
ZNF24.8	3.06299938904259e-16	-0.836069047812159	0.447	0.649	8.30072834430542e-14	FABP4-CCL22
PAX6.9	1.95905551969721e-15	-0.778261873421636	0.769	0.868	5.30904045837943e-13	FABP4-CCL22
FOXJ2.12	2.20832473929514e-15	0.986951350672736	0.519	0.3	5.98456004348982e-13	FABP4-CCL22
POU2F2.9	3.11813245245114e-15	-0.880677337621671	0.303	0.485	8.45013894614258e-13	FABP4-CCL22
FOSL1.9	1.04962221319684e-13	-0.666628899278213	0.258	0.409	2.84447619776342e-11	FABP4-CCL22
TCF12.11	1.41284096222521e-13	0.310945993665787	0.409	0.266	3.82879900763033e-11	FABP4-CCL22
YY1.4	1.65054163619085e-13	-0.829595872828545	0.246	0.406	4.47296783407722e-11	FABP4-CCL22
SOX11.11	2.21324383802856e-13	-0.744237079421532	0.477	0.669	5.99789080105739e-11	FABP4-CCL22
MBD1.8	3.67484229921731e-13	-1.08832388522209	0.826	0.904	9.95882263087892e-11	FABP4-CCL22
CREB3.9	6.16395547776794e-13	-0.989328823812579	0.152	0.259	1.67043193447511e-10	FABP4-CCL22
SP1.12	9.33649935321143e-13	-1.24378319550928	0.098	0.29	2.5301913247203e-10	FABP4-CCL22
PDX1.8	1.06927061034785e-12	-0.671095514010038	0.193	0.301	2.89772335404267e-10	FABP4-CCL22
FOXO4.5	1.90649203807379e-12	0.736620640349517	0.417	0.237	5.16659342317998e-10	FABP4-CCL22
TFAP2C.8	1.97111327603707e-12	0.723005064670135	0.773	0.658	5.34171697806045e-10	FABP4-CCL22
PROX1.9	2.31933445895402e-12	0.623209071246055	0.591	0.428	6.28539638376541e-10	FABP4-CCL22
ATF4.12	9.58824598676797e-12	-2.07638881184581	0.083	0.393	2.59841466241412e-09	FABP4-CCL22
GATA4.10	1.34269359101215e-11	-0.543182121211318	0.792	0.896	3.63869963164293e-09	FABP4-CCL22
TGIF2.8	2.87067869482849e-11	-0.69361438825606	0.705	0.829	7.77953926298521e-09	FABP4-CCL22
SNAI2.9	4.14594928845669e-11	0.658058981126151	0.856	0.732	1.12355225717176e-08	FABP4-CCL22
MYCN.4	4.26103495359419e-11	0.734526344345931	0.318	0.216	1.15474047242403e-08	FABP4-CCL22
FOXA1.6	6.82106700533884e-11	-0.459826134273426	0.473	0.642	1.84850915844683e-08	FABP4-CCL22
MBD2.10	7.97956828366777e-11	-0.687246045923844	0.22	0.391	2.16246300487397e-08	FABP4-CCL22
SIX2.8	1.22312433279316e-10	-0.580647584542949	0.277	0.462	3.31466694186945e-08	FABP4-CCL22
BCL11A.10	1.9998328340868e-10	-0.612922229149979	0.136	0.275	5.41954698037522e-08	FABP4-CCL22
HINFP.8	2.69316558401273e-10	0.550651488322225	0.424	0.263	7.2984787326745e-08	FABP4-CCL22
NFE2L1.5	1.90526174472887e-09	0.597087508865032	0.402	0.24	5.16325932821523e-07	FABP4-CCL22
NR4A1.3	6.12370128346727e-09	0.516736643525617	0.258	0.171	1.65952304781963e-06	FABP4-CCL22
ATF3.11	6.73342335564511e-09	0.254514486655193	0.924	0.823	1.82475772937982e-06	FABP4-CCL22
POU2F1.9	7.05763800139415e-09	-0.747578645188616	0.205	0.345	1.91261989837781e-06	FABP4-CCL22
EGR1.2	9.83603403727751e-09	0.706997246893218	0.288	0.164	2.66556522410221e-06	FABP4-CCL22
MYC.13	1.13047723150036e-08	-1.00659901812081	0.261	0.252	3.06359329736598e-06	FABP4-CCL22
NR3C1.10	2.06836155146273e-08	-0.537215659775198	0.659	0.728	5.605259804464e-06	FABP4-CCL22
MAZ.3	2.62405536028305e-08	0.471807013964176	0.273	0.176	7.11119002636706e-06	FABP4-CCL22
STAT5B.9	2.69376760949586e-08	-0.50065019325234	0.36	0.512	7.30011022173378e-06	FABP4-CCL22
ZNF384.3	4.83727271354715e-08	0.61258572679318	0.28	0.199	1.31090090537128e-05	FABP4-CCL22
NR2F2.1	1.12142908765578e-07	0.379146120321903	0.667	0.565	3.03907282754716e-05	FABP4-CCL22
POU4F2.9	1.1483724753201e-07	0.298064285101214	0.564	0.428	3.11208940811747e-05	FABP4-CCL22
GATA6.5	1.42253937802433e-07	-0.473893164618485	0.417	0.529	3.85508171444592e-05	FABP4-CCL22
JUND.12	1.69736440824477e-07	-0.854201336880522	0.314	0.457	4.59985754634332e-05	FABP4-CCL22
ZNF639.9	1.88764716399197e-07	-1.39896137689806	0.557	0.687	5.11552381441824e-05	FABP4-CCL22
MYBL2.11	2.41904427756752e-07	-0.620286339181817	0.292	0.389	6.55560999220797e-05	FABP4-CCL22
ERG.10	3.4354184146538e-07	0.333228589263922	0.667	0.53	9.3099839037118e-05	FABP4-CCL22
ESR2.8	5.96869556004021e-07	-0.57615707121212	0.288	0.401	0.00016175164967709	FABP4-CCL22
PRDM1.11	7.46089230657455e-07	-0.80863170086572	0.125	0.286	0.00020219018150817	FABP4-CCL22
MEF2B.12	7.80644410063025e-07	0.541965114760325	0.462	0.335	0.00021155463512708	FABP4-CCL22
KMT2A.6	8.1632157186552e-07	-0.331083254120594	0.856	0.928	0.000221223145975556	FABP4-CCL22
CUX1.9	1.39387889088164e-06	0.383588971974264	0.519	0.373	0.000377741179428924	FABP4-CCL22
FOXO3.7	1.8886346504359e-06	0.575400212386157	0.352	0.235	0.000511819990268129	FABP4-CCL22
SOX6.7	7.12036271190383e-06	-0.504110075610909	0.193	0.286	0.00192961829492594	FABP4-CCL22
GLI2.3	1.25440463130165e-05	-0.290642729333376	0.731	0.822	0.00339943655082748	FABP4-CCL22
TCF7.7	1.33031622038957e-05	-0.702658596510093	0.25	0.37	0.00360515695725573	FABP4-CCL22
CREB3L1.11	3.45084875132064e-05	-0.621872170257353	0.212	0.33	0.00935180011607893	FABP4-CCL22
[truncated: 3 more rows]

## Sheet: Legend
Dataset EV2: Top differentially active transcription factors as calculated with Dorothea
