# Supplementary material for: Monocytes differentiate along two alternative pathways during sterile inflammation
Source: EMBO Rep. 2023 May 16;24(7):e56308. doi: 10.15252/embr.202256308 (PMC10328069; doi:10.15252/embr.202256308)
Supplement: Supplementary file 5 — Source Data for Figure 1 [file EMBR-24-e56308-s003.zip]

Archive with 6 entries (4 files):
- figure 1/
- figure 1/.DS_Store
- __MACOSX/figure 1/._.DS_Store
- figure 1/Fig1E/
- figure 1/Fig1E/Annotations_seurat_final.xls
- __MACOSX/figure 1/Fig1E/._Annotations_seurat_final.xls
