# Supplementary material for: Monocytes differentiate along two alternative pathways during sterile inflammation
Source: EMBO Rep. 2023 May 16;24(7):e56308. doi: 10.15252/embr.202256308 (PMC10328069; doi:10.15252/embr.202256308)
Supplement: Supplementary file 5 — Source Data for Figure 1 [file EMBR-24-e56308-s003.zip › figure 1/Fig1E/Annotations_seurat_final.xls]

## Sheet: Annotation_Seurat_final_2023
barcode	time_point	donor	clusters_res.1.0	annotation_clusters
AGGTGTTGTACATTGC-1_1	Mono_24h	DonorA	4	LIPA-GPAT3
CAGGTATTCCTACCAC-1_1	Mono_24h	DonorA	11	CCL17
CAAGCTATCTGAATGC-1_1	Mono_24h	DonorA	6	MMP9
GCAGGCTTCGAGGCAA-1_1	Mono_24h	DonorA	0	pre-moDC
GATCCCTCAAAGCGTG-1_1	Mono_24h	DonorA	6	MMP9
ACAAAGAAGGCATCTT-1_1	Mono_24h	DonorA	4	LIPA-GPAT3
GTCCTCACAGTCACGC-1_1	Mono_24h	DonorA	4	LIPA-GPAT3
TTGGTTTAGTGTGTTC-1_1	Mono_24h	DonorA	6	MMP9
GAAGTAAAGACAAGCC-1_1	Mono_24h	DonorA	6	MMP9
CTGCGAGAGCTATCTG-1_1	Mono_24h	DonorA	6	MMP9
CAGCAGCAGGTAGCCA-1_1	Mono_24h	DonorA	6	MMP9
CATGCGGCATGATGCT-1_1	Mono_24h	DonorA	6	MMP9
TCGACGGAGGGAGGTG-1_1	Mono_24h	DonorA	6	MMP9
AGGCATTAGCTGGCCT-1_1	Mono_24h	DonorA	11	CCL17
GACGTTAAGAACGTGC-1_1	Mono_24h	DonorA	4	LIPA-GPAT3
TTTGGTTAGCTTGTGT-1_1	Mono_24h	DonorA	0	pre-moDC
AACAAGATCAGACCTA-1_1	Mono_24h	DonorA	0	pre-moDC
CAGATACAGCATTGAA-1_1	Mono_24h	DonorA	10	CD16
GTTCCGTTCTCGGTCT-1_1	Mono_24h	DonorA	5	OX40
ACGCACGAGCTAGTTC-1_1	Mono_24h	DonorA	4	LIPA-GPAT3
GCCAGTGTCTGAGTCA-1_1	Mono_24h	DonorA	5	OX40
GCACATATCCGAAGGA-1_1	Mono_24h	DonorA	4	LIPA-GPAT3
TGGGATTAGAGGCGTT-1_1	Mono_24h	DonorA	6	MMP9
CATACTTTCAAACGAA-1_1	Mono_24h	DonorA	11	CCL17
CAGGGCTCATTGCAAC-1_1	Mono_24h	DonorA	6	MMP9
TCAGCAAGTCGAGCAA-1_1	Mono_24h	DonorA	6	MMP9
ATTTCTGGTATTGGCT-1_1	Mono_24h	DonorA	6	MMP9
AATGCCATCGGTGCAC-1_1	Mono_24h	DonorA	4	LIPA-GPAT3
TGTTCCGGTGTATTCG-1_1	Mono_24h	DonorA	4	LIPA-GPAT3
CCTCCTCGTTCGTGCG-1_1	Mono_24h	DonorA	4	LIPA-GPAT3
CACGGGTGTGGATCGA-1_1	Mono_24h	DonorA	0	pre-moDC
GTCTCACTCCTGGGAC-1_1	Mono_24h	DonorA	4	LIPA-GPAT3
GTGGAAGCAATTGAAG-1_1	Mono_24h	DonorA	0	pre-moDC
ATCGTCCGTCAGACTT-1_1	Mono_24h	DonorA	6	MMP9
CTCCGATCAGACGGAT-1_1	Mono_24h	DonorA	5	OX40
GGTAACTAGAGGGTCT-1_1	Mono_24h	DonorA	6	MMP9
TCACATTAGTTTGAGA-1_1	Mono_24h	DonorA	7	CD1b-high
TCTATCACAATTGCAC-1_1	Mono_24h	DonorA	6	MMP9
GGATCTAGTGACATCT-1_1	Mono_24h	DonorA	5	OX40
TAAGCGTTCCTAAACG-1_1	Mono_24h	DonorA	6	MMP9
ATCTTCAAGAAACACT-1_1	Mono_24h	DonorA	6	MMP9
TCCCAGTCAAGGTCAG-1_1	Mono_24h	DonorA	6	MMP9
ACCATTTTCGGTTGTA-1_1	Mono_24h	DonorA	10	CD16
CCTATCGTCATCACTT-1_1	Mono_24h	DonorA	6	MMP9
GATTTCTGTCTGTAGT-1_1	Mono_24h	DonorA	6	MMP9
TGGGAAGCAAGATCCT-1_1	Mono_24h	DonorA	6	MMP9
CTATAGGAGAGAATCT-1_1	Mono_24h	DonorA	11	CCL17
ATTACCTAGTCTCTGA-1_1	Mono_24h	DonorA	4	LIPA-GPAT3
TCAGTTTAGCGAGGAG-1_1	Mono_24h	DonorA	6	MMP9
GTATTGGGTCTCACGG-1_1	Mono_24h	DonorA	5	OX40
GCCCAGACAAGGATGC-1_1	Mono_24h	DonorA	6	MMP9
CAGATTGCAATTAGGA-1_1	Mono_24h	DonorA	6	MMP9
CAAGGGACACGTTGGC-1_1	Mono_24h	DonorA	6	MMP9
GCGGAAAGTTGCTTGA-1_1	Mono_24h	DonorA	4	LIPA-GPAT3
CCTCTAGGTGTACAGG-1_1	Mono_24h	DonorA	0	pre-moDC
AAAGTCCCATGCCGCA-1_1	Mono_24h	DonorA	6	MMP9
AGTTCGAAGGACTATA-1_1	Mono_24h	DonorA	6	MMP9
TTTGATCAGCTGACTT-1_1	Mono_24h	DonorA	6	MMP9
AGTACTGCATGGCGCT-1_1	Mono_24h	DonorA	0	pre-moDC
TACAGGTCACACGGAA-1_1	Mono_24h	DonorA	0	pre-moDC
TCATACTGTTAAGGAT-1_1	Mono_24h	DonorA	4	LIPA-GPAT3
CAGGTATAGCCATCCG-1_1	Mono_24h	DonorA	0	pre-moDC
GGAGGTATCGGAAGGT-1_1	Mono_24h	DonorA	6	MMP9
GTCCACTCAAAGACTA-1_1	Mono_24h	DonorA	6	MMP9
CCTAAGAAGTTGGCTT-1_1	Mono_24h	DonorA	7	CD1b-high
TCATGGACACAGTCCG-1_1	Mono_24h	DonorA	5	OX40
TAATCTCGTCTGTCAA-1_1	Mono_24h	DonorA	5	OX40
TCGACCTGTCTACATG-1_1	Mono_24h	DonorA	6	MMP9
CATTCTAAGGCCATAG-1_1	Mono_24h	DonorA	8	APOC1-APOE
TCGAACAAGACCAACG-1_1	Mono_24h	DonorA	10	CD16
ATGCATGCATTCTTCA-1_1	Mono_24h	DonorA	6	MMP9
AAACGAAAGCGAGTCA-1_1	Mono_24h	DonorA	4	LIPA-GPAT3
AATGAAGAGCTCGGCT-1_1	Mono_24h	DonorA	6	MMP9
TCCATCGAGCTAAACA-1_1	Mono_24h	DonorA	0	pre-moDC
ATAGGCTCAGAACGCA-1_1	Mono_24h	DonorA	8	APOC1-APOE
ATGGAGGGTCCTATAG-1_1	Mono_24h	DonorA	6	MMP9
CATCCCATCCATCTAT-1_1	Mono_24h	DonorA	11	CCL17
CTCAGTCAGGGTCACA-1_1	Mono_24h	DonorA	6	MMP9
GGAAGTGAGTCATCGT-1_1	Mono_24h	DonorA	6	MMP9
TCAGTGAGTCTACAAC-1_1	Mono_24h	DonorA	6	MMP9
GGCACGTAGCGGTAGT-1_1	Mono_24h	DonorA	6	MMP9
CCAATTTTCCCAGTGG-1_1	Mono_24h	DonorA	4	LIPA-GPAT3
TCACACCGTTAATCGC-1_1	Mono_24h	DonorA	8	APOC1-APOE
TTCTTCCGTGTTTACG-1_1	Mono_24h	DonorA	6	MMP9
CACTGTCTCGTCAGAT-1_1	Mono_24h	DonorA	4	LIPA-GPAT3
TTAGGCATCGCAGATT-1_1	Mono_24h	DonorA	5	OX40
TTCTAGTGTGGCAGAT-1_1	Mono_24h	DonorA	0	pre-moDC
GTCTTTAGTGTAGGAC-1_1	Mono_24h	DonorA	0	pre-moDC
TCAGTTTGTTGCCAAT-1_1	Mono_24h	DonorA	6	MMP9
TCAGTGAGTGTTTACG-1_1	Mono_24h	DonorA	0	pre-moDC
ACGTCCTCAGAGCTAG-1_1	Mono_24h	DonorA	6	MMP9
GCCAGCATCTTACGTT-1_1	Mono_24h	DonorA	6	MMP9
AGGACTTCATGGGAAC-1_1	Mono_24h	DonorA	6	MMP9
CTGCATCAGCCTCGTG-1_1	Mono_24h	DonorA	6	MMP9
CCTGTTGGTTCATCGA-1_1	Mono_24h	DonorA	5	OX40
TCATCCGAGTTACTCG-1_1	Mono_24h	DonorA	0	pre-moDC
TTTCACAGTGATGGCA-1_1	Mono_24h	DonorA	0	pre-moDC
ATCTTCAGTCGAGTTT-1_1	Mono_24h	DonorA	6	MMP9
TACGTCCTCACGAGGA-1_1	Mono_24h	DonorA	6	MMP9
TCACTCGGTGTATTGC-1_1	Mono_24h	DonorA	6	MMP9
TTTGGTTGTGATAGAT-1_1	Mono_24h	DonorA	12	FABP4-CCL22
CTCCTTTTCCCTTCCC-1_1	Mono_24h	DonorA	8	APOC1-APOE
ATGGGAGAGCACGTCC-1_1	Mono_24h	DonorA	1	M-IRF4
CTCCACACACACCTTC-1_1	Mono_24h	DonorA	6	MMP9
GTTACGAGTACCTTCC-1_1	Mono_24h	DonorA	6	MMP9
TCGAAGTTCACGGGAA-1_1	Mono_24h	DonorA	4	LIPA-GPAT3
GGGTTTAAGAACTGAT-1_1	Mono_24h	DonorA	6	MMP9
TTTAGTCCATTGTCGA-1_1	Mono_24h	DonorA	6	MMP9
TTCTTCCAGGCGAACT-1_1	Mono_24h	DonorA	6	MMP9
TTACCATCATCATCTT-1_1	Mono_24h	DonorA	0	pre-moDC
AGGATCTGTCCTTTGC-1_1	Mono_24h	DonorA	0	pre-moDC
ACACCAAAGCTTAGTC-1_1	Mono_24h	DonorA	4	LIPA-GPAT3
ATGGTTGAGGTCATAA-1_1	Mono_24h	DonorA	6	MMP9
AGAAATGTCGCGGACT-1_1	Mono_24h	DonorA	10	CD16
CGATGCGTCGCTTGAA-1_1	Mono_24h	DonorA	6	MMP9
CACTAAGTCCACTTTA-1_1	Mono_24h	DonorA	4	LIPA-GPAT3
TCTACCGGTCTTAGTG-1_1	Mono_24h	DonorA	6	MMP9
TATCAGGAGTGGTTCT-1_1	Mono_24h	DonorA	6	MMP9
GACACGCCAATTTCGG-1_1	Mono_24h	DonorA	5	OX40
TGATTCTTCTGTCGCT-1_1	Mono_24h	DonorA	5	OX40
AATCGACCAATTCTTC-1_1	Mono_24h	DonorA	4	LIPA-GPAT3
GCGATCGTCCTAGAGT-1_1	Mono_24h	DonorA	6	MMP9
ACATGCATCTGCGGCA-1_1	Mono_24h	DonorA	0	pre-moDC
CGGAATTGTCTCAGGC-1_1	Mono_24h	DonorA	6	MMP9
TCCCACACAAGTATAG-1_1	Mono_24h	DonorA	6	MMP9
GTGGTTAAGATCCGAG-1_1	Mono_24h	DonorA	10	CD16
TGTACAGAGTAAGAGG-1_1	Mono_24h	DonorA	6	MMP9
TCGGGTGAGTATTGCC-1_1	Mono_24h	DonorA	6	MMP9
AAAGTCCCACATACTG-1_1	Mono_24h	DonorA	6	MMP9
TGTTGAGGTCCAAAGG-1_1	Mono_24h	DonorA	6	MMP9
CCCATTGCAGAACGCA-1_1	Mono_24h	DonorA	10	CD16
CCACGAGGTCAGTCTA-1_1	Mono_24h	DonorA	6	MMP9
TGTACAGAGACGCATG-1_1	Mono_24h	DonorA	0	pre-moDC
AATGGAATCATAAGGA-1_1	Mono_24h	DonorA	6	MMP9
CATCGCTCAGATTCGT-1_1	Mono_24h	DonorA	4	LIPA-GPAT3
GTTCGCTAGAATCCCT-1_1	Mono_24h	DonorA	0	pre-moDC
TGAATCGGTGCCTTCT-1_1	Mono_24h	DonorA	0	pre-moDC
CACTAAGTCCCGGTAG-1_1	Mono_24h	DonorA	6	MMP9
GTAAGTCGTTCTCCAC-1_1	Mono_24h	DonorA	6	MMP9
CAACGATAGGGTAATT-1_1	Mono_24h	DonorA	6	MMP9
GCCAGGTAGGAGGGTG-1_1	Mono_24h	DonorA	6	MMP9
TCAGTCCCAAGCGGAT-1_1	Mono_24h	DonorA	6	MMP9
CATTCTATCGACGCGT-1_1	Mono_24h	DonorA	6	MMP9
AACCTGACAGCGATTT-1_1	Mono_24h	DonorA	6	MMP9
TTACAGGGTAGGATAT-1_1	Mono_24h	DonorA	6	MMP9
GCACATACAGGCTCTG-1_1	Mono_24h	DonorA	5	OX40
TGAGCATAGATAGTGT-1_1	Mono_24h	DonorA	5	OX40
TCCCACATCGAATCCA-1_1	Mono_24h	DonorA	6	MMP9
AGATGCTGTGCTCTTC-1_1	Mono_24h	DonorA	11	CCL17
CAGATACGTGACTCGC-1_1	Mono_24h	DonorA	6	MMP9
TGAGGTTGTCAACCAT-1_1	Mono_24h	DonorA	5	OX40
CAGAGCCAGTCGAAAT-1_1	Mono_24h	DonorA	6	MMP9
CTGTAGAGTTAGGACG-1_1	Mono_24h	DonorA	12	FABP4-CCL22
CTGTATTGTTCGGCGT-1_1	Mono_24h	DonorA	4	LIPA-GPAT3
CGTTGGGTCCTTATAC-1_1	Mono_24h	DonorA	6	MMP9
AAGAACAGTGCACATT-1_1	Mono_24h	DonorA	6	MMP9
ATGACCATCTCCGAGG-1_1	Mono_24h	DonorA	4	LIPA-GPAT3
CATTCCGTCTAGTCAG-1_1	Mono_24h	DonorA	4	LIPA-GPAT3
CAAGACTTCAGGGTAG-1_1	Mono_24h	DonorA	6	MMP9
GACGTTACATTCACCC-1_1	Mono_24h	DonorA	4	LIPA-GPAT3
CAGCACGTCGAGCCTG-1_1	Mono_24h	DonorA	6	MMP9
TGCTTGCGTTGGTACT-1_1	Mono_24h	DonorA	6	MMP9
GATCATGAGCCTTTGA-1_1	Mono_24h	DonorA	6	MMP9
TCTTAGTCACGGTAGA-1_1	Mono_24h	DonorA	4	LIPA-GPAT3
TCATTACCATCGCCTT-1_1	Mono_24h	DonorA	6	MMP9
AGTACTGCATACTGAC-1_1	Mono_24h	DonorA	0	pre-moDC
CTATCTAAGCGTATGG-1_1	Mono_24h	DonorA	4	LIPA-GPAT3
ATCCCTGCATGGAAGC-1_1	Mono_24h	DonorA	6	MMP9
CACGTTCCACACGGTC-1_1	Mono_24h	DonorA	5	OX40
GTCTACCTCTTGGGCG-1_1	Mono_24h	DonorA	6	MMP9
TACCCACGTACTCAAC-1_1	Mono_24h	DonorA	5	OX40
TGGGAGAGTCATGCAT-1_1	Mono_24h	DonorA	4	LIPA-GPAT3
CTCCTTTCACTAAACC-1_1	Mono_24h	DonorA	5	OX40
CCCAACTCAAGCTCTA-1_1	Mono_24h	DonorA	5	OX40
CTTGAGAAGCAACAAT-1_1	Mono_24h	DonorA	0	pre-moDC
GGAGGTATCTAGACAC-1_1	Mono_24h	DonorA	12	FABP4-CCL22
ATCACTTGTCGTCATA-1_1	Mono_24h	DonorA	5	OX40
TCTGGCTCAATAACCC-1_1	Mono_24h	DonorA	6	MMP9
GATAGAATCAAGATAG-1_1	Mono_24h	DonorA	6	MMP9
CCGTTCATCCGTCCTA-1_1	Mono_24h	DonorA	0	pre-moDC
ACTGTGAAGTAGTGCG-1_1	Mono_24h	DonorA	6	MMP9
CGAGTTACAACGATTC-1_1	Mono_24h	DonorA	6	MMP9
CAGGTATTCAAGCCCG-1_1	Mono_24h	DonorA	6	MMP9
GGGTGTCCAATAACGA-1_1	Mono_24h	DonorA	6	MMP9
TCGGTCTGTACTCCGG-1_1	Mono_24h	DonorA	4	LIPA-GPAT3
GTCATGATCTTCCGTG-1_1	Mono_24h	DonorA	6	MMP9
TCTCACGAGCTCTTCC-1_1	Mono_24h	DonorA	0	pre-moDC
ATGTCTTGTTTGGAAA-1_1	Mono_24h	DonorA	5	OX40
GGCTGTGGTCGAGTTT-1_1	Mono_24h	DonorA	6	MMP9
TATTGCTAGGTCATAA-1_1	Mono_24h	DonorA	6	MMP9
GAAGGGTAGCGACATG-1_1	Mono_24h	DonorA	0	pre-moDC
CCGGGTATCTGCCTGT-1_1	Mono_24h	DonorA	6	MMP9
GTTCATTTCCCTTCCC-1_1	Mono_24h	DonorA	8	APOC1-APOE
CGTCCATGTACTGCCG-1_1	Mono_24h	DonorA	6	MMP9
ATGAAAGCAGGTGACA-1_1	Mono_24h	DonorA	6	MMP9
CACCGTTCAGCGCGTT-1_1	Mono_24h	DonorA	0	pre-moDC
AAGACAACATAACTCG-1_1	Mono_24h	DonorA	0	pre-moDC
TGTCAGATCACCTTAT-1_1	Mono_24h	DonorA	6	MMP9
TTCACCGCACCCTTAC-1_1	Mono_24h	DonorA	10	CD16
AGAGAATCATCCAATG-1_1	Mono_24h	DonorA	0	pre-moDC
CTCCACACATGCCGGT-1_1	Mono_24h	DonorA	6	MMP9
TTGTGTTTCCTTACCG-1_1	Mono_24h	DonorA	6	MMP9
GCAGCTGTCCCTGTTG-1_1	Mono_24h	DonorA	5	OX40
GTGGAAGTCGTAGTGT-1_1	Mono_24h	DonorA	5	OX40
GCACGTGTCGAGAACG-1_1	Mono_24h	DonorA	6	MMP9
ATTCATCGTAGACACG-1_1	Mono_24h	DonorA	0	pre-moDC
GTCTTTATCCGTGTCT-1_1	Mono_24h	DonorA	5	OX40
AGTTAGCCAGCCTACG-1_1	Mono_24h	DonorA	11	CCL17
CTGCTCAAGCGTTCCG-1_1	Mono_24h	DonorA	6	MMP9
GGCGTCAGTGTGTTTG-1_1	Mono_24h	DonorA	6	MMP9
CGGGTGTTCCCATACC-1_1	Mono_24h	DonorA	0	pre-moDC
TCATCATCACTTCCTG-1_1	Mono_24h	DonorA	6	MMP9
AACGAAATCCCTCAAC-1_1	Mono_24h	DonorA	0	pre-moDC
CTTCAATGTTCTATCT-1_1	Mono_24h	DonorA	4	LIPA-GPAT3
AGCTACAGTCGAAACG-1_1	Mono_24h	DonorA	5	OX40
ATGGATCCAAGCTGTT-1_1	Mono_24h	DonorA	0	pre-moDC
CTACGGGCAGAACATA-1_1	Mono_24h	DonorA	6	MMP9
CGAAGGAGTGTTTGCA-1_1	Mono_24h	DonorA	10	CD16
AACCTTTGTAGAAACT-1_1	Mono_24h	DonorA	5	OX40
GGGACAAGTCATCCGG-1_1	Mono_24h	DonorA	0	pre-moDC
GTCATCCTCTTACTGT-1_1	Mono_24h	DonorA	4	LIPA-GPAT3
AGGGCCTCAGTGACCC-1_1	Mono_24h	DonorA	4	LIPA-GPAT3
CTGCTCACACCCATAA-1_1	Mono_24h	DonorA	6	MMP9
CGAGAAGTCACGACTA-1_1	Mono_24h	DonorA	6	MMP9
TATCAGGTCCGGCAAC-1_1	Mono_24h	DonorA	1	M-IRF4
GAGTCTATCAGCCCAG-1_1	Mono_24h	DonorA	6	MMP9
TGGGTTATCTCGAACA-1_1	Mono_24h	DonorA	4	LIPA-GPAT3
TTTATGCGTCGATTCA-1_1	Mono_24h	DonorA	6	MMP9
CTGGTCTAGAACTCCT-1_1	Mono_24h	DonorA	0	pre-moDC
TGCCGAGTCTAGCCTC-1_1	Mono_24h	DonorA	0	pre-moDC
CTCCACATCCGCTGTT-1_1	Mono_24h	DonorA	5	OX40
AACCTTTGTAGTCCTA-1_1	Mono_24h	DonorA	4	LIPA-GPAT3
CGTTAGAGTGCAGGAT-1_1	Mono_24h	DonorA	11	CCL17
ATTTACCGTAATACCC-1_1	Mono_24h	DonorA	6	MMP9
GTTATGGAGAGTAACT-1_1	Mono_24h	DonorA	11	CCL17
GCCCAGAGTATTGACC-1_1	Mono_24h	DonorA	4	LIPA-GPAT3
CTGTCGTCATGGACAG-1_1	Mono_24h	DonorA	5	OX40
TCCTAATTCTCGTGGG-1_1	Mono_24h	DonorA	6	MMP9
TTTGACTAGCAAGGAA-1_1	Mono_24h	DonorA	0	pre-moDC
GCCATTCAGAGAGCAA-1_1	Mono_24h	DonorA	4	LIPA-GPAT3
ATGGATCAGACATACA-1_1	Mono_24h	DonorA	6	MMP9
CCTCCAAGTTGTTGCA-1_1	Mono_24h	DonorA	0	pre-moDC
TTTGGTTCATCATCCC-1_1	Mono_24h	DonorA	0	pre-moDC
TCATGGATCTCGTGGG-1_1	Mono_24h	DonorA	0	pre-moDC
GAGCCTGCACCCAAGC-1_1	Mono_24h	DonorA	6	MMP9
GTCACGGGTTACCTGA-1_1	Mono_24h	DonorA	3	M-IL1B
TGAGCATCATTCGATG-1_1	Mono_24h	DonorA	5	OX40
CCTAAGACACAGCGCT-1_1	Mono_24h	DonorA	11	CCL17
GTGTCCTCATTCCTCG-1_1	Mono_24h	DonorA	6	MMP9
CACACAAAGTTAGTAG-1_1	Mono_24h	DonorA	6	MMP9
CGATGCGAGGTCGACA-1_1	Mono_24h	DonorA	5	OX40
GTGGGAAAGCTGACCC-1_1	Mono_24h	DonorA	6	MMP9
ACATCGATCAACTCTT-1_1	Mono_24h	DonorA	10	CD16
CGTAATGAGATTAGCA-1_1	Mono_24h	DonorA	6	MMP9
GCAGCTGCATGAGTAA-1_1	Mono_24h	DonorA	5	OX40
GTCATTTTCCAGCCTT-1_1	Mono_24h	DonorA	0	pre-moDC
AAACGCTCAGCAGTAG-1_1	Mono_24h	DonorA	6	MMP9
AGGCCACAGTGCCCGT-1_1	Mono_24h	DonorA	6	MMP9
GATTTCTAGGTCACTT-1_1	Mono_24h	DonorA	10	CD16
GCATCTCCAATAGGGC-1_1	Mono_24h	DonorA	0	pre-moDC
ACACAGTAGTCAGCGA-1_1	Mono_24h	DonorA	6	MMP9
AGAGAGCCAGAGATTA-1_1	Mono_24h	DonorA	4	LIPA-GPAT3
ATCGTCCAGGGATCGT-1_1	Mono_24h	DonorA	5	OX40
TCACGGGTCGCTCCTA-1_1	Mono_24h	DonorA	4	LIPA-GPAT3
ACGTAGTCATTGCCGG-1_1	Mono_24h	DonorA	4	LIPA-GPAT3
ATATCCTAGTATGTAG-1_1	Mono_24h	DonorA	0	pre-moDC
TACCTGCGTCAGGTGA-1_1	Mono_24h	DonorA	6	MMP9
CGAAGTTGTGTGGTCC-1_1	Mono_24h	DonorA	6	MMP9
GGGATCCGTCCTTGTC-1_1	Mono_24h	DonorA	0	pre-moDC
TACCCGTGTTCGTACA-1_1	Mono_24h	DonorA	5	OX40
AGCGCCAGTAGGCAAC-1_1	Mono_24h	DonorA	6	MMP9
GACATCATCGCCCAGA-1_1	Mono_24h	DonorA	5	OX40
GAACACTGTCTCAGGC-1_1	Mono_24h	DonorA	4	LIPA-GPAT3
ACGGTCGCAGGTCAAG-1_1	Mono_24h	DonorA	6	MMP9
TGATGCATCTGAGGCC-1_1	Mono_24h	DonorA	11	CCL17
AGCCAATGTGCCCAGT-1_1	Mono_24h	DonorA	4	LIPA-GPAT3
CGTTGGGCATAGATGA-1_1	Mono_24h	DonorA	5	OX40
TCATACTTCAACCTTT-1_1	Mono_24h	DonorA	6	MMP9
AGCATCAAGCCTTGAT-1_1	Mono_24h	DonorA	0	pre-moDC
ACTGTGACAGGTTCCG-1_1	Mono_24h	DonorA	6	MMP9
CTAGACACACAACGCC-1_1	Mono_24h	DonorA	5	OX40
TGAATCGTCCTCCACA-1_1	Mono_24h	DonorA	0	pre-moDC
AGACCATGTACCCGCA-1_1	Mono_24h	DonorA	4	LIPA-GPAT3
TCGGATATCTCGCAGG-1_1	Mono_24h	DonorA	10	CD16
CGTAGTAGTTGCCATA-1_1	Mono_24h	DonorA	6	MMP9
CGTTAGATCCATAAGC-1_1	Mono_24h	DonorA	7	CD1b-high
CACTGGGCACAGAGCA-1_1	Mono_24h	DonorA	5	OX40
CTCCACACAATCTAGC-1_1	Mono_24h	DonorA	5	OX40
GGGCCATCACAGTCAT-1_1	Mono_24h	DonorA	6	MMP9
CGGAACCTCATGAGAA-1_1	Mono_24h	DonorA	6	MMP9
TATTCCAAGTCACTCA-1_1	Mono_24h	DonorA	6	MMP9
GTTGAACTCATGTCTT-1_1	Mono_24h	DonorA	6	MMP9
CACGAATTCTGGTGCG-1_1	Mono_24h	DonorA	6	MMP9
TCGACGGCATGATGCT-1_1	Mono_24h	DonorA	6	MMP9
CGGAGAAGTGCCTATA-1_1	Mono_24h	DonorA	4	LIPA-GPAT3
GTCTAGAGTTTCGTAG-1_1	Mono_24h	DonorA	4	LIPA-GPAT3
CACCGTTGTACTCGTA-1_1	Mono_24h	DonorA	6	MMP9
CCGGACAGTGAGCTCC-1_1	Mono_24h	DonorA	6	MMP9
ACGGTCGGTTTCCCAC-1_1	Mono_24h	DonorA	11	CCL17
CAGATCACAGCGACCT-1_1	Mono_24h	DonorA	4	LIPA-GPAT3
AGTCTCCGTCTCAGGC-1_1	Mono_24h	DonorA	5	OX40
TTCCTAAAGGTTACCT-1_1	Mono_24h	DonorA	6	MMP9
ATGAGTCGTGATTAGA-1_1	Mono_24h	DonorA	4	LIPA-GPAT3
TCTTGCGCACAACGAG-1_1	Mono_24h	DonorA	6	MMP9
TGCTGAACAATCTCTT-1_1	Mono_24h	DonorA	6	MMP9
GGCGTCATCCTTCGAC-1_1	Mono_24h	DonorA	5	OX40
GTTAGTGTCGAGAGCA-1_1	Mono_24h	DonorA	5	OX40
CTTCCTTGTGCAATAA-1_1	Mono_24h	DonorA	6	MMP9
CTCCCAAAGCTCACTA-1_1	Mono_24h	DonorA	4	LIPA-GPAT3
GGAGGATGTATAGCTC-1_1	Mono_24h	DonorA	5	OX40
TTCCAATGTATCGCAT-1_1	Mono_24h	DonorA	6	MMP9
GCCCAGAAGTTTGGCT-1_1	Mono_24h	DonorA	7	CD1b-high
GCACATACAACTCGTA-1_1	Mono_24h	DonorA	4	LIPA-GPAT3
TTATTGCGTATCGTGT-1_1	Mono_24h	DonorA	6	MMP9
GCCATGGGTAATACCC-1_1	Mono_24h	DonorA	6	MMP9
TAATCTCAGTGTACCT-1_1	Mono_24h	DonorA	6	MMP9
GGCACGTCAGTCACGC-1_1	Mono_24h	DonorA	6	MMP9
ATGATCGCACGACTAT-1_1	Mono_24h	DonorA	6	MMP9
CTCCATGTCGTAACAC-1_1	Mono_24h	DonorA	10	CD16
CCACCATGTGCAAGAC-1_1	Mono_24h	DonorA	9	ISG
CTCAGGGGTGTTATCG-1_1	Mono_24h	DonorA	6	MMP9
ATCTCTACAGGAATCG-1_1	Mono_24h	DonorA	0	pre-moDC
GTAATCGGTCTGTGCG-1_1	Mono_24h	DonorA	6	MMP9
TACTTACAGTGCCAGA-1_1	Mono_24h	DonorA	6	MMP9
TGATGGTAGGTTTACC-1_1	Mono_24h	DonorA	5	OX40
TGCGATACAGTTCACA-1_1	Mono_24h	DonorA	11	CCL17
GTGAGTTTCTAGATCG-1_1	Mono_24h	DonorA	6	MMP9
ATTCTTGAGGCGATAC-1_1	Mono_24h	DonorA	6	MMP9
CTGTGAAAGCAAATGT-1_1	Mono_24h	DonorA	6	MMP9
TCTTGCGGTACCGTCG-1_1	Mono_24h	DonorA	11	CCL17
ATGGTTGTCCAGTACA-1_1	Mono_24h	DonorA	6	MMP9
TCACGCTAGCTACTAC-1_1	Mono_24h	DonorA	4	LIPA-GPAT3
CGCCAGATCACCCATC-1_1	Mono_24h	DonorA	8	APOC1-APOE
TCGACCTCATATAGCC-1_1	Mono_24h	DonorA	4	LIPA-GPAT3
TTGCCTGCATGTTACG-1_1	Mono_24h	DonorA	5	OX40
GCACTAAAGTACAACA-1_1	Mono_24h	DonorA	6	MMP9
GTCAGCGGTCTACACA-1_1	Mono_24h	DonorA	0	pre-moDC
TCTTTGACAGCTATAC-1_1	Mono_24h	DonorA	0	pre-moDC
ATGGGAGTCTGGGCAC-1_1	Mono_24h	DonorA	6	MMP9
TGCAGTAGTGTCGCTG-1_1	Mono_24h	DonorA	1	M-IRF4
CAACCTCTCAACTTTC-1_1	Mono_24h	DonorA	8	APOC1-APOE
AACAGGGTCACTGATG-1_1	Mono_24h	DonorA	6	MMP9
CATCGGGTCTGGTCAA-1_1	Mono_24h	DonorA	6	MMP9
GAAGCCCTCTTCCAGC-1_1	Mono_24h	DonorA	10	CD16
GTCCACTCAACACAGG-1_1	Mono_24h	DonorA	6	MMP9
GTTGTAGAGTGGTGGT-1_1	Mono_24h	DonorA	6	MMP9
TTCGCTGGTGTAGGAC-1_1	Mono_24h	DonorA	0	pre-moDC
AACCCAATCACTCACC-1_1	Mono_24h	DonorA	6	MMP9
GGAGAACCACACACGC-1_1	Mono_24h	DonorA	5	OX40
CGGAACCAGTGATAAC-1_1	Mono_24h	DonorA	4	LIPA-GPAT3
TCGAACACAATATCCG-1_1	Mono_24h	DonorA	4	LIPA-GPAT3
ACAACCATCTTTGGAG-1_1	Mono_24h	DonorA	6	MMP9
AATTCCTAGCCAAGCA-1_1	Mono_24h	DonorA	6	MMP9
CGGGTCACATACCAGT-1_1	Mono_24h	DonorA	6	MMP9
AGCATCAGTCCGATCG-1_1	Mono_24h	DonorA	6	MMP9
TTTGATCAGTTGCGCC-1_1	Mono_24h	DonorA	6	MMP9
CGATGCGAGGTCATCT-1_1	Mono_24h	DonorA	4	LIPA-GPAT3
TATATCCGTTGGCCTG-1_1	Mono_24h	DonorA	6	MMP9
TGTAACGTCTTGCAAG-1_1	Mono_24h	DonorA	4	LIPA-GPAT3
AGGACGAGTATGACAA-1_1	Mono_24h	DonorA	0	pre-moDC
TATCTTGTCCGTTGGG-1_1	Mono_24h	DonorA	5	OX40
TAGGGTTTCCATTCGC-1_1	Mono_24h	DonorA	0	pre-moDC
GGGTAGAGTGGACTGA-1_1	Mono_24h	DonorA	8	APOC1-APOE
TGGGAGACAAGGCTTT-1_1	Mono_24h	DonorA	6	MMP9
TCCTTCTCATTGAAGA-1_1	Mono_24h	DonorA	6	MMP9
GTGGAAGTCGTGACTA-1_1	Mono_24h	DonorA	4	LIPA-GPAT3
TCCATCGCATTCGGGC-1_1	Mono_24h	DonorA	6	MMP9
CATCCGTCATGGGTCC-1_1	Mono_24h	DonorA	11	CCL17
TACCCGTTCTTGGAAC-1_1	Mono_24h	DonorA	6	MMP9
TACGCTCAGAGCAGAA-1_1	Mono_24h	DonorA	6	MMP9
AGTACTGGTCAAACGG-1_1	Mono_24h	DonorA	0	pre-moDC
GAGGGATCAAACTAGA-1_1	Mono_24h	DonorA	0	pre-moDC
TGCATGAGTTGTGGCC-1_1	Mono_24h	DonorA	4	LIPA-GPAT3
CCGTGAGGTGCCTACG-1_1	Mono_24h	DonorA	8	APOC1-APOE
GACTCAACACTAGGTT-1_1	Mono_24h	DonorA	6	MMP9
TAGACTGCACGTCGTG-1_1	Mono_24h	DonorA	6	MMP9
CGCAGGTGTATTCCGA-1_1	Mono_24h	DonorA	4	LIPA-GPAT3
TGATGCAAGACGGATC-1_1	Mono_24h	DonorA	8	APOC1-APOE
GCAACATGTGCGGCTT-1_1	Mono_24h	DonorA	8	APOC1-APOE
ACCCTTGTCTTCTGTA-1_1	Mono_24h	DonorA	6	MMP9
GAGTTTGAGTACTGTC-1_1	Mono_24h	DonorA	6	MMP9
TACACCCAGTCATGGG-1_1	Mono_24h	DonorA	9	ISG
CGATCGGAGCGTTCAT-1_1	Mono_24h	DonorA	6	MMP9
CACGAATGTCTAATCG-1_1	Mono_24h	DonorA	5	OX40
CCCTCAACAGGCTATT-1_1	Mono_24h	DonorA	6	MMP9
TGACTCCGTGCCTGCA-1_1	Mono_24h	DonorA	5	OX40
AACAACCTCGTTATCT-1_1	Mono_24h	DonorA	0	pre-moDC
GATGAGGCAGTTTCAG-1_1	Mono_24h	DonorA	0	pre-moDC
TTCCAATAGTAGGTTA-1_1	Mono_24h	DonorA	6	MMP9
TGAGCGCGTTGCGGCT-1_1	Mono_24h	DonorA	5	OX40
AGAACAAGTTACGCCG-1_1	Mono_24h	DonorA	6	MMP9
GAGTTGTAGGGTTAAT-1_1	Mono_24h	DonorA	0	pre-moDC
GAGCTGCCACAGTCCG-1_1	Mono_24h	DonorA	6	MMP9
GGTAACTGTCCATAGT-1_1	Mono_24h	DonorA	6	MMP9
CATTGAGGTACAGTTC-1_1	Mono_24h	DonorA	11	CCL17
GCAACCGGTGTATACC-1_1	Mono_24h	DonorA	6	MMP9
AAAGGGCTCCCTTCCC-1_1	Mono_24h	DonorA	6	MMP9
TGTGTGATCTGGGCAC-1_1	Mono_24h	DonorA	1	M-IRF4
TGGTTAGTCAGGGATG-1_1	Mono_24h	DonorA	6	MMP9
TGATCTTAGATCCCGC-1_1	Mono_24h	DonorA	5	OX40
TCCGATCGTCTCCCTA-1_1	Mono_24h	DonorA	11	CCL17
TTAGGCACATCAGTGT-1_1	Mono_24h	DonorA	5	OX40
AACCTGACACTCATAG-1_1	Mono_24h	DonorA	10	CD16
TGGTAGTTCCCTGGTT-1_1	Mono_24h	DonorA	0	pre-moDC
ATCCATTGTCTGCATA-1_1	Mono_24h	DonorA	10	CD16
AGACTCAAGCACACCC-1_1	Mono_24h	DonorA	0	pre-moDC
AGATCGTTCAATGCAC-1_1	Mono_24h	DonorA	5	OX40
TATGTTCGTGGAACCA-1_1	Mono_24h	DonorA	6	MMP9
CCAATTTGTCGTTCAA-1_1	Mono_24h	DonorA	10	CD16
ATAGAGATCTAGCCTC-1_1	Mono_24h	DonorA	0	pre-moDC
CCTACGTGTCTATGAC-1_1	Mono_24h	DonorA	10	CD16
TTTGACTTCCTTATCA-1_1	Mono_24h	DonorA	6	MMP9
CCCGGAATCTAGACAC-1_1	Mono_24h	DonorA	6	MMP9
CAGATCAAGGCCTGAA-1_1	Mono_24h	DonorA	5	OX40
TTGAGTGGTTGTCCCT-1_1	Mono_24h	DonorA	6	MMP9
AGGTCATCACTGAATC-1_1	Mono_24h	DonorA	4	LIPA-GPAT3
TGATGGTTCTGCATGA-1_1	Mono_24h	DonorA	10	CD16
GCTTTCGGTCGCATTA-1_1	Mono_24h	DonorA	5	OX40
ATCGCCTCACCGGCTA-1_1	Mono_24h	DonorA	6	MMP9
TTTACGTGTATACCCA-1_1	Mono_24h	DonorA	6	MMP9
GACTGATCACACAGCC-1_1	Mono_24h	DonorA	0	pre-moDC
TGCTTCGAGCGTGTCC-1_1	Mono_24h	DonorA	4	LIPA-GPAT3
AGTCACACAACATACC-1_1	Mono_24h	DonorA	5	OX40
TCGTGCTGTACGGATG-1_1	Mono_24h	DonorA	6	MMP9
GATGAGGAGAACGTGC-1_1	Mono_24h	DonorA	6	MMP9
TATTGCTCATCGCCTT-1_1	Mono_24h	DonorA	6	MMP9
TACTTCAAGGAGGGTG-1_1	Mono_24h	DonorA	6	MMP9
GTAAGTCTCTTCGTAT-1_1	Mono_24h	DonorA	11	CCL17
GCTTGGGAGGTTGGAC-1_1	Mono_24h	DonorA	6	MMP9
AACACACCAACGATTC-1_1	Mono_24h	DonorA	6	MMP9
ATTCCCGAGAGAAGGT-1_1	Mono_24h	DonorA	6	MMP9
TCCTGCAGTGCAGTGA-1_1	Mono_24h	DonorA	0	pre-moDC
CCACGTTAGCACTCGC-1_1	Mono_24h	DonorA	6	MMP9
TGGGCTGAGCACTAGG-1_1	Mono_24h	DonorA	5	OX40
ACAGGGAAGTATTGCC-1_1	Mono_24h	DonorA	6	MMP9
GTCAGCGTCATTGTGG-1_1	Mono_24h	DonorA	6	MMP9
CTCCAACGTTATCTTC-1_1	Mono_24h	DonorA	6	MMP9
CCTCCTCTCGCTAAAC-1_1	Mono_24h	DonorA	1	M-IRF4
GCAACCGGTTATGTGC-1_1	Mono_24h	DonorA	6	MMP9
TCATTACGTTTCGTTT-1_1	Mono_24h	DonorA	0	pre-moDC
AGAGAATGTATGGAAT-1_1	Mono_24h	DonorA	6	MMP9
AGGCTGCAGAGGTGCT-1_1	Mono_24h	DonorA	4	LIPA-GPAT3
TCATATCAGGCCACTC-1_1	Mono_24h	DonorA	5	OX40
TCTTCCTCATATACCG-1_1	Mono_24h	DonorA	0	pre-moDC
CGTTGGGCAAGAATAC-1_1	Mono_24h	DonorA	6	MMP9
GAGTTACAGTGCTCGC-1_1	Mono_24h	DonorA	6	MMP9
CACGGGTCAAGCAATA-1_1	Mono_24h	DonorA	6	MMP9
GCAGTTACAAGAAACT-1_1	Mono_24h	DonorA	4	LIPA-GPAT3
TAACACGTCTTTACAC-1_1	Mono_24h	DonorA	6	MMP9
AGTCATGAGAGAGCGG-1_1	Mono_24h	DonorA	6	MMP9
TATCGCCAGCGATCGA-1_1	Mono_24h	DonorA	6	MMP9
AGTCATGCAGCGTAGA-1_1	Mono_24h	DonorA	6	MMP9
GTGTTAGTCTTCTCAA-1_1	Mono_24h	DonorA	6	MMP9
GTTTACTAGGATACAT-1_1	Mono_24h	DonorA	0	pre-moDC
AACAAAGCATGGATCT-1_1	Mono_24h	DonorA	8	APOC1-APOE
TGCTTGCGTATGCTTG-1_1	Mono_24h	DonorA	6	MMP9
TCATGTTGTCCAGAAG-1_1	Mono_24h	DonorA	6	MMP9
CTGCCTAGTTATGTCG-1_1	Mono_24h	DonorA	4	LIPA-GPAT3
TCATTCAGTGGCAGAT-1_1	Mono_24h	DonorA	4	LIPA-GPAT3
GGTTGTAAGGACGCTA-1_1	Mono_24h	DonorA	6	MMP9
TTTATGCAGTAGTGCG-1_1	Mono_24h	DonorA	0	pre-moDC
AGGGTTTCACTGTCCT-1_1	Mono_24h	DonorA	0	pre-moDC
AGATAGAGTAGTTAGA-1_1	Mono_24h	DonorA	0	pre-moDC
AAGTGAAAGGAGATAG-1_1	Mono_24h	DonorA	6	MMP9
ATGGGAGTCACACCGG-1_1	Mono_24h	DonorA	5	OX40
GGAGAACTCTTAGCCC-1_1	Mono_24h	DonorA	6	MMP9
CAGATACGTCTTCCGT-1_1	Mono_24h	DonorA	6	MMP9
GCAACATAGTGCTAGG-1_1	Mono_24h	DonorA	6	MMP9
TATTGCTGTGACAACG-1_1	Mono_24h	DonorA	0	pre-moDC
GTCACTCCATCATTTC-1_1	Mono_24h	DonorA	5	OX40
TCGTGCTTCACCTCTG-1_1	Mono_24h	DonorA	4	LIPA-GPAT3
AATCGACTCACCTGGG-1_1	Mono_24h	DonorA	6	MMP9
TATTGCTCAGGTAGTG-1_1	Mono_24h	DonorA	6	MMP9
GCAGGCTAGGCTATCT-1_1	Mono_24h	DonorA	6	MMP9
TTCCTAAAGGCCCACT-1_1	Mono_24h	DonorA	0	pre-moDC
GGGCTACCACGCACCA-1_1	Mono_24h	DonorA	8	APOC1-APOE
GACTCTCTCTTCTCAA-1_1	Mono_24h	DonorA	6	MMP9
GACAGCCTCCGGCAGT-1_1	Mono_24h	DonorA	0	pre-moDC
CACAGGCCACAACCGC-1_1	Mono_24h	DonorA	0	pre-moDC
CCGATCTAGTATGACA-1_1	Mono_24h	DonorA	9	ISG
CTGGTCTCAACCTATG-1_1	Mono_24h	DonorA	4	LIPA-GPAT3
TGCTCCAGTGACCGTC-1_1	Mono_24h	DonorA	6	MMP9
TACCTCGTCTCACCCA-1_1	Mono_24h	DonorA	11	CCL17
TCTATACGTTTACACG-1_1	Mono_24h	DonorA	6	MMP9
AACCCAAAGAGGATGA-1_1	Mono_24h	DonorA	0	pre-moDC
TTGTTTGCACCACTGG-1_1	Mono_24h	DonorA	8	APOC1-APOE
GATCAGTCACCAGTTA-1_1	Mono_24h	DonorA	6	MMP9
GACCCAGGTTGCATGT-1_1	Mono_24h	DonorA	6	MMP9
AACAACCAGCTCACTA-1_1	Mono_24h	DonorA	5	OX40
GTGTGATAGACTCCGC-1_1	Mono_24h	DonorA	4	LIPA-GPAT3
TACCTCGCATCATCTT-1_1	Mono_24h	DonorA	11	CCL17
TCGTGGGGTAATGCTC-1_1	Mono_24h	DonorA	10	CD16
TCACACCAGCCTTGAT-1_1	Mono_24h	DonorA	6	MMP9
TGGGAAGCACCATAAC-1_1	Mono_24h	DonorA	6	MMP9
TTTAGTCGTAATCAAG-1_1	Mono_24h	DonorA	4	LIPA-GPAT3
TGGTACAGTAGGAAAG-1_1	Mono_24h	DonorA	0	pre-moDC
TAGACTGTCGCATAGT-1_1	Mono_24h	DonorA	0	pre-moDC
CATGAGTAGACTCATC-1_1	Mono_24h	DonorA	4	LIPA-GPAT3
GGGTTATCAAAGCACG-1_1	Mono_24h	DonorA	6	MMP9
CTGATCCTCCGATCGG-1_1	Mono_24h	DonorA	6	MMP9
GAATCACTCTAGACAC-1_1	Mono_24h	DonorA	11	CCL17
AGGTGTTCATCGAAGG-1_1	Mono_24h	DonorA	4	LIPA-GPAT3
TTCCGGTAGTGCGCTC-1_1	Mono_24h	DonorA	6	MMP9
AATCACGCATCCTTCG-1_1	Mono_24h	DonorA	6	MMP9
AGTCACACAGAATGTA-1_1	Mono_24h	DonorA	8	APOC1-APOE
ATCGGATCATGGCGCT-1_1	Mono_24h	DonorA	6	MMP9
TGAACGTAGGTTCATC-1_1	Mono_24h	DonorA	6	MMP9
GAGAGGTGTGACTCGC-1_1	Mono_24h	DonorA	4	LIPA-GPAT3
CCTCAGTAGCCTCGTG-1_1	Mono_24h	DonorA	6	MMP9
ACGGTCGCATCGCTGG-1_1	Mono_24h	DonorA	10	CD16
TCGCACTGTACATACC-1_1	Mono_24h	DonorA	6	MMP9
CACGTTCTCTATTCGT-1_1	Mono_24h	DonorA	9	ISG
AGGATAATCACTCACC-1_1	Mono_24h	DonorA	6	MMP9
CTTCTCTAGGTTGAGC-1_1	Mono_24h	DonorA	6	MMP9
AGCCACGCACAAGTTC-1_1	Mono_24h	DonorA	6	MMP9
GTGGTTACAAAGCGTG-1_1	Mono_24h	DonorA	4	LIPA-GPAT3
CTATAGGCAGCGTAGA-1_1	Mono_24h	DonorA	6	MMP9
AATAGAGCAGGACAGT-1_1	Mono_24h	DonorA	0	pre-moDC
GGGTTATGTGATAGAT-1_1	Mono_24h	DonorA	6	MMP9
ATCCCTGTCCTTTGAT-1_1	Mono_24h	DonorA	5	OX40
TAATCTCGTGACCGAA-1_1	Mono_24h	DonorA	5	OX40
TCCTGCAAGCTGAAGC-1_1	Mono_24h	DonorA	6	MMP9
ATCGTGATCAGTGCGC-1_1	Mono_24h	DonorA	6	MMP9
AATGACCAGTCTCTGA-1_1	Mono_24h	DonorA	6	MMP9
CTCGAGGCACGCTGTG-1_1	Mono_24h	DonorA	6	MMP9
TTACAGGGTGCACGCT-1_1	Mono_24h	DonorA	5	OX40
ATGGGAGCAACGCCCA-1_1	Mono_24h	DonorA	4	LIPA-GPAT3
CATCCGTCATCCGGCA-1_1	Mono_24h	DonorA	4	LIPA-GPAT3
ATAGGCTTCTGGCCAG-1_1	Mono_24h	DonorA	5	OX40
TCCAGAACAGGCGTTC-1_1	Mono_24h	DonorA	6	MMP9
CTGTATTTCGAAGTGG-1_1	Mono_24h	DonorA	4	LIPA-GPAT3
ACGTACAAGCGTTAGG-1_1	Mono_24h	DonorA	5	OX40
GTCATTTGTGTGGACA-1_1	Mono_24h	DonorA	6	MMP9
AGTACTGAGCTCTATG-1_1	Mono_24h	DonorA	5	OX40
ACGGTCGCAATTCTCT-1_1	Mono_24h	DonorA	4	LIPA-GPAT3
GGAGGTATCCACGAAT-1_1	Mono_24h	DonorA	0	pre-moDC
TTCCAATGTAAGTTAG-1_1	Mono_24h	DonorA	6	MMP9
CCAAGCGAGGTTCACT-1_1	Mono_24h	DonorA	4	LIPA-GPAT3
ACCAACACAGTAGAAT-1_1	Mono_24h	DonorA	0	pre-moDC
GCTTGGGTCTGAGATC-1_1	Mono_24h	DonorA	11	CCL17
ATCGTAGCACGACAAG-1_1	Mono_24h	DonorA	6	MMP9
AGGGTGATCTGAATGC-1_1	Mono_24h	DonorA	10	CD16
CTTTCGGGTTCAATCG-1_1	Mono_24h	DonorA	11	CCL17
CGTTCTGCACTCAAGT-1_1	Mono_24h	DonorA	9	ISG
TATACCTGTGTACGCC-1_1	Mono_24h	DonorA	0	pre-moDC
AGTTCGATCGCCAACG-1_1	Mono_24h	DonorA	6	MMP9
TTTGACTAGGTCCTGC-1_1	Mono_24h	DonorA	6	MMP9
AGAGCCCTCGGAACTT-1_1	Mono_24h	DonorA	5	OX40
AGGAAATCAGGAGACT-1_1	Mono_24h	DonorA	4	LIPA-GPAT3
GCAACATGTCGGAAAC-1_1	Mono_24h	DonorA	11	CCL17
TCATATCCAGCAATTC-1_1	Mono_24h	DonorA	6	MMP9
CACAGATTCACCTCAC-1_1	Mono_24h	DonorA	5	OX40
TGGGATTAGTGGGAAA-1_1	Mono_24h	DonorA	4	LIPA-GPAT3
CCACGAGGTTGTTGAC-1_1	Mono_24h	DonorA	6	MMP9
ACGGGTCTCTGCTGAA-1_1	Mono_24h	DonorA	6	MMP9
GTCTAGACAGCCATTA-1_1	Mono_24h	DonorA	8	APOC1-APOE
GATCAGTAGGTTGCCC-1_1	Mono_24h	DonorA	4	LIPA-GPAT3
GCCAGCAAGTTGCATC-1_1	Mono_24h	DonorA	4	LIPA-GPAT3
TACCCGTGTCTGTCAA-1_1	Mono_24h	DonorA	11	CCL17
CTTTCGGCAATCTCTT-1_1	Mono_24h	DonorA	5	OX40
CTGTGGGGTAACAGTA-1_1	Mono_24h	DonorA	4	LIPA-GPAT3
AGCGCTGAGATCCCGC-1_1	Mono_24h	DonorA	6	MMP9
CCAATTTTCGGTGCAC-1_1	Mono_24h	DonorA	6	MMP9
TGGAGGATCGTCACCT-1_1	Mono_24h	DonorA	0	pre-moDC
CATTCTAGTGACCTGC-1_1	Mono_24h	DonorA	5	OX40
GAGCCTGCATATCTCT-1_1	Mono_24h	DonorA	6	MMP9
AGTCTCCAGTTAACGA-1_1	Mono_24h	DonorA	6	MMP9
TCTATACAGGCATCAG-1_1	Mono_24h	DonorA	0	pre-moDC
TGCTCGTTCCTATTGT-1_1	Mono_24h	DonorA	4	LIPA-GPAT3
AGGGTCCAGTTCCAGT-1_1	Mono_24h	DonorA	6	MMP9
AGCGCCAGTCAAGGCA-1_1	Mono_24h	DonorA	0	pre-moDC
TTCTTGAGTGTTAGCT-1_1	Mono_24h	DonorA	6	MMP9
AGGGTGATCCCGAACG-1_1	Mono_24h	DonorA	6	MMP9
ATGAGTCGTCACGTGC-1_1	Mono_24h	DonorA	6	MMP9
CCGGTAGGTTGCTAGT-1_1	Mono_24h	DonorA	6	MMP9
AGGAATAGTCGTTCAA-1_1	Mono_24h	DonorA	4	LIPA-GPAT3
AAAGGATTCACTGATG-1_1	Mono_24h	DonorA	4	LIPA-GPAT3
CTCAACCTCCACCTGT-1_1	Mono_24h	DonorA	6	MMP9
AGTTCGACACCTCTAC-1_1	Mono_24h	DonorA	8	APOC1-APOE
TCCGGGAGTCCAAATC-1_1	Mono_24h	DonorA	0	pre-moDC
ACTTATCCACCCAAGC-1_1	Mono_24h	DonorA	5	OX40
GAGTCTAGTACTCCGG-1_1	Mono_24h	DonorA	4	LIPA-GPAT3
AGGATAATCCCTCTAG-1_1	Mono_24h	DonorA	4	LIPA-GPAT3
GAGTGTTTCTGTTCAT-1_1	Mono_24h	DonorA	5	OX40
CAACAACGTCCCGCAA-1_1	Mono_24h	DonorA	6	MMP9
TCCAGAAGTACCTAAC-1_1	Mono_24h	DonorA	6	MMP9
AGATGCTGTTCTTCAT-1_1	Mono_24h	DonorA	0	pre-moDC
GACGCTGCACTGAGGA-1_1	Mono_24h	DonorA	6	MMP9
CTATCTAAGAATTGCA-1_1	Mono_24h	DonorA	6	MMP9
ATCCTATGTAGTGATA-1_1	Mono_24h	DonorA	11	CCL17
ATGAGGGAGTCATCGT-1_1	Mono_24h	DonorA	4	LIPA-GPAT3
TTGACCCGTCGATGCC-1_1	Mono_24h	DonorA	5	OX40
TATTTCGAGATAGCTA-1_1	Mono_24h	DonorA	6	MMP9
ACAAGCTCAGGCGTTC-1_1	Mono_24h	DonorA	10	CD16
CTCAAGAGTAGTGTGG-1_1	Mono_24h	DonorA	6	MMP9
ATAGACCAGGGAGGCA-1_1	Mono_24h	DonorA	10	CD16
TTCCGTGTCGCGTTTC-1_1	Mono_24h	DonorA	6	MMP9
CCGATGGGTACTGTTG-1_1	Mono_24h	DonorA	10	CD16
GACTATGTCCCTCGTA-1_1	Mono_24h	DonorA	0	pre-moDC
TTATTGCGTTTCTTAC-1_1	Mono_24h	DonorA	8	APOC1-APOE
CGTCCATAGGTTGTTC-1_1	Mono_24h	DonorA	6	MMP9
TGGGCTGGTGTAGCAG-1_1	Mono_24h	DonorA	6	MMP9
TCAGGGCCATTGAAAG-1_1	Mono_24h	DonorA	5	OX40
TCATACTCAATCACGT-1_1	Mono_24h	DonorA	6	MMP9
GGGACCTTCGAGTGAG-1_1	Mono_24h	DonorA	6	MMP9
CATACAGTCCGCGAGT-1_1	Mono_24h	DonorA	6	MMP9
TTGGGTAAGCATCAGG-1_1	Mono_24h	DonorA	8	APOC1-APOE
AGGCATTCATTCCTCG-1_1	Mono_24h	DonorA	6	MMP9
TCCGTGTCACTGAGTT-1_1	Mono_24h	DonorA	6	MMP9
GTCGTAAAGGTGGTTG-1_1	Mono_24h	DonorA	0	pre-moDC
TCATTCACATCAGTCA-1_1	Mono_24h	DonorA	6	MMP9
GAATCACTCAGAGTGG-1_1	Mono_24h	DonorA	6	MMP9
CCACCATAGTCATAGA-1_1	Mono_24h	DonorA	5	OX40
TCATTCATCTAGCCAA-1_1	Mono_24h	DonorA	5	OX40
TGAACGTTCCTCGCAT-1_1	Mono_24h	DonorA	11	CCL17
GCAACATAGACGTCCC-1_1	Mono_24h	DonorA	6	MMP9
TGCACGGTCGATACAC-1_1	Mono_24h	DonorA	8	APOC1-APOE
CAGTTCCCATGTGTCA-1_1	Mono_24h	DonorA	5	OX40
TTCCAATGTGACGTCC-1_1	Mono_24h	DonorA	5	OX40
AATAGAGTCTGCTTAT-1_1	Mono_24h	DonorA	4	LIPA-GPAT3
GTAGAAAGTCAGACTT-1_1	Mono_24h	DonorA	6	MMP9
AATTCCTTCCGTACGG-1_1	Mono_24h	DonorA	4	LIPA-GPAT3
TCACACCTCAGCAGAG-1_1	Mono_24h	DonorA	6	MMP9
TCGCACTCACTACGGC-1_1	Mono_24h	DonorA	10	CD16
TCTCTGGTCAGCTCTC-1_1	Mono_24h	DonorA	5	OX40
ATTTCTGGTAACGTTC-1_1	Mono_24h	DonorA	5	OX40
GTCATTTGTAGCCAGA-1_1	Mono_24h	DonorA	1	M-IRF4
ACACCAACATCGCTCT-1_1	Mono_24h	DonorA	3	M-IL1B
CAACGATTCCACTAGA-1_1	Mono_24h	DonorA	6	MMP9
ACTATGGCAGACACAG-1_1	Mono_24h	DonorA	4	LIPA-GPAT3
CAGATTGCATTCATCT-1_1	Mono_24h	DonorA	0	pre-moDC
CGGTCAGTCAAGTAAG-1_1	Mono_24h	DonorA	7	CD1b-high
TAGATCGAGCCATGCC-1_1	Mono_24h	DonorA	10	CD16
TACCGGGAGAACTTCC-1_1	Mono_24h	DonorA	6	MMP9
GTGTAACAGTCGTCTA-1_1	Mono_24h	DonorA	5	OX40
TTCACCGAGTTGTACC-1_1	Mono_24h	DonorA	5	OX40
CTCATGCAGTTCTCTT-1_1	Mono_24h	DonorA	11	CCL17
CTGTGGGAGCGAATGC-1_1	Mono_24h	DonorA	6	MMP9
CATGCCTCACACACTA-1_1	Mono_24h	DonorA	5	OX40
CGGTCAGCATAATCCG-1_1	Mono_24h	DonorA	6	MMP9
CAGATACGTGTTGCCG-1_1	Mono_24h	DonorA	4	LIPA-GPAT3
ATGTCCCCAGTATGAA-1_1	Mono_24h	DonorA	4	LIPA-GPAT3
ATCATTCCATTGGATC-1_1	Mono_24h	DonorA	6	MMP9
ACCAACAAGACTGGGT-1_1	Mono_24h	DonorA	9	ISG
TAACTTCTCGTAACTG-1_1	Mono_24h	DonorA	11	CCL17
TCATTCAGTCCTACGG-1_1	Mono_24h	DonorA	4	LIPA-GPAT3
TGCGATAAGATCCGAG-1_1	Mono_24h	DonorA	6	MMP9
AGTAGTCGTGGTCCCA-1_1	Mono_24h	DonorA	5	OX40
TTTATGCTCATTATCC-1_1	Mono_24h	DonorA	6	MMP9
GACAGCCTCCAAGAGG-1_1	Mono_24h	DonorA	6	MMP9
CAAGGGATCACTCTTA-1_1	Mono_24h	DonorA	4	LIPA-GPAT3
AAAGAACTCTTACCGC-1_1	Mono_24h	DonorA	6	MMP9
CCTTCAGCAACGTATC-1_1	Mono_24h	DonorA	4	LIPA-GPAT3
ATCACTTTCACGGTCG-1_1	Mono_24h	DonorA	6	MMP9
AGTCAACCATCGTGCG-1_1	Mono_24h	DonorA	6	MMP9
GCTTTCGTCGGCATTA-1_1	Mono_24h	DonorA	6	MMP9
TGCATCCTCTATTGTC-1_1	Mono_24h	DonorA	0	pre-moDC
GGGCGTTGTCACAATC-1_1	Mono_24h	DonorA	4	LIPA-GPAT3
TACTGCCGTATGAGAT-1_1	Mono_24h	DonorA	7	CD1b-high
TCTGGCTAGGTGCCTC-1_1	Mono_24h	DonorA	6	MMP9
GAATAGAGTCTGCATA-1_1	Mono_24h	DonorA	4	LIPA-GPAT3
TCGTGCTCACAGTGAG-1_1	Mono_24h	DonorA	6	MMP9
GGGATGAAGGCGACAT-1_1	Mono_24h	DonorA	0	pre-moDC
AATTTCCGTGTCTTCC-1_1	Mono_24h	DonorA	0	pre-moDC
ACGGGTCTCGATCCCT-1_1	Mono_24h	DonorA	6	MMP9
TGACCCTGTTACCGTA-1_1	Mono_24h	DonorA	10	CD16
ATCGTCCTCGTGCAGC-1_1	Mono_24h	DonorA	6	MMP9
TGGAGGAGTGTCATTG-1_1	Mono_24h	DonorA	6	MMP9
GCAGCCACATCGTGGC-1_1	Mono_24h	DonorA	4	LIPA-GPAT3
ACGTCCTGTATCGCAT-1_1	Mono_24h	DonorA	5	OX40
CAACCAAGTATCTTCT-1_1	Mono_24h	DonorA	0	pre-moDC
CTGGCAGTCCATAGGT-1_1	Mono_24h	DonorA	4	LIPA-GPAT3
AGACCATTCAAGTGGG-1_1	Mono_24h	DonorA	1	M-IRF4
AACGGGACATTCTGTT-1_1	Mono_24h	DonorA	6	MMP9
TGCTCGTCACACCAGC-1_1	Mono_24h	DonorA	6	MMP9
GTAACCAAGACGATAT-1_1	Mono_24h	DonorA	6	MMP9
GATAGCTAGGGACAGG-1_1	Mono_24h	DonorA	10	CD16
GTGCACGTCGTAGTCA-1_1	Mono_24h	DonorA	4	LIPA-GPAT3
GGCTGTGCAAGAGTAT-1_1	Mono_24h	DonorA	6	MMP9
TTCAATCGTCAGTCTA-1_1	Mono_24h	DonorA	4	LIPA-GPAT3
AAAGAACTCAGCGCAC-1_1	Mono_24h	DonorA	0	pre-moDC
TGATCAGGTCTGCATA-1_1	Mono_24h	DonorA	5	OX40
CCACACTCACAGCGCT-1_1	Mono_24h	DonorA	6	MMP9
TCCGATCTCAGTGTTG-1_1	Mono_24h	DonorA	6	MMP9
TATCAGGTCCATCTGC-1_1	Mono_24h	DonorA	6	MMP9
GAAGCGATCAGGACAG-1_1	Mono_24h	DonorA	10	CD16
CCACACTGTTGAGGAC-1_1	Mono_24h	DonorA	10	CD16
ACACGCGTCGGCCCAA-1_1	Mono_24h	DonorA	5	OX40
TCGCTTGGTCAAGCGA-1_1	Mono_24h	DonorA	0	pre-moDC
CCCTCTCTCTTACGGA-1_1	Mono_24h	DonorA	10	CD16
ACTACGATCCGTCACT-1_1	Mono_24h	DonorA	5	OX40
TTCGCTGGTCCAGAAG-1_1	Mono_24h	DonorA	4	LIPA-GPAT3
TACGGTAGTGCTCCGA-1_1	Mono_24h	DonorA	6	MMP9
TGATCAGTCTAGGAAA-1_1	Mono_24h	DonorA	0	pre-moDC
GGATGTTAGAGGTTAT-1_1	Mono_24h	DonorA	6	MMP9
CTACCCAGTGCATCTA-1_1	Mono_24h	DonorA	6	MMP9
GTTCTATTCCGTTGGG-1_1	Mono_24h	DonorA	4	LIPA-GPAT3
GACACGCGTATCGGTT-1_1	Mono_24h	DonorA	6	MMP9
TGACCCTGTGTCTTAG-1_1	Mono_24h	DonorA	5	OX40
CCCGAAGCAGATCACT-1_1	Mono_24h	DonorA	5	OX40
TACCCACCAGCGTGAA-1_1	Mono_24h	DonorA	6	MMP9
CTTAGGATCAACTACG-1_1	Mono_24h	DonorA	4	LIPA-GPAT3
TGCGATACAGGTCAGA-1_1	Mono_24h	DonorA	5	OX40
TTAGGGTGTACATTGC-1_1	Mono_24h	DonorA	0	pre-moDC
TCGTGGGGTGAACCGA-1_1	Mono_24h	DonorA	2	M-CXCL8
CCGGTAGAGAAGTCTA-1_1	Mono_24h	DonorA	6	MMP9
GATCAGTGTAGACAAT-1_1	Mono_24h	DonorA	6	MMP9
CAGATTGAGATTAGTG-1_1	Mono_24h	DonorA	6	MMP9
GTGTAACAGTAGTGCG-1_1	Mono_24h	DonorA	6	MMP9
TGCACGGAGACTAGAT-1_1	Mono_24h	DonorA	11	CCL17
GCTACCTAGATAGCTA-1_1	Mono_24h	DonorA	6	MMP9
ACTTTCAGTAGACAAT-1_1	Mono_24h	DonorA	5	OX40
TGTCCTGCAGACATCT-1_1	Mono_24h	DonorA	10	CD16
GAGGCCTCAGGCGATA-1_1	Mono_24h	DonorA	4	LIPA-GPAT3
CCGGTGATCGGAGTAG-1_1	Mono_24h	DonorA	6	MMP9
TGTGCGGCATGGGTCC-1_1	Mono_24h	DonorA	0	pre-moDC
ATAGGCTGTCCTGGTG-1_1	Mono_24h	DonorA	4	LIPA-GPAT3
TGGGAGAGTTCTCGTC-1_1	Mono_24h	DonorA	6	MMP9
TAGGGTTTCTTGTGCC-1_1	Mono_24h	DonorA	11	CCL17
GTGCTTCCATGAGGGT-1_1	Mono_24h	DonorA	5	OX40
GTACAACGTTCGGTCG-1_1	Mono_24h	DonorA	5	OX40
GTTGTAGGTTGGCCGT-1_1	Mono_24h	DonorA	6	MMP9
CTCTCGAGTCTACAGT-1_1	Mono_24h	DonorA	6	MMP9
GTTAGACGTTCTCTAT-1_1	Mono_24h	DonorA	6	MMP9
ATTCCTAGTAAGGTCG-1_1	Mono_24h	DonorA	5	OX40
CAACCAAAGTTGCATC-1_1	Mono_24h	DonorA	0	pre-moDC
ATGCATGTCGGCATAT-1_1	Mono_24h	DonorA	6	MMP9
CTGCAGGAGGTTCCAT-1_1	Mono_24h	DonorA	5	OX40
GGGTCACAGCATCTTG-1_1	Mono_24h	DonorA	10	CD16
AAGAACAGTTTACGAC-1_1	Mono_24h	DonorA	4	LIPA-GPAT3
GGGAGTAGTGCGGTAA-1_1	Mono_24h	DonorA	4	LIPA-GPAT3
GAGAGGTAGGATGTTA-1_1	Mono_24h	DonorA	6	MMP9
CATACAGTCTGGTGCG-1_1	Mono_24h	DonorA	10	CD16
CGCATGGAGTGAGCCA-1_1	Mono_24h	DonorA	4	LIPA-GPAT3
GTTGTAGAGTGGCGAT-1_1	Mono_24h	DonorA	6	MMP9
GTCGTTCAGAAGTCCG-1_1	Mono_24h	DonorA	5	OX40
TCAGCCTCAGGTTCAT-1_1	Mono_24h	DonorA	1	M-IRF4
ATTCCTAGTATCCCTC-1_1	Mono_24h	DonorA	6	MMP9
GACCTTCTCATTCGGA-1_1	Mono_24h	DonorA	0	pre-moDC
CGCCATTGTCACTCGG-1_1	Mono_24h	DonorA	10	CD16
AGAACCTGTGGGCTCT-1_1	Mono_24h	DonorA	1	M-IRF4
GACGTTAAGCGTTCCG-1_1	Mono_24h	DonorA	6	MMP9
GTCATGACAAGGGTCA-1_1	Mono_24h	DonorA	6	MMP9
CTAACTTTCTTTCGAT-1_1	Mono_24h	DonorA	11	CCL17
TCGCTTGAGGGCAAGG-1_1	Mono_24h	DonorA	6	MMP9
GTTACGAAGTCTCTGA-1_1	Mono_24h	DonorA	4	LIPA-GPAT3
GTTCGCTTCCCTCGAT-1_1	Mono_24h	DonorA	4	LIPA-GPAT3
TCAGCCTGTGTACAGG-1_1	Mono_24h	DonorA	10	CD16
CCTGCATCAAGGTACG-1_1	Mono_24h	DonorA	6	MMP9
GTGCTGGAGACCTCAT-1_1	Mono_24h	DonorA	5	OX40
CAGGTATTCCAACTGA-1_1	Mono_24h	DonorA	5	OX40
TCCCACAAGTGATTCC-1_1	Mono_24h	DonorA	6	MMP9
ACCAAACTCTGACCCT-1_1	Mono_24h	DonorA	4	LIPA-GPAT3
CCGGGTATCATTCACT-1_1	Mono_24h	DonorA	4	LIPA-GPAT3
CGAGTTATCGCCTCTA-1_1	Mono_24h	DonorA	6	MMP9
TGTCCTGCAGGGATAC-1_1	Mono_24h	DonorA	6	MMP9
CTGTGAAAGACTACGG-1_1	Mono_24h	DonorA	4	LIPA-GPAT3
AACAACCGTTGTGGAG-1_1	Mono_24h	DonorA	6	MMP9
TCAAGCACACAAGCAG-1_1	Mono_24h	DonorA	4	LIPA-GPAT3
GGGTATTAGATGACCG-1_1	Mono_24h	DonorA	6	MMP9
TCCTTTCCATGGAGAC-1_1	Mono_24h	DonorA	0	pre-moDC
TCGCTTGGTTTAGAGA-1_1	Mono_24h	DonorA	6	MMP9
CAGCAATGTACTAGCT-1_1	Mono_24h	DonorA	5	OX40
CATTCTATCAACGTGT-1_1	Mono_24h	DonorA	10	CD16
CAGTTCCTCATTGCGA-1_1	Mono_24h	DonorA	0	pre-moDC
CTGCTCAAGATAGCTA-1_1	Mono_24h	DonorA	4	LIPA-GPAT3
CCATCACTCTAGTACG-1_1	Mono_24h	DonorA	6	MMP9
CACATGATCTTAGCAG-1_1	Mono_24h	DonorA	6	MMP9
CCTTCAGAGTCGCTAT-1_1	Mono_24h	DonorA	6	MMP9
CGTTGGGCAGCTTTCC-1_1	Mono_24h	DonorA	11	CCL17
CCGATCTAGCAGTACG-1_1	Mono_24h	DonorA	6	MMP9
AGTAGTCAGACAGCTG-1_1	Mono_24h	DonorA	6	MMP9
TCGACGGAGACCTCAT-1_1	Mono_24h	DonorA	8	APOC1-APOE
GGGTATTTCTAGCATG-1_1	Mono_24h	DonorA	4	LIPA-GPAT3
GTGGCGTTCGACGATT-1_1	Mono_24h	DonorA	6	MMP9
CGAGTTACAATCGTCA-1_1	Mono_24h	DonorA	0	pre-moDC
GGGCTACAGTCACTCA-1_1	Mono_24h	DonorA	0	pre-moDC
GCGAGAAAGGCCTTGC-1_1	Mono_24h	DonorA	6	MMP9
CTGCCATCAATTGCCA-1_1	Mono_24h	DonorA	0	pre-moDC
TCATTTGCACAGCCAC-1_1	Mono_24h	DonorA	0	pre-moDC
GAAGGACCATACCAGT-1_1	Mono_24h	DonorA	4	LIPA-GPAT3
TCATTCATCTTGAGCA-1_1	Mono_24h	DonorA	4	LIPA-GPAT3
TCAGCAAAGATAGCTA-1_1	Mono_24h	DonorA	10	CD16
ACATCCCGTTTAGTCG-1_1	Mono_24h	DonorA	0	pre-moDC
CTACATTCACTTCAGA-1_1	Mono_24h	DonorA	6	MMP9
TCTTCCTCAGAGTTGG-1_1	Mono_24h	DonorA	5	OX40
CTACCCATCTACTGCC-1_1	Mono_24h	DonorA	5	OX40
GTGGGAAAGGGACAGG-1_1	Mono_24h	DonorA	6	MMP9
TCGGATACAAAGGGCT-1_1	Mono_24h	DonorA	5	OX40
GTCGAATGTATGATCC-1_1	Mono_24h	DonorA	5	OX40
GCAGCCATCAAGTGTC-1_1	Mono_24h	DonorA	4	LIPA-GPAT3
ACGTTCCGTTGTATGC-1_1	Mono_24h	DonorA	4	LIPA-GPAT3
TCATTTGCACTTGTCC-1_1	Mono_24h	DonorA	6	MMP9
GTGTCCTGTCTTCAAG-1_1	Mono_24h	DonorA	6	MMP9
TTCTGTATCACTACTT-1_1	Mono_24h	DonorA	5	OX40
GTGGAGACAATCTGCA-1_1	Mono_24h	DonorA	6	MMP9
GTGTGATGTAGAGATT-1_1	Mono_24h	DonorA	8	APOC1-APOE
ACAAAGACAAGTATCC-1_1	Mono_24h	DonorA	6	MMP9
GAGAGGTTCCTCTTTC-1_1	Mono_24h	DonorA	0	pre-moDC
CTTAGGAAGATACAGT-1_1	Mono_24h	DonorA	6	MMP9
AGCGTATCAGCTCTGG-1_1	Mono_24h	DonorA	12	FABP4-CCL22
TCCATGCGTGGTAATA-1_1	Mono_24h	DonorA	8	APOC1-APOE
CTATCCGGTTGCTCGG-1_1	Mono_24h	DonorA	0	pre-moDC
CAGATCAGTTTAGACC-1_1	Mono_24h	DonorA	0	pre-moDC
AGCATCACACAAGCAG-1_1	Mono_24h	DonorA	0	pre-moDC
CAATACGGTCAACCAT-1_1	Mono_24h	DonorA	6	MMP9
CGTAGTATCTCTTCAA-1_1	Mono_24h	DonorA	10	CD16
CATTCATGTGTCATGT-1_1	Mono_24h	DonorA	6	MMP9
ACCAAACTCGGTGTTA-1_1	Mono_24h	DonorA	6	MMP9
CGGAGAACACTACCCT-1_1	Mono_24h	DonorA	0	pre-moDC
TGACGCGGTACTCAAC-1_1	Mono_24h	DonorA	4	LIPA-GPAT3
TGAGTCACATATTCGG-1_1	Mono_24h	DonorA	6	MMP9
GGTAATCCAGACACAG-1_1	Mono_24h	DonorA	6	MMP9
AAAGTGATCACGGGAA-1_1	Mono_24h	DonorA	8	APOC1-APOE
TGAACGTAGATTGATG-1_1	Mono_24h	DonorA	0	pre-moDC
GTGCTTCAGTTGGAGC-1_1	Mono_24h	DonorA	0	pre-moDC
AGGGAGTGTCATCCCT-1_1	Mono_24h	DonorA	5	OX40
TGGAGAGAGATCCTAC-1_1	Mono_24h	DonorA	8	APOC1-APOE
GTGCTGGCAACGGCCT-1_1	Mono_24h	DonorA	4	LIPA-GPAT3
GTTTACTGTGATTCAC-1_1	Mono_24h	DonorA	5	OX40
GACCAATAGGAAGTAG-1_1	Mono_24h	DonorA	6	MMP9
CAACAACCAATACCTG-1_1	Mono_24h	DonorA	0	pre-moDC
CAGCGTGTCGTTGTGA-1_1	Mono_24h	DonorA	4	LIPA-GPAT3
CGTTAGAGTGCTCGTG-1_1	Mono_24h	DonorA	0	pre-moDC
AACGAAACAGCCGTCA-1_1	Mono_24h	DonorA	8	APOC1-APOE
CGGGTCAAGGTTACAA-1_1	Mono_24h	DonorA	0	pre-moDC
TCACAAGTCGCCAATA-1_1	Mono_24h	DonorA	11	CCL17
CCGATGGCAGCGATTT-1_1	Mono_24h	DonorA	6	MMP9
GGTAGAGAGCAGGTCA-1_1	Mono_24h	DonorA	4	LIPA-GPAT3
CATGAGTAGCGACAGT-1_1	Mono_24h	DonorA	6	MMP9
CCGAACGCAGCGGTCT-1_1	Mono_24h	DonorA	0	pre-moDC
AAACGCTCACGATAGG-1_1	Mono_24h	DonorA	0	pre-moDC
CTAGGTAAGCGACTTT-1_1	Mono_24h	DonorA	0	pre-moDC
AACAACCTCTTCCCGA-1_1	Mono_24h	DonorA	6	MMP9
TGTGGCGCACAGTACT-1_1	Mono_24h	DonorA	6	MMP9
ATCCCTGGTAGATCCT-1_1	Mono_24h	DonorA	4	LIPA-GPAT3
GTATTGGCACACACGC-1_1	Mono_24h	DonorA	6	MMP9
TTACGTTCAGTGCGCT-1_1	Mono_24h	DonorA	6	MMP9
CTCCTTTTCACACCCT-1_1	Mono_24h	DonorA	8	APOC1-APOE
ACAAGCTAGGGTCACA-1_1	Mono_24h	DonorA	11	CCL17
GAGACTTGTCCGACGT-1_1	Mono_24h	DonorA	6	MMP9
AACTTCTGTTAATGAG-1_1	Mono_24h	DonorA	5	OX40
TGCTTCGCAGCTGAGA-1_1	Mono_24h	DonorA	6	MMP9
GACTGATTCACAAGAA-1_1	Mono_24h	DonorA	5	OX40
TGTTACTTCCAGGACC-1_1	Mono_24h	DonorA	6	MMP9
GGGTTTAGTAGTCGGA-1_1	Mono_24h	DonorA	6	MMP9
GATGTTGCATTGACCA-1_1	Mono_24h	DonorA	5	OX40
ATCACGATCACCACAA-1_1	Mono_24h	DonorA	6	MMP9
TGAGGTTCACTACAGT-1_1	Mono_24h	DonorA	10	CD16
TGGATCAGTGCATCTA-1_1	Mono_24h	DonorA	6	MMP9
CCTCTCCTCTACGCGG-1_1	Mono_24h	DonorA	6	MMP9
CGCGTGATCTGAGCAT-1_1	Mono_24h	DonorA	6	MMP9
TATTGCTGTATGGTTC-1_1	Mono_24h	DonorA	6	MMP9
AGTACTGCACGTAGTT-1_1	Mono_24h	DonorA	6	MMP9
GTCAAACGTGTCTTCC-1_1	Mono_24h	DonorA	7	CD1b-high
GTCGCGAGTAATGCGG-1_1	Mono_24h	DonorA	6	MMP9
ACGTACAGTTATGACC-1_1	Mono_24h	DonorA	5	OX40
CCTCTCCCAGTGGGTA-1_1	Mono_24h	DonorA	6	MMP9
TTGATGGAGATGTTAG-1_1	Mono_24h	DonorA	6	MMP9
AAACGAAGTCTTCTAT-1_1	Mono_24h	DonorA	4	LIPA-GPAT3
TGTACAGAGCTCAGAG-1_1	Mono_24h	DonorA	1	M-IRF4
GACCCTTAGCAGTACG-1_1	Mono_24h	DonorA	5	OX40
ACTTATCGTCGTACAT-1_1	Mono_24h	DonorA	6	MMP9
GGTTAACAGATACGAT-1_1	Mono_24h	DonorA	6	MMP9
GTCACGGCATTGCCTC-1_1	Mono_24h	DonorA	5	OX40
CTATCCGTCATCGCTC-1_1	Mono_24h	DonorA	4	LIPA-GPAT3
GTGAGGACACAATGTC-1_1	Mono_24h	DonorA	11	CCL17
ATCAGGTCACAAATAG-1_1	Mono_24h	DonorA	5	OX40
AGCCAATAGGGCCCTT-1_1	Mono_24h	DonorA	6	MMP9
TGGTACAGTGTTCGTA-1_1	Mono_24h	DonorA	8	APOC1-APOE
TACCCACCAAAGGGCT-1_1	Mono_24h	DonorA	6	MMP9
AAGAACACAAGTTCGT-1_1	Mono_24h	DonorA	4	LIPA-GPAT3
AAGTACCGTCTGTCAA-1_1	Mono_24h	DonorA	6	MMP9
TGGAACTAGTGGATTA-1_1	Mono_24h	DonorA	0	pre-moDC
AGTCTCCTCGAGTCTA-1_1	Mono_24h	DonorA	6	MMP9
ACTCCCATCTAGCATG-1_1	Mono_24h	DonorA	6	MMP9
CAGGGCTAGTCATCCA-1_1	Mono_24h	DonorA	6	MMP9
GCGTGCACACAAATCC-1_1	Mono_24h	DonorA	6	MMP9
TAGGAGGGTATCGTTG-1_1	Mono_24h	DonorA	10	CD16
GATAGAAGTACCCAGC-1_1	Mono_24h	DonorA	1	M-IRF4
CAGTGCGTCCGAGAAG-1_1	Mono_24h	DonorA	6	MMP9
GTTGCTCCATTGAGCT-1_1	Mono_24h	DonorA	5	OX40
GTCACGGCAACAGCCC-1_1	Mono_24h	DonorA	0	pre-moDC
GCCATGGAGTCCCGAC-1_1	Mono_24h	DonorA	0	pre-moDC
GTTCTATAGCCTCTTC-1_1	Mono_24h	DonorA	6	MMP9
GAAGCGATCTTTCAGT-1_1	Mono_24h	DonorA	6	MMP9
TATCTTGAGACCAGAC-1_1	Mono_24h	DonorA	6	MMP9
TGCATCCAGTTGGACG-1_1	Mono_24h	DonorA	6	MMP9
AACAGGGAGCGTCTCG-1_1	Mono_24h	DonorA	6	MMP9
CCGGTGAGTACCGGAA-1_1	Mono_24h	DonorA	4	LIPA-GPAT3
AGATAGAAGCATTGTC-1_1	Mono_24h	DonorA	6	MMP9
CTCCCAAAGTTCATGC-1_1	Mono_24h	DonorA	6	MMP9
ACCCTTGAGGCCGCTT-1_1	Mono_24h	DonorA	6	MMP9
TCTGCCAGTTCTGACA-1_1	Mono_24h	DonorA	6	MMP9
CAGCAATGTGAATTGA-1_1	Mono_24h	DonorA	10	CD16
AGTAGCTTCCGATAGT-1_1	Mono_24h	DonorA	10	CD16
ATGAGGGGTATCGAGG-1_1	Mono_24h	DonorA	4	LIPA-GPAT3
GACATCACAGCTCCTT-1_1	Mono_24h	DonorA	5	OX40
GCACGTGTCTTCCCGA-1_1	Mono_24h	DonorA	5	OX40
ATCATTCCAAGAATGT-1_1	Mono_24h	DonorA	4	LIPA-GPAT3
GCTTGGGAGCTAGAAT-1_1	Mono_24h	DonorA	4	LIPA-GPAT3
TTGTGTTCACATCATG-1_1	Mono_24h	DonorA	0	pre-moDC
GGTAATCCACTTGAAC-1_1	Mono_24h	DonorA	6	MMP9
AATGAAGTCTGAGAGG-1_1	Mono_24h	DonorA	4	LIPA-GPAT3
GCTACAAGTCGCATCG-1_1	Mono_24h	DonorA	4	LIPA-GPAT3
TCCATGCTCCGGGACT-1_1	Mono_24h	DonorA	6	MMP9
GCAGGCTCACGACTAT-1_1	Mono_24h	DonorA	6	MMP9
CAACAGTGTCGCAGTC-1_1	Mono_24h	DonorA	0	pre-moDC
TACCGAACAAGCGAGT-1_1	Mono_24h	DonorA	6	MMP9
GAACGTTTCATCTGTT-1_1	Mono_24h	DonorA	11	CCL17
CTGTGGGTCGATAACC-1_1	Mono_24h	DonorA	6	MMP9
CGAGTGCGTCCAGAAG-1_1	Mono_24h	DonorA	6	MMP9
TTCTGTAAGATCCGAG-1_1	Mono_24h	DonorA	4	LIPA-GPAT3
GGTGGCTCAATCGCGC-1_1	Mono_24h	DonorA	4	LIPA-GPAT3
CTCACTGCAGAAGCGT-1_1	Mono_24h	DonorA	5	OX40
GTGAGGATCTACTATC-1_1	Mono_24h	DonorA	11	CCL17
CTACCTGGTCTAGATC-1_1	Mono_24h	DonorA	10	CD16
CGGTCAGCAAGCCATT-1_1	Mono_24h	DonorA	6	MMP9
TCTCTGGCACCCTTGT-1_1	Mono_24h	DonorA	4	LIPA-GPAT3
GAGGGATGTGCCAAGA-1_1	Mono_24h	DonorA	5	OX40
AATGAAGTCGTCTAAG-1_1	Mono_24h	DonorA	11	CCL17
ACTTCCGAGCGGTAGT-1_1	Mono_24h	DonorA	6	MMP9
CGCCAGAAGTCACTGT-1_1	Mono_24h	DonorA	11	CCL17
TGCTTCGAGGCCTGAA-1_1	Mono_24h	DonorA	0	pre-moDC
ATTTCACTCCGATAAC-1_1	Mono_24h	DonorA	0	pre-moDC
TGATCAGCAGACACCC-1_1	Mono_24h	DonorA	4	LIPA-GPAT3
ATCCATTTCTTACCAT-1_1	Mono_24h	DonorA	1	M-IRF4
CACAGGCCATATTCGG-1_1	Mono_24h	DonorA	6	MMP9
GATTTCTCAATTCTCT-1_1	Mono_24h	DonorA	6	MMP9
CTCATGCGTATGGAGC-1_1	Mono_24h	DonorA	0	pre-moDC
TGTTGGATCAGAGCAG-1_1	Mono_24h	DonorA	5	OX40
GCGGAAAGTACCCGAC-1_1	Mono_24h	DonorA	5	OX40
ACTGCAACAGTCTGGC-1_1	Mono_24h	DonorA	10	CD16
CGGAGAAAGATGGGCT-1_1	Mono_24h	DonorA	4	LIPA-GPAT3
GCCGATGGTCGACTGC-1_1	Mono_24h	DonorA	7	CD1b-high
AACGTCACATCAGTCA-1_1	Mono_24h	DonorA	5	OX40
AGCGTATCAATAGAGT-1_1	Mono_24h	DonorA	0	pre-moDC
CCTCATGGTGCGGATA-1_1	Mono_24h	DonorA	10	CD16
CAGCGTGGTGAATAAC-1_1	Mono_24h	DonorA	4	LIPA-GPAT3
TAGGGTTAGTCACTGT-1_1	Mono_24h	DonorA	5	OX40
GTCTACCGTCGGTGTC-1_1	Mono_24h	DonorA	6	MMP9
TTACCATCAACTTGCA-1_1	Mono_24h	DonorA	7	CD1b-high
CCTACGTAGGCTCTAT-1_1	Mono_24h	DonorA	6	MMP9
GGACGTCTCTAAGGAA-1_1	Mono_24h	DonorA	5	OX40
AATGACCAGATACAGT-1_1	Mono_24h	DonorA	6	MMP9
TGAATCGTCACGGGAA-1_1	Mono_24h	DonorA	6	MMP9
GTGCTGGAGACAACTA-1_1	Mono_24h	DonorA	1	M-IRF4
CCACACTCACTCTCGT-1_1	Mono_24h	DonorA	4	LIPA-GPAT3
CTATCCGCACCATATG-1_1	Mono_24h	DonorA	5	OX40
AAGCGTTTCGTTGTTT-1_1	Mono_24h	DonorA	6	MMP9
CTCAGAATCGGATTAC-1_1	Mono_24h	DonorA	4	LIPA-GPAT3
CTCCCAACAGATCACT-1_1	Mono_24h	DonorA	1	M-IRF4
CAATGACCAGGAACCA-1_1	Mono_24h	DonorA	10	CD16
AAGGTAAAGGTCCTGC-1_1	Mono_24h	DonorA	6	MMP9
CGTAAGTCATGTTACG-1_1	Mono_24h	DonorA	6	MMP9
TAAGCGTCACCAATTG-1_1	Mono_24h	DonorA	0	pre-moDC
AGAGCAGGTCCTGTTC-1_1	Mono_24h	DonorA	8	APOC1-APOE
AGTCATGTCTAAGGAA-1_1	Mono_24h	DonorA	4	LIPA-GPAT3
GCAACCGAGAGATCGC-1_1	Mono_24h	DonorA	6	MMP9
ACATCGATCCGCGGAT-1_1	Mono_24h	DonorA	8	APOC1-APOE
ACAGGGAGTAACTGCT-1_1	Mono_24h	DonorA	6	MMP9
GACCGTGCACTCGATA-1_1	Mono_24h	DonorA	6	MMP9
CCACACTAGGACTAAT-1_1	Mono_24h	DonorA	0	pre-moDC
ACCAAACGTTTAAGGA-1_1	Mono_24h	DonorA	5	OX40
CTGTCGTCAGCGGTTC-1_1	Mono_24h	DonorA	4	LIPA-GPAT3
TGCGATATCTGAGAGG-1_1	Mono_24h	DonorA	6	MMP9
TTGAACGGTGCATGAG-1_1	Mono_24h	DonorA	5	OX40
TACGGTATCTGTGTGA-1_1	Mono_24h	DonorA	4	LIPA-GPAT3
GGGTGAACACAAGTGG-1_1	Mono_24h	DonorA	1	M-IRF4
GTCTGTCCACTAGGTT-1_1	Mono_24h	DonorA	0	pre-moDC
AGACTCAGTTGTGCCG-1_1	Mono_24h	DonorA	0	pre-moDC
GCATTAGAGCAAATGT-1_1	Mono_24h	DonorA	6	MMP9
GAGTGTTCAGAGAATT-1_1	Mono_24h	DonorA	6	MMP9
GGAGATGTCATGCCCT-1_1	Mono_24h	DonorA	4	LIPA-GPAT3
GATCCCTTCATCGCAA-1_1	Mono_24h	DonorA	6	MMP9
GGAATGGTCCACTGGG-1_1	Mono_24h	DonorA	5	OX40
TACTGCCAGCTAAGTA-1_1	Mono_24h	DonorA	5	OX40
TCCAGAATCAACACCA-1_1	Mono_24h	DonorA	7	CD1b-high
TGACGCGTCAGGAACG-1_1	Mono_24h	DonorA	12	FABP4-CCL22
CGAGAAGGTTGTGGAG-1_1	Mono_24h	DonorA	4	LIPA-GPAT3
GTGTTCCAGACTCTTG-1_1	Mono_24h	DonorA	5	OX40
GGCTGTGTCATTCACT-1_1	Mono_24h	DonorA	4	LIPA-GPAT3
TCTTTGACATCAGCGC-1_1	Mono_24h	DonorA	5	OX40
CATGCGGGTTGCTCAA-1_1	Mono_24h	DonorA	7	CD1b-high
GACTTCCCAGATGCGA-1_1	Mono_24h	DonorA	6	MMP9
TCCTCTTAGTCCGTCG-1_1	Mono_24h	DonorA	5	OX40
TCCATCGGTGATGGCA-1_1	Mono_24h	DonorA	4	LIPA-GPAT3
AACAGGGGTCTGATCA-1_1	Mono_24h	DonorA	0	pre-moDC
ACTTAGGGTCGAAACG-1_1	Mono_24h	DonorA	4	LIPA-GPAT3
TATCTTGCAGTAGATA-1_1	Mono_24h	DonorA	6	MMP9
TACCGAAAGGTACAAT-1_1	Mono_24h	DonorA	5	OX40
TTTACTGCAAATCCCA-1_1	Mono_24h	DonorA	6	MMP9
GTGTGGCCAAGATGTA-1_1	Mono_24h	DonorA	6	MMP9
AAGACTCGTTTCTTAC-1_1	Mono_24h	DonorA	6	MMP9
GAAGCCCCATCGAGCC-1_1	Mono_24h	DonorA	4	LIPA-GPAT3
AACACACTCTGGAGAG-1_1	Mono_24h	DonorA	6	MMP9
GACACGCCATTGAGGG-1_1	Mono_24h	DonorA	4	LIPA-GPAT3
GTTACGAAGACGGTCA-1_1	Mono_24h	DonorA	6	MMP9
GTGAGTTGTTACCTTT-1_1	Mono_24h	DonorA	4	LIPA-GPAT3
AGTCATGCAATGGCCC-1_1	Mono_24h	DonorA	4	LIPA-GPAT3
GGTGTTAAGTATGGAT-1_1	Mono_24h	DonorA	6	MMP9
AGTGTTGTCTACCAGA-1_1	Mono_24h	DonorA	10	CD16
GGGTGAACATGGCCAC-1_1	Mono_24h	DonorA	6	MMP9
GGGCCATCAGCTAACT-1_1	Mono_24h	DonorA	6	MMP9
GTAATCGTCTTACTGT-1_1	Mono_24h	DonorA	6	MMP9
CGGACACGTAGATGTA-1_1	Mono_24h	DonorA	6	MMP9
GGAGCAACACCAGCTG-1_1	Mono_24h	DonorA	6	MMP9
TCAGGTAAGCTGTCCG-1_1	Mono_24h	DonorA	0	pre-moDC
AATGGCTAGTGATAAC-1_1	Mono_24h	DonorA	4	LIPA-GPAT3
CAGAGCCCATCGGAGA-1_1	Mono_24h	DonorA	0	pre-moDC
GAAGGGTCACTCAAGT-1_1	Mono_24h	DonorA	4	LIPA-GPAT3
TATCCTATCAATCTTC-1_1	Mono_24h	DonorA	6	MMP9
TCCTCGACACCCAATA-1_1	Mono_24h	DonorA	6	MMP9
GAAATGACACTAGAGG-1_1	Mono_24h	DonorA	6	MMP9
CGGACACTCCGCGAGT-1_1	Mono_24h	DonorA	0	pre-moDC
GTCCCATAGACCAACG-1_1	Mono_24h	DonorA	5	OX40
TCGTGGGGTTGTACGT-1_1	Mono_24h	DonorA	5	OX40
CTGCTCAGTCCCTCAT-1_1	Mono_24h	DonorA	6	MMP9
TTAGTCTCAAATACAG-1_1	Mono_24h	DonorA	4	LIPA-GPAT3
ATCGGCGCAAATGGTA-1_1	Mono_24h	DonorA	4	LIPA-GPAT3
GTCCACTCACAACATC-1_1	Mono_24h	DonorA	10	CD16
ATCACAGCAACTGCCG-1_1	Mono_24h	DonorA	6	MMP9
TCACACCCAGAGTGAC-1_1	Mono_24h	DonorA	6	MMP9
AGCTCAATCCGCAACG-1_1	Mono_24h	DonorA	4	LIPA-GPAT3
GACTATGAGCACCCAC-1_1	Mono_24h	DonorA	6	MMP9
GGTCACGGTTAGTCGT-1_1	Mono_24h	DonorA	5	OX40
ATGAGTCAGTATGCAA-1_1	Mono_24h	DonorA	4	LIPA-GPAT3
GTGGAAGCAGCAGACA-1_1	Mono_24h	DonorA	6	MMP9
ACGTACACATGGCCCA-1_1	Mono_24h	DonorA	4	LIPA-GPAT3
TACGTCCAGTTGCTCA-1_1	Mono_24h	DonorA	10	CD16
TGGTAGTGTGTTCCTC-1_1	Mono_24h	DonorA	8	APOC1-APOE
AGCCAGCCAATGTGGG-1_1	Mono_24h	DonorA	6	MMP9
AACCATGAGCGATGGT-1_1	Mono_24h	DonorA	4	LIPA-GPAT3
ACACCAAAGAAGCTGC-1_1	Mono_24h	DonorA	0	pre-moDC
AGAGAATCATGTGACT-1_1	Mono_24h	DonorA	11	CCL17
GGGATGATCTACGGGC-1_1	Mono_24h	DonorA	6	MMP9
CTACATTTCACCATGA-1_1	Mono_24h	DonorA	4	LIPA-GPAT3
CACATGAAGCGTGTTT-1_1	Mono_24h	DonorA	0	pre-moDC
TGTTCTATCGTCGCTT-1_1	Mono_24h	DonorA	5	OX40
TCATGTTGTTCGGCCA-1_1	Mono_24h	DonorA	5	OX40
CTACTATTCTAACACG-1_1	Mono_24h	DonorA	6	MMP9
CTCATGCCACATTGTG-1_1	Mono_24h	DonorA	4	LIPA-GPAT3
AGCTCAATCAGTCAGT-1_1	Mono_24h	DonorA	0	pre-moDC
AGGGTGAGTTCTAAGC-1_1	Mono_24h	DonorA	0	pre-moDC
GATGTTGCATCTCGTC-1_1	Mono_24h	DonorA	6	MMP9
TGTGTGATCATAGCAC-1_1	Mono_24h	DonorA	4	LIPA-GPAT3
TTTCACATCTACCTTA-1_1	Mono_24h	DonorA	5	OX40
TACCGGGCAACGATCT-1_1	Mono_24h	DonorA	5	OX40
GAATCGTTCAAGCCGC-1_1	Mono_24h	DonorA	6	MMP9
GACCCAGAGGTGGCTA-1_1	Mono_24h	DonorA	6	MMP9
ACGCACGAGGGCGAGA-1_1	Mono_24h	DonorA	0	pre-moDC
GACCGTGTCATCTCTA-1_1	Mono_24h	DonorA	6	MMP9
TGCAGGCCAAAGAGTT-1_1	Mono_24h	DonorA	6	MMP9
GGGATCCGTCGTTATG-1_1	Mono_24h	DonorA	4	LIPA-GPAT3
AAACGCTAGATAGCAT-1_1	Mono_24h	DonorA	6	MMP9
ATGCCTCTCGACACCG-1_1	Mono_24h	DonorA	6	MMP9
TATGTTCGTCGCAGTC-1_1	Mono_24h	DonorA	6	MMP9
TTGCATTGTACAATAG-1_1	Mono_24h	DonorA	6	MMP9
AGTGACTAGTGTACAA-1_1	Mono_24h	DonorA	4	LIPA-GPAT3
GCCAGCATCTCGAACA-1_1	Mono_24h	DonorA	6	MMP9
GCACTAATCTCCAATT-1_1	Mono_24h	DonorA	0	pre-moDC
ATATCCTAGACTGGGT-1_1	Mono_24h	DonorA	5	OX40
ACGGTTATCTCGCAGG-1_1	Mono_24h	DonorA	4	LIPA-GPAT3
GCACATATCTTACCGC-1_1	Mono_24h	DonorA	5	OX40
GCCGATGTCTCTCGCA-1_1	Mono_24h	DonorA	4	LIPA-GPAT3
CTGTACCTCCAGGACC-1_1	Mono_24h	DonorA	11	CCL17
GGGCTCACATAGATCC-1_1	Mono_24h	DonorA	0	pre-moDC
AGATGCTGTCCAATCA-1_1	Mono_24h	DonorA	5	OX40
TATACCTAGGCTAGCA-1_1	Mono_24h	DonorA	6	MMP9
ATTCACTTCACACCGG-1_1	Mono_24h	DonorA	6	MMP9
AATGACCGTTCTCAGA-1_1	Mono_24h	DonorA	5	OX40
CCCTTAGCAGCATGCC-1_1	Mono_24h	DonorA	4	LIPA-GPAT3
CAAGGGATCGCCGAGT-1_1	Mono_24h	DonorA	6	MMP9
TGGGCGTAGCCTGAGA-1_1	Mono_24h	DonorA	5	OX40
CGGGTCAAGGAGCAAA-1_1	Mono_24h	DonorA	5	OX40
CGATGCGGTGGCGCTT-1_1	Mono_24h	DonorA	4	LIPA-GPAT3
CACGGGTTCGAACACT-1_1	Mono_24h	DonorA	4	LIPA-GPAT3
CCCGAAGCAGCACCCA-1_1	Mono_24h	DonorA	1	M-IRF4
GGTCTGGCAGAGTAAT-1_1	Mono_24h	DonorA	7	CD1b-high
GACCCTTCAGAGCCCT-1_1	Mono_24h	DonorA	6	MMP9
TGGGTTAGTAGGCTCC-1_1	Mono_24h	DonorA	11	CCL17
AAAGAACTCTATCGCC-1_1	Mono_24h	DonorA	6	MMP9
TGAATGCTCTAAGCGT-1_1	Mono_24h	DonorA	5	OX40
GCACGGTAGCTTTCCC-1_1	Mono_24h	DonorA	1	M-IRF4
CGATGCGGTGAATATG-1_1	Mono_24h	DonorA	5	OX40
GCATCTCTCCTACCAC-1_1	Mono_24h	DonorA	6	MMP9
AGCATCACAACGGCTC-1_1	Mono_24h	DonorA	0	pre-moDC
GACGTTACAGCGTACC-1_1	Mono_24h	DonorA	0	pre-moDC
TTCACGCCAGAACCGA-1_1	Mono_24h	DonorA	6	MMP9
GTTGTCCCAGCGGTTC-1_1	Mono_24h	DonorA	6	MMP9
TGAATCGCACATGTTG-1_1	Mono_24h	DonorA	11	CCL17
CTGTACCCAGCTGCCA-1_1	Mono_24h	DonorA	5	OX40
GCAACCGGTAGCGTTT-1_1	Mono_24h	DonorA	4	LIPA-GPAT3
TCACATTGTTTCGGCG-1_1	Mono_24h	DonorA	4	LIPA-GPAT3
TACCCACCAGTGGGTA-1_1	Mono_24h	DonorA	6	MMP9
CCCATTGCAGAGGCAT-1_1	Mono_24h	DonorA	10	CD16
GGCGTCAGTCAAGCCC-1_1	Mono_24h	DonorA	6	MMP9
CCGTGAGCAACAGCCC-1_1	Mono_24h	DonorA	10	CD16
CCTCATGAGCGCGTTC-1_1	Mono_24h	DonorA	0	pre-moDC
CGAATTGTCTGGGCCA-1_1	Mono_24h	DonorA	4	LIPA-GPAT3
CACACAATCCCGAAAT-1_1	Mono_24h	DonorA	5	OX40
TCTATCACATGAGATA-1_1	Mono_24h	DonorA	6	MMP9
CAAGCTATCTGGAGAG-1_1	Mono_24h	DonorA	6	MMP9
TCATCCGCAGCGGATA-1_1	Mono_24h	DonorA	0	pre-moDC
ATCACTTTCTCGTCGT-1_1	Mono_24h	DonorA	12	FABP4-CCL22
TCGACCTGTCAGACTT-1_1	Mono_24h	DonorA	6	MMP9
GATGATCAGGTATTGA-1_1	Mono_24h	DonorA	4	LIPA-GPAT3
CTCAGTCCAGGTGGAT-1_1	Mono_24h	DonorA	6	MMP9
TCAGGGCGTTTGGGAG-1_1	Mono_24h	DonorA	4	LIPA-GPAT3
AGTAGTCTCGCCTATC-1_1	Mono_24h	DonorA	0	pre-moDC
GCGATCGAGTATAACG-1_1	Mono_24h	DonorA	4	LIPA-GPAT3
CGTGCTTTCCGTTTCG-1_1	Mono_24h	DonorA	0	pre-moDC
GAGAGGTAGGTGCTAG-1_1	Mono_24h	DonorA	6	MMP9
GGGATCCCACAGCCAC-1_1	Mono_24h	DonorA	0	pre-moDC
TGCATCCTCTGAGAGG-1_1	Mono_24h	DonorA	6	MMP9
CAGGGCTCACCAGCGT-1_1	Mono_24h	DonorA	6	MMP9
TCTATACCAGTGTGGA-1_1	Mono_24h	DonorA	4	LIPA-GPAT3
CCACACTCATTGGGAG-1_1	Mono_24h	DonorA	6	MMP9
AGAACCTTCGCTGACG-1_1	Mono_24h	DonorA	4	LIPA-GPAT3
TCATTACCACCACTGG-1_1	Mono_24h	DonorA	4	LIPA-GPAT3
TGCATCCAGTGAACAT-1_1	Mono_24h	DonorA	0	pre-moDC
GGTAACTTCAGTCCGG-1_1	Mono_24h	DonorA	4	LIPA-GPAT3
TCCATGCCAGGGAGAG-1_1	Mono_24h	DonorA	6	MMP9
TGCTCCAGTCCAAATC-1_1	Mono_24h	DonorA	6	MMP9
GCACGGTTCCCAGGAC-1_1	Mono_24h	DonorA	6	MMP9
CCGCAAGCATAGCACT-1_1	Mono_24h	DonorA	4	LIPA-GPAT3
GCCCAGATCGGACTTA-1_1	Mono_24h	DonorA	4	LIPA-GPAT3
GTTGTGATCTGCTTAT-1_1	Mono_24h	DonorA	0	pre-moDC
GCAGCCATCTCCGATC-1_1	Mono_24h	DonorA	5	OX40
ACAGCCGGTGGCCACT-1_1	Mono_24h	DonorA	4	LIPA-GPAT3
ATGGGTTTCAATCAGC-1_1	Mono_24h	DonorA	11	CCL17
GTGTTAGAGCAGGGAG-1_1	Mono_24h	DonorA	6	MMP9
TCTTCCTTCCCGTTGT-1_1	Mono_24h	DonorA	8	APOC1-APOE
TCAGTCCGTCAAGTTC-1_1	Mono_24h	DonorA	0	pre-moDC
CCCTCTCTCGATCCAA-1_1	Mono_24h	DonorA	10	CD16
AGCCACGGTCACATTG-1_1	Mono_24h	DonorA	4	LIPA-GPAT3
GTGACGCGTACTGACT-1_1	Mono_24h	DonorA	6	MMP9
ACGCACGAGACAAGCC-1_1	Mono_24h	DonorA	5	OX40
GCCAGGTTCCACTGAA-1_1	Mono_24h	DonorA	0	pre-moDC
TACGGTAGTCCATCTC-1_1	Mono_24h	DonorA	5	OX40
AAGACAAGTAGCACGA-1_1	Mono_24h	DonorA	7	CD1b-high
CGGAATTTCAGCTCTC-1_1	Mono_24h	DonorA	4	LIPA-GPAT3
CAGGTATGTACGCTAT-1_1	Mono_24h	DonorA	5	OX40
AAGGTAAGTATAATGG-1_1	Mono_24h	DonorA	4	LIPA-GPAT3
TCATTTGTCATTGTTC-1_1	Mono_24h	DonorA	8	APOC1-APOE
TTCTAGTTCCCAGTGG-1_1	Mono_24h	DonorA	6	MMP9
CAGATTGCACAGCGCT-1_1	Mono_24h	DonorA	0	pre-moDC
ACCCTTGGTTCCGCAG-1_1	Mono_24h	DonorA	4	LIPA-GPAT3
ATGAAAGGTTCTGAGT-1_1	Mono_24h	DonorA	4	LIPA-GPAT3
GAGGGTATCGAGCCAC-1_1	Mono_24h	DonorA	4	LIPA-GPAT3
CCATCACGTATTAAGG-1_1	Mono_24h	DonorA	6	MMP9
TACGCTCAGTCGGCAA-1_1	Mono_24h	DonorA	4	LIPA-GPAT3
TTTACGTAGCAAGTCG-1_1	Mono_24h	DonorA	5	OX40
GCCAACGGTGTGTCCG-1_1	Mono_24h	DonorA	4	LIPA-GPAT3
CACTGAATCGCCAGAC-1_1	Mono_24h	DonorA	6	MMP9
TGATGCAGTACGATGG-1_1	Mono_24h	DonorA	0	pre-moDC
TATCCTACATGATCTG-1_1	Mono_24h	DonorA	0	pre-moDC
TCTTGCGTCCGGTAGC-1_1	Mono_24h	DonorA	5	OX40
AACGAAAGTATTTCTC-1_1	Mono_24h	DonorA	4	LIPA-GPAT3
GCTGGGTGTTCAAACC-1_1	Mono_24h	DonorA	5	OX40
ACTATCTCAGGAACCA-1_1	Mono_24h	DonorA	0	pre-moDC
ATGTCCCAGGGAGATA-1_1	Mono_24h	DonorA	6	MMP9
CATACTTCAATCCAGT-1_1	Mono_24h	DonorA	4	LIPA-GPAT3
GGGTCTGTCAAGAAAC-1_1	Mono_24h	DonorA	5	OX40
CAGATCAAGCGGATCA-1_1	Mono_24h	DonorA	10	CD16
GTTTGGAAGCACACCC-1_1	Mono_24h	DonorA	11	CCL17
CTGAGGCGTTAGGACG-1_1	Mono_24h	DonorA	6	MMP9
CGGAGAAAGGTAACTA-1_1	Mono_24h	DonorA	6	MMP9
TGATCAGCAGAGCCCT-1_1	Mono_24h	DonorA	6	MMP9
CCTCAGTGTATCACGT-1_1	Mono_24h	DonorA	0	pre-moDC
GACACGCTCGCTAAAC-1_1	Mono_24h	DonorA	5	OX40
GTATTGGAGTGAACAT-1_1	Mono_24h	DonorA	6	MMP9
AAAGGTAGTCCTCCAT-1_1	Mono_24h	DonorA	5	OX40
CCTAAGATCGTGCGAC-1_1	Mono_24h	DonorA	6	MMP9
ACAGGGAAGTAGCAAT-1_1	Mono_24h	DonorA	4	LIPA-GPAT3
GTTAGTGTCTGCAGCG-1_1	Mono_24h	DonorA	5	OX40
GCAGTTAAGCATTGTC-1_1	Mono_24h	DonorA	5	OX40
AGTACCATCGCTGTCT-1_1	Mono_24h	DonorA	4	LIPA-GPAT3
CTGGCAGTCTTTCAGT-1_1	Mono_24h	DonorA	10	CD16
TCAGGTACATTGAGCT-1_1	Mono_24h	DonorA	6	MMP9
GGTAATCTCAACGCTA-1_1	Mono_24h	DonorA	6	MMP9
ATCCTATCAAAGGTTA-1_1	Mono_24h	DonorA	0	pre-moDC
TCGGGACTCTGGCCAG-1_1	Mono_24h	DonorA	12	FABP4-CCL22
AAGCGAGAGTGGTGAC-1_1	Mono_24h	DonorA	6	MMP9
GAGCCTGAGTAACCTC-1_1	Mono_24h	DonorA	0	pre-moDC
TTGTTTGTCTGAATCG-1_1	Mono_24h	DonorA	5	OX40
TTCTTCCTCGGCTTCT-1_1	Mono_24h	DonorA	8	APOC1-APOE
GAATCGTTCGAGATAA-1_1	Mono_24h	DonorA	6	MMP9
TTTATGCTCGACTCCT-1_1	Mono_24h	DonorA	0	pre-moDC
CCCTTAGGTTTACTTC-1_1	Mono_24h	DonorA	6	MMP9
CTCTCAGGTAGCTTGT-1_1	Mono_24h	DonorA	0	pre-moDC
GCACATAGTGCTGATT-1_1	Mono_24h	DonorA	5	OX40
GCCGATGGTCGAACAG-1_1	Mono_24h	DonorA	0	pre-moDC
TCAGTGATCTGTGCAA-1_1	Mono_24h	DonorA	6	MMP9
TTTCAGTGTCTACAGT-1_1	Mono_24h	DonorA	6	MMP9
AGAGAATCATACCACA-1_1	Mono_24h	DonorA	4	LIPA-GPAT3
AGTGTTGGTTTACCAG-1_1	Mono_24h	DonorA	1	M-IRF4
GAGTCATCAGCACAGA-1_1	Mono_24h	DonorA	6	MMP9
GATAGCTAGGGCCCTT-1_1	Mono_24h	DonorA	1	M-IRF4
ATCGCCTTCTTCCCAG-1_1	Mono_24h	DonorA	0	pre-moDC
TACAGGTAGTTGCCTA-1_1	Mono_24h	DonorA	4	LIPA-GPAT3
CAGCAGCTCGGTGTAT-1_1	Mono_24h	DonorA	6	MMP9
CACGAATCAGCAGACA-1_1	Mono_24h	DonorA	6	MMP9
CACGAATAGTTAGAAC-1_1	Mono_24h	DonorA	5	OX40
ATGACCATCATCCCGT-1_1	Mono_24h	DonorA	5	OX40
CAACCTCAGCGGACAT-1_1	Mono_24h	DonorA	0	pre-moDC
GTAGATCCAGCGCGTT-1_1	Mono_24h	DonorA	6	MMP9
ATACCGAAGGTAAACT-1_1	Mono_24h	DonorA	5	OX40
TTGTTCAAGATGATTG-1_1	Mono_24h	DonorA	10	CD16
GCCAGCATCATCACTT-1_1	Mono_24h	DonorA	5	OX40
GGTAATCGTATTTCGG-1_1	Mono_24h	DonorA	6	MMP9
AGGCTGCCAGTGGCTC-1_1	Mono_24h	DonorA	5	OX40
GGGTATTTCATTACTC-1_1	Mono_24h	DonorA	0	pre-moDC
AGAAGTACATTGTCGA-1_1	Mono_24h	DonorA	5	OX40
GTCTTTAAGTGAGGTC-1_1	Mono_24h	DonorA	6	MMP9
AAAGGATTCTCCCTAG-1_1	Mono_24h	DonorA	6	MMP9
GCATGATTCCCACAGG-1_1	Mono_24h	DonorA	8	APOC1-APOE
TCAGTTTCAGGCGATA-1_1	Mono_24h	DonorA	10	CD16
ACTCCCATCCCTCTAG-1_1	Mono_24h	DonorA	6	MMP9
TCAGCAACAGTAGTGG-1_1	Mono_24h	DonorA	4	LIPA-GPAT3
CCTCCTCTCTCGGCTT-1_1	Mono_24h	DonorA	6	MMP9
TGCAGTAGTAACAGGC-1_1	Mono_24h	DonorA	2	M-CXCL8
TGTTCATAGCGAAACC-1_1	Mono_24h	DonorA	5	OX40
TTCAGGATCATTATCC-1_1	Mono_24h	DonorA	4	LIPA-GPAT3
TCGAACACACGTGAGA-1_1	Mono_24h	DonorA	5	OX40
ATTTCACTCCAGGACC-1_1	Mono_24h	DonorA	6	MMP9
ACAAGCTCATGACGTT-1_1	Mono_24h	DonorA	6	MMP9
AGCATCAAGAGCAAGA-1_1	Mono_24h	DonorA	6	MMP9
GTCATTTTCTCCGCAT-1_1	Mono_24h	DonorA	6	MMP9
TGGTACATCGCTTAAG-1_1	Mono_24h	DonorA	10	CD16
CTCCTTTGTACAATAG-1_1	Mono_24h	DonorA	0	pre-moDC
CCACACTAGTAAACAC-1_1	Mono_24h	DonorA	6	MMP9
GCCGATGGTACGAGCA-1_1	Mono_24h	DonorA	4	LIPA-GPAT3
AGGACTTAGGTGCATG-1_1	Mono_24h	DonorA	0	pre-moDC
TTGCTGCGTACGAGCA-1_1	Mono_24h	DonorA	6	MMP9
ATTACCTAGATTGTGA-1_1	Mono_24h	DonorA	8	APOC1-APOE
ATGGGTTCAAGGCCTC-1_1	Mono_24h	DonorA	4	LIPA-GPAT3
GTTAGACAGCACCGAA-1_1	Mono_24h	DonorA	0	pre-moDC
ACTACGAGTTCCAGGC-1_1	Mono_24h	DonorA	4	LIPA-GPAT3
TGGGCTGTCGCAGATT-1_1	Mono_24h	DonorA	6	MMP9
GTACAGTAGCGTTACT-1_1	Mono_24h	DonorA	6	MMP9
CTCAAGACAGAAGTGC-1_1	Mono_24h	DonorA	6	MMP9
CGGAATTCATCATCCC-1_1	Mono_24h	DonorA	6	MMP9
CTCCACATCTCGTGAA-1_1	Mono_24h	DonorA	10	CD16
CTCAATTTCGAGTACT-1_1	Mono_24h	DonorA	5	OX40
ACAGAAATCTTTACAC-1_1	Mono_24h	DonorA	5	OX40
TCCATGCAGATGGGCT-1_1	Mono_24h	DonorA	6	MMP9
AATGACCAGGTAGCCA-1_1	Mono_24h	DonorA	1	M-IRF4
AGGCCACCAATCGAAA-1_1	Mono_24h	DonorA	6	MMP9
CTGTATTTCGAACTCA-1_1	Mono_24h	DonorA	0	pre-moDC
AGATCGTTCGCTGACG-1_1	Mono_24h	DonorA	6	MMP9
TATCAGGAGGCTCTAT-1_1	Mono_24h	DonorA	4	LIPA-GPAT3
GAACACTGTTGGTGTT-1_1	Mono_24h	DonorA	0	pre-moDC
CAGATCACATCTATCT-1_1	Mono_24h	DonorA	6	MMP9
TGCAGTAGTAGAGGAA-1_1	Mono_24h	DonorA	6	MMP9
GCCAGTGAGAGCTGCA-1_1	Mono_24h	DonorA	4	LIPA-GPAT3
ACTATCTCAATCCAGT-1_1	Mono_24h	DonorA	9	ISG
ATTCAGGCAGGAATAT-1_1	Mono_24h	DonorA	5	OX40
TTGCGTCTCCATTTAC-1_1	Mono_24h	DonorA	5	OX40
ACAACCAAGTTAGTGA-1_1	Mono_24h	DonorA	4	LIPA-GPAT3
GTAACCATCATTTGGG-1_1	Mono_24h	DonorA	12	FABP4-CCL22
CTCATTATCATTGCTT-1_1	Mono_24h	DonorA	5	OX40
AGGGTGACACTTCTCG-1_1	Mono_24h	DonorA	4	LIPA-GPAT3
GCCAACGCACTCATAG-1_1	Mono_24h	DonorA	10	CD16
TAGAGTCCATCCTAAG-1_1	Mono_24h	DonorA	4	LIPA-GPAT3
GGAATGGAGATTGTGA-1_1	Mono_24h	DonorA	12	FABP4-CCL22
TCCACGTCAGGCTACC-1_1	Mono_24h	DonorA	5	OX40
GCCGATGGTTATGACC-1_1	Mono_24h	DonorA	0	pre-moDC
ACATCCCCACTAAACC-1_1	Mono_24h	DonorA	5	OX40
AGACACTAGTCTGCAT-1_1	Mono_24h	DonorA	6	MMP9
AGTAGCTTCACCTGGG-1_1	Mono_24h	DonorA	0	pre-moDC
TCTGTCGCAGAGTCAG-1_1	Mono_24h	DonorA	2	M-CXCL8
TGTAACGTCTGTCCGT-1_1	Mono_24h	DonorA	11	CCL17
ACATTTCTCGGATAAA-1_1	Mono_24h	DonorA	1	M-IRF4
TCCACGTTCCTGTAGA-1_1	Mono_24h	DonorA	4	LIPA-GPAT3
AACGAAATCAGGAACG-1_1	Mono_24h	DonorA	6	MMP9
TCCGATCCAGGGAATC-1_1	Mono_24h	DonorA	6	MMP9
GCTGCAGAGTCCCGGT-1_1	Mono_24h	DonorA	0	pre-moDC
AAGCGTTCAAGAGTGC-1_1	Mono_24h	DonorA	6	MMP9
CCGGACAGTACGAGCA-1_1	Mono_24h	DonorA	0	pre-moDC
TGCAGTACACACCAGC-1_1	Mono_24h	DonorA	5	OX40
ATCACAGGTAACTAAG-1_1	Mono_24h	DonorA	6	MMP9
ATGAGTCAGGGTCAAC-1_1	Mono_24h	DonorA	5	OX40
CGATCGGGTCAAAGTA-1_1	Mono_24h	DonorA	6	MMP9
GTCCACTGTCACTCAA-1_1	Mono_24h	DonorA	0	pre-moDC
TACATTCCACTCCTGT-1_1	Mono_24h	DonorA	6	MMP9
TAATTCCTCATTCGTT-1_1	Mono_24h	DonorA	6	MMP9
GCGTGCAAGCTACAAA-1_1	Mono_24h	DonorA	10	CD16
GAGACCCCAGGTTCAT-1_1	Mono_24h	DonorA	4	LIPA-GPAT3
TAACTTCCATCCGCGA-1_1	Mono_24h	DonorA	5	OX40
GCTGAATCAAGAATAC-1_1	Mono_24h	DonorA	6	MMP9
TGCGGGTGTCTAACTG-1_1	Mono_24h	DonorA	6	MMP9
AGGTGTTGTCGACTTA-1_1	Mono_24h	DonorA	6	MMP9
TAGCACAGTAGCTGAG-1_1	Mono_24h	DonorA	6	MMP9
TTGCGTCTCAGCCCAG-1_1	Mono_24h	DonorA	6	MMP9
CAATGACAGAAGGTAG-1_1	Mono_24h	DonorA	8	APOC1-APOE
CATGGTAAGTAGGAAG-1_1	Mono_24h	DonorA	5	OX40
TTGTTCAAGAATCTAG-1_1	Mono_24h	DonorA	6	MMP9
TGAATGCAGCAGCCCT-1_1	Mono_24h	DonorA	10	CD16
TGGGTTAGTCCATAGT-1_1	Mono_24h	DonorA	4	LIPA-GPAT3
AGACTCACAGTTCTAG-1_1	Mono_24h	DonorA	4	LIPA-GPAT3
GTGGAGACAGCGAGTA-1_1	Mono_24h	DonorA	4	LIPA-GPAT3
ATGACCAGTCCTTAAG-1_1	Mono_24h	DonorA	0	pre-moDC
CTCCCAATCACGGACC-1_1	Mono_24h	DonorA	5	OX40
CGATGGCGTAGCACGA-1_1	Mono_24h	DonorA	6	MMP9
GTGACGCTCAAGAATG-1_1	Mono_24h	DonorA	5	OX40
TACCTCGGTCGAGCAA-1_1	Mono_24h	DonorA	5	OX40
TACACCCGTAGCGCCT-1_1	Mono_24h	DonorA	5	OX40
CCGGTAGTCTTCTTCC-1_1	Mono_24h	DonorA	4	LIPA-GPAT3
ATTTCACGTACTGGGA-1_1	Mono_24h	DonorA	6	MMP9
TATCCTACATGACAGG-1_1	Mono_24h	DonorA	8	APOC1-APOE
CTCAAGACAGCACCCA-1_1	Mono_24h	DonorA	6	MMP9
AGGTCTAGTTTCTTAC-1_1	Mono_24h	DonorA	5	OX40
TTGAACGTCTACGGGC-1_1	Mono_24h	DonorA	6	MMP9
GGGTCTGGTGGCATCC-1_1	Mono_24h	DonorA	10	CD16
CCGATCTGTGTAAACA-1_1	Mono_24h	DonorA	5	OX40
TCATTTGGTTCGGCCA-1_1	Mono_24h	DonorA	0	pre-moDC
CCACCATAGGGCAACT-1_1	Mono_24h	DonorA	7	CD1b-high
GTATTTCAGGTACTGG-1_1	Mono_24h	DonorA	5	OX40
ACATTTCCAAGCGCTC-1_1	Mono_24h	DonorA	6	MMP9
ACCAAACGTGCGAGTA-1_1	Mono_24h	DonorA	6	MMP9
TGCTCGTTCGCCTCTA-1_1	Mono_24h	DonorA	12	FABP4-CCL22
CTTCGGTCACTACCCT-1_1	Mono_24h	DonorA	6	MMP9
CAGGTATGTCTACTGA-1_1	Mono_24h	DonorA	5	OX40
ACATCGAAGCGAATGC-1_1	Mono_24h	DonorA	6	MMP9
TATCAGGGTATTTCGG-1_1	Mono_24h	DonorA	4	LIPA-GPAT3
TAGATCGCATTGACTG-1_1	Mono_24h	DonorA	5	OX40
AGGGAGTGTGGTCCGT-1_1	Mono_24h	DonorA	6	MMP9
TCCACCAAGTGGATAT-1_1	Mono_24h	DonorA	5	OX40
TATATCCCACATTACG-1_1	Mono_24h	DonorA	6	MMP9
AATGAAGGTGCGACAA-1_1	Mono_24h	DonorA	0	pre-moDC
AGGAATAGTTCGTAAC-1_1	Mono_24h	DonorA	0	pre-moDC
TATCTTGTCGGAACTT-1_1	Mono_24h	DonorA	0	pre-moDC
ATTCCCGCATAACGGG-1_1	Mono_24h	DonorA	0	pre-moDC
GTGCGTGCAACCCTCT-1_1	Mono_24h	DonorA	6	MMP9
GTGGTTATCGGCATTA-1_1	Mono_24h	DonorA	4	LIPA-GPAT3
TCTATCAGTTCGGTAT-1_1	Mono_24h	DonorA	0	pre-moDC
ATTCCCGGTAAGAACT-1_1	Mono_24h	DonorA	6	MMP9
TGATCAGAGGCCTTCG-1_1	Mono_24h	DonorA	6	MMP9
TCGAACACAATTTCCT-1_1	Mono_24h	DonorA	4	LIPA-GPAT3
CGGAGAAGTACGTACT-1_1	Mono_24h	DonorA	5	OX40
GCCAACGGTATGGTAA-1_1	Mono_24h	DonorA	6	MMP9
TCATCCGTCTGCTAGA-1_1	Mono_24h	DonorA	0	pre-moDC
CTGCAGGGTAATCAGA-1_1	Mono_24h	DonorA	6	MMP9
GAAGAATGTACCCGAC-1_1	Mono_24h	DonorA	0	pre-moDC
CTGAGGCCAGATACCT-1_1	Mono_24h	DonorA	6	MMP9
GAGGCCTGTATAATGG-1_1	Mono_24h	DonorA	6	MMP9
AGCGCCACAAACGTGG-1_1	Mono_24h	DonorA	1	M-IRF4
CTAACCCTCCCTTGTG-1_1	Mono_24h	DonorA	4	LIPA-GPAT3
ATACCGAGTTGGGCCT-1_1	Mono_24h	DonorA	4	LIPA-GPAT3
TTCAATCCAAGCACCC-1_1	Mono_24h	DonorA	8	APOC1-APOE
GCCAGGTGTCACTCAA-1_1	Mono_24h	DonorA	6	MMP9
ACACTGAAGATCGGTG-1_1	Mono_24h	DonorA	5	OX40
CTCAACCGTAACATCC-1_1	Mono_24h	DonorA	0	pre-moDC
GGGACAATCTACTGAG-1_1	Mono_24h	DonorA	0	pre-moDC
CCTACGTAGGGCATGT-1_1	Mono_24h	DonorA	0	pre-moDC
AAGTCGTTCACGAGGA-1_1	Mono_24h	DonorA	5	OX40
CACCGTTAGTATGAGT-1_1	Mono_24h	DonorA	4	LIPA-GPAT3
GGAGGTATCCATTTCA-1_1	Mono_24h	DonorA	5	OX40
CTCATGCGTAGTGATA-1_1	Mono_24h	DonorA	0	pre-moDC
CCTCCAAAGGTACCTT-1_1	Mono_24h	DonorA	6	MMP9
TCGATTTTCATTACCT-1_1	Mono_24h	DonorA	1	M-IRF4
TCAAGACCAAACGGCA-1_1	Mono_24h	DonorA	4	LIPA-GPAT3
ATTTCTGTCTGTGCGG-1_1	Mono_24h	DonorA	12	FABP4-CCL22
GGAGAACCACCGCTAG-1_1	Mono_24h	DonorA	5	OX40
TTGCATTAGTACGAGC-1_1	Mono_24h	DonorA	4	LIPA-GPAT3
CATACTTTCATTCATC-1_1	Mono_24h	DonorA	6	MMP9
GTGGAAGAGGTAACTA-1_1	Mono_24h	DonorA	6	MMP9
ATCGGCGTCAGGAACG-1_1	Mono_24h	DonorA	10	CD16
GTGAGCCAGTTCATGC-1_1	Mono_24h	DonorA	5	OX40
GAGTTTGGTAGTCCTA-1_1	Mono_24h	DonorA	10	CD16
CTCCGATCAGAATTCC-1_1	Mono_24h	DonorA	6	MMP9
GATGATCCAAGGAGTC-1_1	Mono_24h	DonorA	4	LIPA-GPAT3
TCGCTTGCACGTCGTG-1_1	Mono_24h	DonorA	6	MMP9
TCCTTCTAGTCATACC-1_1	Mono_24h	DonorA	6	MMP9
CCGTTCAAGATACGAT-1_1	Mono_24h	DonorA	7	CD1b-high
GCATTAGTCGAACCAT-1_1	Mono_24h	DonorA	6	MMP9
AGCGTATGTTCTCTCG-1_1	Mono_24h	DonorA	6	MMP9
ATCGCCTTCGACGCGT-1_1	Mono_24h	DonorA	5	OX40
TAGGTTGGTTAGTTCG-1_1	Mono_24h	DonorA	8	APOC1-APOE
TGCACGGAGCAGGGAG-1_1	Mono_24h	DonorA	1	M-IRF4
GCGAGAATCGACGCTG-1_1	Mono_24h	DonorA	0	pre-moDC
TGTGTGAGTCACAGTT-1_1	Mono_24h	DonorA	0	pre-moDC
CGCATAATCTGTACAG-1_1	Mono_24h	DonorA	4	LIPA-GPAT3
AGACCATAGGCCTGCT-1_1	Mono_24h	DonorA	0	pre-moDC
CCGCAAGCAGCGTGCT-1_1	Mono_24h	DonorA	6	MMP9
GGGACTCCAGAATTCC-1_1	Mono_24h	DonorA	6	MMP9
TGAACGTTCGCATTAG-1_1	Mono_24h	DonorA	6	MMP9
GTTAGTGGTCTCGGAC-1_1	Mono_24h	DonorA	1	M-IRF4
GATCCCTGTAGACAGC-1_1	Mono_24h	DonorA	0	pre-moDC
TATCGCCAGCTAATGA-1_1	Mono_24h	DonorA	4	LIPA-GPAT3
GTCTCACCAGCCCAGT-1_1	Mono_24h	DonorA	6	MMP9
GTTGCGGGTGCCTTCT-1_1	Mono_24h	DonorA	6	MMP9
GTCCCATCAACGCATT-1_1	Mono_24h	DonorA	7	CD1b-high
AGACAGGCAATCTCTT-1_1	Mono_24h	DonorA	0	pre-moDC
GCATGATCAGGCTTGC-1_1	Mono_24h	DonorA	6	MMP9
TTGTTGTAGGTTAAAC-1_1	Mono_24h	DonorA	6	MMP9
GTCGCGATCGTCTCAC-1_1	Mono_24h	DonorA	6	MMP9
ACGGTTATCCATACTT-1_1	Mono_24h	DonorA	6	MMP9
TCACGCTGTAGTATAG-1_1	Mono_24h	DonorA	0	pre-moDC
GCGTTTCCAAAGGCTG-1_1	Mono_24h	DonorA	11	CCL17
TTCAGGACAACAGAGC-1_1	Mono_24h	DonorA	6	MMP9
GATGAGGAGGAAAGGT-1_1	Mono_24h	DonorA	0	pre-moDC
CAGATTGTCAAGCCGC-1_1	Mono_24h	DonorA	8	APOC1-APOE
TGATCAGGTTTACCTT-1_1	Mono_24h	DonorA	6	MMP9
CTGAATGGTTCTCACC-1_1	Mono_24h	DonorA	5	OX40
GAGGGTAGTTCGCGTG-1_1	Mono_24h	DonorA	5	OX40
ACAAGCTAGTGCTAGG-1_1	Mono_24h	DonorA	6	MMP9
ATACTTCCACCGGAAA-1_1	Mono_24h	DonorA	6	MMP9
TCAAGCATCGAGCTGC-1_1	Mono_24h	DonorA	4	LIPA-GPAT3
TCCTAATGTCGTATGT-1_1	Mono_24h	DonorA	4	LIPA-GPAT3
CTCCCTCTCTAAGGAA-1_1	Mono_24h	DonorA	5	OX40
ATTCTTGCATGTTTGG-1_1	Mono_24h	DonorA	11	CCL17
CTGGTCTAGCAACTCT-1_1	Mono_24h	DonorA	9	ISG
TATCGCCCATCTCGTC-1_1	Mono_24h	DonorA	4	LIPA-GPAT3
CATACCCGTATGAGCG-1_1	Mono_24h	DonorA	4	LIPA-GPAT3
AGCATCATCTTCGTAT-1_1	Mono_24h	DonorA	6	MMP9
TCGGATAGTCGTTATG-1_1	Mono_24h	DonorA	6	MMP9
GAAGGGTAGCGTGCCT-1_1	Mono_24h	DonorA	6	MMP9
GGGCTACAGAGGGTCT-1_1	Mono_24h	DonorA	5	OX40
ATGAGGGGTTAAGCAA-1_1	Mono_24h	DonorA	5	OX40
ATACCTTGTCCTTGTC-1_1	Mono_24h	DonorA	6	MMP9
TCCTTTCGTTCTATCT-1_1	Mono_24h	DonorA	4	LIPA-GPAT3
CTTCAATTCGAGCCTG-1_1	Mono_24h	DonorA	6	MMP9
GACCCTTTCCGCACTT-1_1	Mono_24h	DonorA	5	OX40
TCATTCAGTGTCACAT-1_1	Mono_24h	DonorA	6	MMP9
TCCTAATTCATGAGTC-1_1	Mono_24h	DonorA	0	pre-moDC
AAGTCGTCACCTCGTT-1_1	Mono_24h	DonorA	0	pre-moDC
AAGACAACACAACGAG-1_1	Mono_24h	DonorA	6	MMP9
TTCTTCCCACGCTATA-1_1	Mono_24h	DonorA	4	LIPA-GPAT3
CTCCACAAGTAGACCG-1_1	Mono_24h	DonorA	10	CD16
GCAGCCAAGTGGTTCT-1_1	Mono_24h	DonorA	0	pre-moDC
TACAACGAGTATGAGT-1_1	Mono_24h	DonorA	5	OX40
TGACTCCTCGAATCCA-1_1	Mono_24h	DonorA	0	pre-moDC
TCCACGTGTCCCTGTT-1_1	Mono_24h	DonorA	10	CD16
CAGGGCTAGGGAGATA-1_1	Mono_24h	DonorA	5	OX40
CTACGGGAGGCAGGTT-1_1	Mono_24h	DonorA	1	M-IRF4
CCTCACAGTGTCTCCT-1_1	Mono_24h	DonorA	6	MMP9
AGTTCGATCATTCGTT-1_1	Mono_24h	DonorA	0	pre-moDC
GAGGGATAGCTGCCAC-1_1	Mono_24h	DonorA	8	APOC1-APOE
GATTTCTGTACCAGAG-1_1	Mono_24h	DonorA	0	pre-moDC
CTCCCAAGTGAGTCAG-1_1	Mono_24h	DonorA	6	MMP9
TCACACCGTTACGGAG-1_1	Mono_24h	DonorA	0	pre-moDC
TGTAGACGTTGGGATG-1_1	Mono_24h	DonorA	6	MMP9
TACGGTAAGCTTAGTC-1_1	Mono_24h	DonorA	8	APOC1-APOE
TATTCCAGTTGCTCAA-1_1	Mono_24h	DonorA	6	MMP9
TACACCCCAGTCGTTA-1_1	Mono_24h	DonorA	6	MMP9
GAAGGGTGTGCCTAAT-1_1	Mono_24h	DonorA	4	LIPA-GPAT3
TGCAGTACACGACAAG-1_1	Mono_24h	DonorA	4	LIPA-GPAT3
TGGAGGAAGCCGCTTG-1_1	Mono_24h	DonorA	8	APOC1-APOE
AACGAAAAGCGCCTAC-1_1	Mono_24h	DonorA	1	M-IRF4
GTAACACAGCCGTAAG-1_1	Mono_24h	DonorA	0	pre-moDC
ACTATTCCAAAGGTTA-1_1	Mono_24h	DonorA	4	LIPA-GPAT3
TCGGTCTGTAGTACGG-1_1	Mono_24h	DonorA	5	OX40
AAAGTGAAGAGTTGTA-1_1	Mono_24h	DonorA	12	FABP4-CCL22
GTTGCTCGTGGGCTTC-1_1	Mono_24h	DonorA	8	APOC1-APOE
CTTGATTCAGGCTATT-1_1	Mono_24h	DonorA	6	MMP9
ACCTACCTCACTGATG-1_2	Mono_24h	DonorB	11	CCL17
TCTTTGAAGCTATCCA-1_2	Mono_24h	DonorB	6	MMP9
TTCTCTCCATCAGCGC-1_2	Mono_24h	DonorB	11	CCL17
ATGCATGCATAATGAG-1_2	Mono_24h	DonorB	5	OX40
GTATTTCTCGCCTAGG-1_2	Mono_24h	DonorB	4	LIPA-GPAT3
ATTCAGGGTCGGCTAC-1_2	Mono_24h	DonorB	7	CD1b-high
AGACAGGTCTAGTGAC-1_2	Mono_24h	DonorB	7	CD1b-high
CGATCGGGTGTCGATT-1_2	Mono_24h	DonorB	8	APOC1-APOE
GGCGTCAGTCTATGAC-1_2	Mono_24h	DonorB	4	LIPA-GPAT3
CCAAGCGTCTAAGCCA-1_2	Mono_24h	DonorB	4	LIPA-GPAT3
TTTAGTCAGAACGCGT-1_2	Mono_24h	DonorB	5	OX40
GATTTCTCATAGATCC-1_2	Mono_24h	DonorB	0	pre-moDC
AGACCATGTTGGCTAT-1_2	Mono_24h	DonorB	11	CCL17
TTGACCCTCAATGCAC-1_2	Mono_24h	DonorB	4	LIPA-GPAT3
TTTACGTGTTAGTCGT-1_2	Mono_24h	DonorB	5	OX40
AGAAGCGCAGACCTAT-1_2	Mono_24h	DonorB	4	LIPA-GPAT3
CCTCAGTCAAGACAAT-1_2	Mono_24h	DonorB	6	MMP9
ATGGGAGTCTCGAGTA-1_2	Mono_24h	DonorB	5	OX40
GTTGTCCAGGGAGGCA-1_2	Mono_24h	DonorB	11	CCL17
CCACGAGGTATCCTTT-1_2	Mono_24h	DonorB	6	MMP9
CTGCATCAGAATCCCT-1_2	Mono_24h	DonorB	6	MMP9
TACTGCCAGATCACTC-1_2	Mono_24h	DonorB	6	MMP9
TTTGACTAGAAACTAC-1_2	Mono_24h	DonorB	4	LIPA-GPAT3
GACCAATTCGAGAACG-1_2	Mono_24h	DonorB	11	CCL17
TGCGACGAGATAGCAT-1_2	Mono_24h	DonorB	8	APOC1-APOE
CCCGAAGAGCCTGAGA-1_2	Mono_24h	DonorB	4	LIPA-GPAT3
GGTTAACGTAAGATTG-1_2	Mono_24h	DonorB	6	MMP9
AGTACTGTCAAGCGTT-1_2	Mono_24h	DonorB	11	CCL17
GGGATCCTCCATTTGT-1_2	Mono_24h	DonorB	10	CD16
AAGTACCGTTATGTGC-1_2	Mono_24h	DonorB	4	LIPA-GPAT3
ATGAGTCGTCACTTCC-1_2	Mono_24h	DonorB	5	OX40
CCGATGGAGCTGACTT-1_2	Mono_24h	DonorB	4	LIPA-GPAT3
TGTACAGGTCCAGCCA-1_2	Mono_24h	DonorB	4	LIPA-GPAT3
CTTTCGGCACACAGAG-1_2	Mono_24h	DonorB	5	OX40
AATGGCTTCGACGCGT-1_2	Mono_24h	DonorB	11	CCL17
AGAAGCGAGTACAACA-1_2	Mono_24h	DonorB	6	MMP9
TTGCGTCGTTGGCTAT-1_2	Mono_24h	DonorB	8	APOC1-APOE
ATCACGAGTAGCGCTC-1_2	Mono_24h	DonorB	8	APOC1-APOE
CTGTACCTCGTGGCTG-1_2	Mono_24h	DonorB	4	LIPA-GPAT3
TTTACGTCAGTCTCTC-1_2	Mono_24h	DonorB	11	CCL17
ATCGTCCTCTAGCCTC-1_2	Mono_24h	DonorB	0	pre-moDC
TTCCTCTGTAGCGTAG-1_2	Mono_24h	DonorB	0	pre-moDC
CATTCCGTCAGGCGAA-1_2	Mono_24h	DonorB	11	CCL17
CGGCAGTAGACAGCGT-1_2	Mono_24h	DonorB	5	OX40
GTCTACCGTCCAAGAG-1_2	Mono_24h	DonorB	4	LIPA-GPAT3
TGTACAGAGACATCAA-1_2	Mono_24h	DonorB	5	OX40
TGATGCAAGTAGGTTA-1_2	Mono_24h	DonorB	0	pre-moDC
CCGGTGACACATTCGA-1_2	Mono_24h	DonorB	11	CCL17
AAGACAAGTAGGCAAC-1_2	Mono_24h	DonorB	5	OX40
CCTGTTGTCACCACAA-1_2	Mono_24h	DonorB	4	LIPA-GPAT3
GCATGATCAACCAACT-1_2	Mono_24h	DonorB	11	CCL17
TGGGCGTAGTAACCTC-1_2	Mono_24h	DonorB	0	pre-moDC
GCGGATCGTTCCGCGA-1_2	Mono_24h	DonorB	4	LIPA-GPAT3
GGACGTCCATGACCCG-1_2	Mono_24h	DonorB	4	LIPA-GPAT3
TCATCATTCCACGTAA-1_2	Mono_24h	DonorB	5	OX40
GAGTCTACACCAGCCA-1_2	Mono_24h	DonorB	6	MMP9
AAAGGATTCGTTCTAT-1_2	Mono_24h	DonorB	5	OX40
ATGCCTCTCAGCATTG-1_2	Mono_24h	DonorB	10	CD16
CCTCACATCCATCTAT-1_2	Mono_24h	DonorB	4	LIPA-GPAT3
CTAGGTAGTCGCCACA-1_2	Mono_24h	DonorB	10	CD16
CTTCTCTTCCGCAACG-1_2	Mono_24h	DonorB	5	OX40
GAAGCGAGTGTAACGG-1_2	Mono_24h	DonorB	4	LIPA-GPAT3
CAGATTGCATTAAAGG-1_2	Mono_24h	DonorB	6	MMP9
TTCAGGACAGAAGTGC-1_2	Mono_24h	DonorB	10	CD16
CGCATGGGTTAAGACA-1_2	Mono_24h	DonorB	4	LIPA-GPAT3
CGAGTGCGTCAAAGTA-1_2	Mono_24h	DonorB	6	MMP9
GTTCATTTCAGGTGTT-1_2	Mono_24h	DonorB	5	OX40
TATACCTCACAGACGA-1_2	Mono_24h	DonorB	6	MMP9
GAGTTACGTGTCTTCC-1_2	Mono_24h	DonorB	6	MMP9
TTCCTCTAGCATCAGG-1_2	Mono_24h	DonorB	11	CCL17
GTGCGTGGTATTGCCA-1_2	Mono_24h	DonorB	8	APOC1-APOE
AGTGATCAGTAAGGGA-1_2	Mono_24h	DonorB	6	MMP9
CCAATTTCATCGGTTA-1_2	Mono_24h	DonorB	0	pre-moDC
AAGACTCAGTCATAGA-1_2	Mono_24h	DonorB	6	MMP9
ACAAAGAGTATGCTTG-1_2	Mono_24h	DonorB	0	pre-moDC
GCACGTGTCGACATCA-1_2	Mono_24h	DonorB	7	CD1b-high
GGGCTACCAACTGTGT-1_2	Mono_24h	DonorB	5	OX40
TACTTCAGTTCCTACC-1_2	Mono_24h	DonorB	5	OX40
ATGAAAGAGATGCTAA-1_2	Mono_24h	DonorB	5	OX40
ATCACTTGTGCTAGCC-1_2	Mono_24h	DonorB	6	MMP9
CAATTTCAGTTGTAGA-1_2	Mono_24h	DonorB	4	LIPA-GPAT3
GTCCCATGTAGGACCA-1_2	Mono_24h	DonorB	4	LIPA-GPAT3
GTGTAACTCAGGCGAA-1_2	Mono_24h	DonorB	5	OX40
GCGGATCGTCCGTACG-1_2	Mono_24h	DonorB	6	MMP9
ACTTTCACAGGGTCTC-1_2	Mono_24h	DonorB	10	CD16
CATACTTCACGTGAGA-1_2	Mono_24h	DonorB	0	pre-moDC
CAGGCCATCACACCCT-1_2	Mono_24h	DonorB	6	MMP9
ATCGGATAGTAGCAAT-1_2	Mono_24h	DonorB	5	OX40
AAGTCGTTCGTAGCTA-1_2	Mono_24h	DonorB	12	FABP4-CCL22
CAGTTAGGTTGGATCT-1_2	Mono_24h	DonorB	6	MMP9
GGTAATCCACTGGCCA-1_2	Mono_24h	DonorB	11	CCL17
ATCCGTCCACGATAGG-1_2	Mono_24h	DonorB	6	MMP9
TCGCTTGAGCCTAACT-1_2	Mono_24h	DonorB	8	APOC1-APOE
TCAAGACTCATCGACA-1_2	Mono_24h	DonorB	6	MMP9
GGTGGCTTCATCGCTC-1_2	Mono_24h	DonorB	6	MMP9
AACCAACGTTCAAGGG-1_2	Mono_24h	DonorB	0	pre-moDC
ACAGAAATCAAGCCAT-1_2	Mono_24h	DonorB	4	LIPA-GPAT3
GTTGTAGTCTCGGCTT-1_2	Mono_24h	DonorB	5	OX40
GCAGCCATCCATTGCC-1_2	Mono_24h	DonorB	5	OX40
TTAGGGTTCGACTCCT-1_2	Mono_24h	DonorB	10	CD16
CGCCATTAGCAGGTCA-1_2	Mono_24h	DonorB	6	MMP9
GCAGCCAAGGAGGTTC-1_2	Mono_24h	DonorB	4	LIPA-GPAT3
CACTAAGTCGCCGAAC-1_2	Mono_24h	DonorB	4	LIPA-GPAT3
GAGACTTCACAGCATT-1_2	Mono_24h	DonorB	6	MMP9
GCTTGGGTCTCGAGTA-1_2	Mono_24h	DonorB	5	OX40
AAACGAAGTCCTCATC-1_2	Mono_24h	DonorB	6	MMP9
TATTTCGCACCTAAAC-1_2	Mono_24h	DonorB	4	LIPA-GPAT3
GGCGTCATCTCACGAA-1_2	Mono_24h	DonorB	3	M-IL1B
TGGGCTGCACCGTCTT-1_2	Mono_24h	DonorB	7	CD1b-high
CCTTTGGCACTGCGTG-1_2	Mono_24h	DonorB	6	MMP9
TCATGTTGTTGGACCC-1_2	Mono_24h	DonorB	4	LIPA-GPAT3
ATCGATGAGTGATTCC-1_2	Mono_24h	DonorB	6	MMP9
GAGTCTAAGCCTGAAG-1_2	Mono_24h	DonorB	6	MMP9
CTGGCAGCAGCGTACC-1_2	Mono_24h	DonorB	4	LIPA-GPAT3
AGGGTTTAGTTTGCTG-1_2	Mono_24h	DonorB	6	MMP9
TGAGCATAGCAGTCTT-1_2	Mono_24h	DonorB	6	MMP9
ACACAGTGTAGCGTCC-1_2	Mono_24h	DonorB	5	OX40
TGTTTGTGTAACATAG-1_2	Mono_24h	DonorB	11	CCL17
TTACCATTCATCTATC-1_2	Mono_24h	DonorB	4	LIPA-GPAT3
TTGGTTTGTGCACGCT-1_2	Mono_24h	DonorB	5	OX40
TCCGATCCACCGTGCA-1_2	Mono_24h	DonorB	4	LIPA-GPAT3
TCTACATCAATCGCAT-1_2	Mono_24h	DonorB	7	CD1b-high
TTCTTGAGTATCGCAT-1_2	Mono_24h	DonorB	4	LIPA-GPAT3
TGGTACAGTATCGAGG-1_2	Mono_24h	DonorB	1	M-IRF4
TCATATCCACGGTGTC-1_2	Mono_24h	DonorB	4	LIPA-GPAT3
AATCACGGTTCATCTT-1_2	Mono_24h	DonorB	11	CCL17
GATTCTTCAGGCCTGT-1_2	Mono_24h	DonorB	5	OX40
ACAAAGAAGTTACGGG-1_2	Mono_24h	DonorB	0	pre-moDC
TGGAGGAGTTGGACTT-1_2	Mono_24h	DonorB	4	LIPA-GPAT3
CCTCTAGAGATCGCTT-1_2	Mono_24h	DonorB	4	LIPA-GPAT3
CACCGTTAGATGGGCT-1_2	Mono_24h	DonorB	5	OX40
TTTGTTGGTTTGCAGT-1_2	Mono_24h	DonorB	4	LIPA-GPAT3
TGTAGACGTGACTCTA-1_2	Mono_24h	DonorB	5	OX40
TCCCACACACCTGATA-1_2	Mono_24h	DonorB	4	LIPA-GPAT3
GATGCTACAACACGTT-1_2	Mono_24h	DonorB	5	OX40
CACTGAATCGCCTAGG-1_2	Mono_24h	DonorB	0	pre-moDC
AGTTCCCGTCATGGCC-1_2	Mono_24h	DonorB	6	MMP9
ACTATGGTCGCGAAGA-1_2	Mono_24h	DonorB	6	MMP9
TGGTACACAACTGCCG-1_2	Mono_24h	DonorB	11	CCL17
TGTGTGATCTACTGAG-1_2	Mono_24h	DonorB	4	LIPA-GPAT3
TCTTCCTAGGGAGTTC-1_2	Mono_24h	DonorB	0	pre-moDC
ATCCATTAGAATAACC-1_2	Mono_24h	DonorB	6	MMP9
ATAGACCGTCAGCGTC-1_2	Mono_24h	DonorB	6	MMP9
CCCTAACCAAAGCAAT-1_2	Mono_24h	DonorB	5	OX40
CTGGCAGGTCCCTAAA-1_2	Mono_24h	DonorB	4	LIPA-GPAT3
GCCGATGAGTGGTGAC-1_2	Mono_24h	DonorB	6	MMP9
GAATCGTTCGGAAGGT-1_2	Mono_24h	DonorB	6	MMP9
TATCTGTAGAAATTGC-1_2	Mono_24h	DonorB	11	CCL17
GTTGTCCTCGGTGCAC-1_2	Mono_24h	DonorB	6	MMP9
ATAGACCGTCTCGACG-1_2	Mono_24h	DonorB	4	LIPA-GPAT3
ATGAGTCTCTTACTGT-1_2	Mono_24h	DonorB	10	CD16
AGTAACCGTACAGGTG-1_2	Mono_24h	DonorB	10	CD16
TTTAGTCGTCAACGCC-1_2	Mono_24h	DonorB	6	MMP9
CTACCTGGTCGTTGGC-1_2	Mono_24h	DonorB	6	MMP9
AGTAGTCTCGTGTTCC-1_2	Mono_24h	DonorB	4	LIPA-GPAT3
ACATGCACATATGCGT-1_2	Mono_24h	DonorB	6	MMP9
CTCATTACACATAACC-1_2	Mono_24h	DonorB	7	CD1b-high
ATTCATCCACTGGCGT-1_2	Mono_24h	DonorB	6	MMP9
ACCACAACAGCTCCTT-1_2	Mono_24h	DonorB	8	APOC1-APOE
CTACAGATCCAAATGC-1_2	Mono_24h	DonorB	6	MMP9
TTGGGCGCACATAGCT-1_2	Mono_24h	DonorB	0	pre-moDC
TCATGTTAGGGCAATC-1_2	Mono_24h	DonorB	0	pre-moDC
AAAGTGAAGGAGTCTG-1_2	Mono_24h	DonorB	5	OX40
TGTTCCGTCTTTGGAG-1_2	Mono_24h	DonorB	8	APOC1-APOE
CACACAAGTCAAGCCC-1_2	Mono_24h	DonorB	4	LIPA-GPAT3
CTAACCCGTAGGGTAC-1_2	Mono_24h	DonorB	6	MMP9
CCGGACATCACCATCC-1_2	Mono_24h	DonorB	11	CCL17
TCACTATCACAAGCCC-1_2	Mono_24h	DonorB	6	MMP9
CTCCGATGTGGGTATG-1_2	Mono_24h	DonorB	5	OX40
TCAGCCTTCCCAAGTA-1_2	Mono_24h	DonorB	5	OX40
GCCAACGGTTATCTTC-1_2	Mono_24h	DonorB	6	MMP9
TCCTCTTGTCCCGCAA-1_2	Mono_24h	DonorB	11	CCL17
TTCTAACAGCCACCGT-1_2	Mono_24h	DonorB	0	pre-moDC
CCTCACAGTGTCACAT-1_2	Mono_24h	DonorB	8	APOC1-APOE
GGGTCTGTCCACCTCA-1_2	Mono_24h	DonorB	6	MMP9
GAAGCGAAGTCTTCCC-1_2	Mono_24h	DonorB	0	pre-moDC
CCACGTTAGTTGAATG-1_2	Mono_24h	DonorB	11	CCL17
ATTCAGGTCTCGAGTA-1_2	Mono_24h	DonorB	8	APOC1-APOE
GGAACCCGTTACGCCG-1_2	Mono_24h	DonorB	6	MMP9
CTCAGGGGTCAGACGA-1_2	Mono_24h	DonorB	4	LIPA-GPAT3
ATGTCCCAGAACCCGA-1_2	Mono_24h	DonorB	0	pre-moDC
GTAGTACAGTTCCGTA-1_2	Mono_24h	DonorB	4	LIPA-GPAT3
CCGATGGTCATGACAC-1_2	Mono_24h	DonorB	6	MMP9
CCCTGATGTATCCCAA-1_2	Mono_24h	DonorB	0	pre-moDC
GGGTATTTCATGGATC-1_2	Mono_24h	DonorB	6	MMP9
GTTGCGGGTAGCTTAC-1_2	Mono_24h	DonorB	5	OX40
AGGGTTTAGAACGTGC-1_2	Mono_24h	DonorB	0	pre-moDC
TATACCTCACGCACCA-1_2	Mono_24h	DonorB	4	LIPA-GPAT3
GCAACATCAAGAGAGA-1_2	Mono_24h	DonorB	5	OX40
TCCGTGTTCTGTTGGA-1_2	Mono_24h	DonorB	5	OX40
ACTACGACATCGGAGA-1_2	Mono_24h	DonorB	11	CCL17
CTCGAGGTCGTTCAGA-1_2	Mono_24h	DonorB	7	CD1b-high
TCTATCACAGGTTTAC-1_2	Mono_24h	DonorB	11	CCL17
AGCTTCCTCGGTCGAC-1_2	Mono_24h	DonorB	0	pre-moDC
TCAGTGATCCCAAGTA-1_2	Mono_24h	DonorB	11	CCL17
GTGAGGATCTGCTGAA-1_2	Mono_24h	DonorB	5	OX40
TTTCGATGTGCTCGTG-1_2	Mono_24h	DonorB	6	MMP9
ATGCGATAGAGGCGGA-1_2	Mono_24h	DonorB	6	MMP9
CTCCGATAGATGCTGG-1_2	Mono_24h	DonorB	8	APOC1-APOE
TGTGGCGTCTAGTACG-1_2	Mono_24h	DonorB	0	pre-moDC
TTCGCTGAGTAAACTG-1_2	Mono_24h	DonorB	11	CCL17
TGGAGGACATAAGCGG-1_2	Mono_24h	DonorB	5	OX40
GACCGTGGTACACGCC-1_2	Mono_24h	DonorB	5	OX40
GAGGCAAGTATGTCCA-1_2	Mono_24h	DonorB	6	MMP9
GGGTATTCAGCAGTAG-1_2	Mono_24h	DonorB	5	OX40
CGGACACAGGTCGTAG-1_2	Mono_24h	DonorB	7	CD1b-high
GGGATGACATAGAAAC-1_2	Mono_24h	DonorB	1	M-IRF4
TTCAATCCAGGACATG-1_2	Mono_24h	DonorB	4	LIPA-GPAT3
GGTGGCTCAGCAAGAC-1_2	Mono_24h	DonorB	0	pre-moDC
TGGGTTATCTTTGATC-1_2	Mono_24h	DonorB	11	CCL17
ACCTGAACATTGGGAG-1_2	Mono_24h	DonorB	5	OX40
TTACTGTAGTTGGCGA-1_2	Mono_24h	DonorB	6	MMP9
CTCGAGGAGAGTGTGC-1_2	Mono_24h	DonorB	6	MMP9
TACAACGGTACGATTC-1_2	Mono_24h	DonorB	4	LIPA-GPAT3
CACGGGTCACCTGAAT-1_2	Mono_24h	DonorB	6	MMP9
TCATCCGCAGAACATA-1_2	Mono_24h	DonorB	4	LIPA-GPAT3
CCCATTGCAATCGCAT-1_2	Mono_24h	DonorB	5	OX40
ATTTCACAGGTGCCAA-1_2	Mono_24h	DonorB	5	OX40
GAAGTAAAGCGGTATG-1_2	Mono_24h	DonorB	11	CCL17
TAGACTGAGAAGTATC-1_2	Mono_24h	DonorB	0	pre-moDC
TTTCCTCTCGTACCTC-1_2	Mono_24h	DonorB	5	OX40
AATCACGGTACCTAAC-1_2	Mono_24h	DonorB	6	MMP9
TGTGCGGCATCCTCAC-1_2	Mono_24h	DonorB	4	LIPA-GPAT3
GACCAATAGCCAAGTG-1_2	Mono_24h	DonorB	5	OX40
CATCCACAGCGACATG-1_2	Mono_24h	DonorB	5	OX40
GCCATGGCATCCTTCG-1_2	Mono_24h	DonorB	0	pre-moDC
TTGGGATTCTCGCAGG-1_2	Mono_24h	DonorB	0	pre-moDC
TAGGTTGCATTCTCTA-1_2	Mono_24h	DonorB	4	LIPA-GPAT3
TACTGCCTCGCAGTTA-1_2	Mono_24h	DonorB	6	MMP9
AGATGCTCACTTGGCG-1_2	Mono_24h	DonorB	8	APOC1-APOE
CAGATCAGTATGAAGT-1_2	Mono_24h	DonorB	4	LIPA-GPAT3
GTCCTCAGTCTTTCAT-1_2	Mono_24h	DonorB	4	LIPA-GPAT3
CGAGGAATCAAGTTGC-1_2	Mono_24h	DonorB	6	MMP9
GGTTAACGTGCGACAA-1_2	Mono_24h	DonorB	6	MMP9
GCGGATCTCGGCTGTG-1_2	Mono_24h	DonorB	6	MMP9
GTGACGCGTGTCCACG-1_2	Mono_24h	DonorB	11	CCL17
TAGTGCACAGTAGAAT-1_2	Mono_24h	DonorB	4	LIPA-GPAT3
CTCAGGGGTCATCCCT-1_2	Mono_24h	DonorB	4	LIPA-GPAT3
ATCACAGTCAGCCCAG-1_2	Mono_24h	DonorB	0	pre-moDC
TCCTCGACATGAATCC-1_2	Mono_24h	DonorB	11	CCL17
TCATCCGCATGGGAAC-1_2	Mono_24h	DonorB	4	LIPA-GPAT3
CAGCAATAGATAGTCA-1_2	Mono_24h	DonorB	6	MMP9
GATCAGTGTTCGATTG-1_2	Mono_24h	DonorB	0	pre-moDC
CAGGGCTGTGTACAGG-1_2	Mono_24h	DonorB	10	CD16
TCCATCGCAAACACGG-1_2	Mono_24h	DonorB	0	pre-moDC
TATCCTAGTTATGGTC-1_2	Mono_24h	DonorB	1	M-IRF4
AGCTACAAGGAGAATG-1_2	Mono_24h	DonorB	6	MMP9
CATTCATCACGAAGAC-1_2	Mono_24h	DonorB	6	MMP9
CCAATGATCTTGTGCC-1_2	Mono_24h	DonorB	4	LIPA-GPAT3
TCAAGACGTGGTGATG-1_2	Mono_24h	DonorB	5	OX40
ACGATGTTCAGTCTTT-1_2	Mono_24h	DonorB	0	pre-moDC
GAACGTTGTCCCTGTT-1_2	Mono_24h	DonorB	8	APOC1-APOE
GAAACCTGTACTCCGG-1_2	Mono_24h	DonorB	5	OX40
CATCGTCTCACCTGTC-1_2	Mono_24h	DonorB	4	LIPA-GPAT3
ATCGTAGAGGCCCACT-1_2	Mono_24h	DonorB	5	OX40
TCGTCCAGTTCCCACT-1_2	Mono_24h	DonorB	1	M-IRF4
TACCCGTCACTAGTAC-1_2	Mono_24h	DonorB	0	pre-moDC
TGTGGCGTCAACCTCC-1_2	Mono_24h	DonorB	11	CCL17
TTTGTTGAGACCTTTG-1_2	Mono_24h	DonorB	4	LIPA-GPAT3
GCATCGGTCATCACAG-1_2	Mono_24h	DonorB	1	M-IRF4
ACAGCCGAGCCTGTCG-1_2	Mono_24h	DonorB	6	MMP9
GCTACCTCAAGGATGC-1_2	Mono_24h	DonorB	4	LIPA-GPAT3
AGGTGTTGTACACGCC-1_2	Mono_24h	DonorB	6	MMP9
CCTCACAGTGGCTGAA-1_2	Mono_24h	DonorB	5	OX40
CCTCTCCAGCTGACTT-1_2	Mono_24h	DonorB	5	OX40
ACGGAAGAGGTCATAA-1_2	Mono_24h	DonorB	1	M-IRF4
TTGGGATCAGCGAACA-1_2	Mono_24h	DonorB	10	CD16
ATACCGATCCATGATG-1_2	Mono_24h	DonorB	6	MMP9
GTGTAACGTTGTATGC-1_2	Mono_24h	DonorB	5	OX40
TTGAACGTCGCATTGA-1_2	Mono_24h	DonorB	5	OX40
ACTCCCAAGATAGCTA-1_2	Mono_24h	DonorB	6	MMP9
GTAGCTAGTTCCCAAA-1_2	Mono_24h	DonorB	6	MMP9
TCTGGCTCACCAATTG-1_2	Mono_24h	DonorB	4	LIPA-GPAT3
TGGAACTCAAGGTCAG-1_2	Mono_24h	DonorB	11	CCL17
CCTCACACAACGTAAA-1_2	Mono_24h	DonorB	11	CCL17
GTACAGTCACCTGCTT-1_2	Mono_24h	DonorB	4	LIPA-GPAT3
TGACTCCCAACCAACT-1_2	Mono_24h	DonorB	0	pre-moDC
GTCACTCTCGCTTGAA-1_2	Mono_24h	DonorB	6	MMP9
ACATTTCAGCTCGAAG-1_2	Mono_24h	DonorB	0	pre-moDC
CGTTCTGCAAGTGATA-1_2	Mono_24h	DonorB	4	LIPA-GPAT3
CACAACATCCACACCT-1_2	Mono_24h	DonorB	4	LIPA-GPAT3
AGGTTGTCAACCCTAA-1_2	Mono_24h	DonorB	5	OX40
ACACCAAAGCAGCCCT-1_2	Mono_24h	DonorB	11	CCL17
AAGCGAGAGTACTCGT-1_2	Mono_24h	DonorB	11	CCL17
CCCTGATCAGAGGTAC-1_2	Mono_24h	DonorB	10	CD16
TGGAGGACAACCAACT-1_2	Mono_24h	DonorB	5	OX40
CGTTCTGTCTCACGAA-1_2	Mono_24h	DonorB	5	OX40
AGCTTCCCATAGGCGA-1_2	Mono_24h	DonorB	0	pre-moDC
GTCGTTCCACGGATCC-1_2	Mono_24h	DonorB	4	LIPA-GPAT3
TCATTCATCTCCTGCA-1_2	Mono_24h	DonorB	4	LIPA-GPAT3
TCACGCTCATCAGTCA-1_2	Mono_24h	DonorB	0	pre-moDC
TGTGGCGGTCGGTGAA-1_2	Mono_24h	DonorB	6	MMP9
GAGTCATTCATGAAAG-1_2	Mono_24h	DonorB	6	MMP9
GACGCTGCACAAGTTC-1_2	Mono_24h	DonorB	6	MMP9
GATGACTAGTCACTGT-1_2	Mono_24h	DonorB	6	MMP9
ACTATGGGTGACCGTC-1_2	Mono_24h	DonorB	5	OX40
ATTTCACCATACTGTG-1_2	Mono_24h	DonorB	0	pre-moDC
TACCTGCCAAGGCGTA-1_2	Mono_24h	DonorB	0	pre-moDC
AATGCCACAACTGCTA-1_2	Mono_24h	DonorB	5	OX40
AGTAGTCAGAAATTCG-1_2	Mono_24h	DonorB	4	LIPA-GPAT3
GGCTGTGCAAAGGATT-1_2	Mono_24h	DonorB	6	MMP9
GCATGATAGCGACCCT-1_2	Mono_24h	DonorB	4	LIPA-GPAT3
GGTGTCGGTCCTCATC-1_2	Mono_24h	DonorB	11	CCL17
TTCGCTGTCCAATCTT-1_2	Mono_24h	DonorB	10	CD16
TCGAAGTTCATCCTAT-1_2	Mono_24h	DonorB	5	OX40
CGGTCAGCAGGTGGAT-1_2	Mono_24h	DonorB	6	MMP9
CAGCACGCATCCTAAG-1_2	Mono_24h	DonorB	0	pre-moDC
AAGTCGTAGAAAGTCT-1_2	Mono_24h	DonorB	6	MMP9
GTCGTAATCACTGCTC-1_2	Mono_24h	DonorB	4	LIPA-GPAT3
GTGCACGAGAGGCGTT-1_2	Mono_24h	DonorB	5	OX40
CTGTGAAGTCGGTGAA-1_2	Mono_24h	DonorB	0	pre-moDC
CGAGAAGGTATCGCTA-1_2	Mono_24h	DonorB	6	MMP9
AGGCCACTCAACTTTC-1_2	Mono_24h	DonorB	6	MMP9
GTCACGGGTTGCCGAC-1_2	Mono_24h	DonorB	6	MMP9
GATGGAGCATCTCATT-1_2	Mono_24h	DonorB	4	LIPA-GPAT3
GAGGCAACACGAGGTA-1_2	Mono_24h	DonorB	4	LIPA-GPAT3
AACCCAAGTTTGAACC-1_2	Mono_24h	DonorB	4	LIPA-GPAT3
TCGCACTTCACTAGCA-1_2	Mono_24h	DonorB	6	MMP9
ACTGATGCAGCTTCGG-1_2	Mono_24h	DonorB	4	LIPA-GPAT3
CAAGGGACAGTCAGAG-1_2	Mono_24h	DonorB	4	LIPA-GPAT3
CAGCGTGCATGACGTT-1_2	Mono_24h	DonorB	0	pre-moDC
AACCCAAGTTAGGACG-1_2	Mono_24h	DonorB	4	LIPA-GPAT3
GGGAAGTGTTCAGTAC-1_2	Mono_24h	DonorB	4	LIPA-GPAT3
AGGAAATAGACATGCG-1_2	Mono_24h	DonorB	0	pre-moDC
CAGCAGCAGTCACAGG-1_2	Mono_24h	DonorB	8	APOC1-APOE
TCAATTCTCGAGCTGC-1_2	Mono_24h	DonorB	4	LIPA-GPAT3
TACTTGTGTTGTGTAC-1_2	Mono_24h	DonorB	6	MMP9
ACTGATGTCAACCGAT-1_2	Mono_24h	DonorB	6	MMP9
TCCTCGACAAAGAGTT-1_2	Mono_24h	DonorB	10	CD16
TCCTTTCTCCGAAGGA-1_2	Mono_24h	DonorB	6	MMP9
AGGTGTTGTATCGTAC-1_2	Mono_24h	DonorB	4	LIPA-GPAT3
TACTTCACAGTAGAAT-1_2	Mono_24h	DonorB	11	CCL17
GTCTTTAAGGATGTTA-1_2	Mono_24h	DonorB	11	CCL17
GACGTTAAGCCACCGT-1_2	Mono_24h	DonorB	5	OX40
CCGGACATCCATCGTC-1_2	Mono_24h	DonorB	8	APOC1-APOE
GTCTCACCAAGGATGC-1_2	Mono_24h	DonorB	11	CCL17
CAGAGCCGTTGCTCCT-1_2	Mono_24h	DonorB	6	MMP9
TGGAACTTCCGCTAGG-1_2	Mono_24h	DonorB	6	MMP9
CCTCAGTTCATGCGGC-1_2	Mono_24h	DonorB	11	CCL17
GGGTCTGAGCACGATG-1_2	Mono_24h	DonorB	6	MMP9
GAGTGTTTCGGCACTG-1_2	Mono_24h	DonorB	11	CCL17
GTTACGACACACCGCA-1_2	Mono_24h	DonorB	8	APOC1-APOE
CTGCGAGTCAAAGGTA-1_2	Mono_24h	DonorB	11	CCL17
GTTGTGACAAACCATC-1_2	Mono_24h	DonorB	6	MMP9
CGCCATTGTGAGACCA-1_2	Mono_24h	DonorB	6	MMP9
CTTAGGAAGGCGCTCT-1_2	Mono_24h	DonorB	7	CD1b-high
TTGAACGCATCCGGCA-1_2	Mono_24h	DonorB	5	OX40
TTGGGCGCACTCCTGT-1_2	Mono_24h	DonorB	4	LIPA-GPAT3
CTGAGGCAGACTGTTC-1_2	Mono_24h	DonorB	5	OX40
CCGATGGCAGTTTCAG-1_2	Mono_24h	DonorB	0	pre-moDC
TGGGAAGTCTCTGGTC-1_2	Mono_24h	DonorB	5	OX40
TCTACCGTCACTTTGT-1_2	Mono_24h	DonorB	11	CCL17
GAATAGACAGAGGTAC-1_2	Mono_24h	DonorB	10	CD16
GTCAAGTCAAGACCTT-1_2	Mono_24h	DonorB	5	OX40
TCATTCATCATTGTTC-1_2	Mono_24h	DonorB	6	MMP9
GGCTGTGCACTAACCA-1_2	Mono_24h	DonorB	4	LIPA-GPAT3
CATTGTTGTGTAGGAC-1_2	Mono_24h	DonorB	10	CD16
GATTTCTGTACAGTTC-1_2	Mono_24h	DonorB	6	MMP9
AGTCATGGTGGATTTC-1_2	Mono_24h	DonorB	11	CCL17
AGTCATGTCGCACTCT-1_2	Mono_24h	DonorB	5	OX40
GGGAAGTCAGCAGATG-1_2	Mono_24h	DonorB	11	CCL17
GATAGCTAGAGTCAAT-1_2	Mono_24h	DonorB	0	pre-moDC
CATGCGGGTCTTGGTA-1_2	Mono_24h	DonorB	5	OX40
GATCGTATCATCACAG-1_2	Mono_24h	DonorB	6	MMP9
GGGTCTGAGGATCACG-1_2	Mono_24h	DonorB	5	OX40
TAGCACATCCACCTCA-1_2	Mono_24h	DonorB	11	CCL17
TCCGATCAGGATGTTA-1_2	Mono_24h	DonorB	4	LIPA-GPAT3
CATGGTAGTACGATGG-1_2	Mono_24h	DonorB	5	OX40
AGGACGAGTAGCGAGT-1_2	Mono_24h	DonorB	5	OX40
GGGTCACCAAATCCCA-1_2	Mono_24h	DonorB	0	pre-moDC
AGTGATCGTGCGCTCA-1_2	Mono_24h	DonorB	6	MMP9
GTGTGGCCAGCCTATA-1_2	Mono_24h	DonorB	4	LIPA-GPAT3
ACATGCAAGAGGTGCT-1_2	Mono_24h	DonorB	5	OX40
ATTGTTCGTGTCGATT-1_2	Mono_24h	DonorB	6	MMP9
AGTAGCTCACACGGAA-1_2	Mono_24h	DonorB	4	LIPA-GPAT3
GGGAGATCAATGGCCC-1_2	Mono_24h	DonorB	4	LIPA-GPAT3
TCGTGGGTCAGCGCGT-1_2	Mono_24h	DonorB	5	OX40
TCATGAGTCGGTAGAG-1_2	Mono_24h	DonorB	5	OX40
CGGACACCAAGTTCGT-1_2	Mono_24h	DonorB	10	CD16
GGCAGTCCACCTCAGG-1_2	Mono_24h	DonorB	11	CCL17
AGGCATTTCTGGTGCG-1_2	Mono_24h	DonorB	5	OX40
CCACGAGGTCTTCTAT-1_2	Mono_24h	DonorB	0	pre-moDC
GACTCTCTCTCCCTAG-1_2	Mono_24h	DonorB	0	pre-moDC
CGACAGCGTCTTACTT-1_2	Mono_24h	DonorB	0	pre-moDC
TCAGTCCTCATTCGTT-1_2	Mono_24h	DonorB	4	LIPA-GPAT3
TTCGATTCAATAACGA-1_2	Mono_24h	DonorB	4	LIPA-GPAT3
TCCACGTCAACCGGAA-1_2	Mono_24h	DonorB	4	LIPA-GPAT3
ACTTCGCGTGGCTTGC-1_2	Mono_24h	DonorB	6	MMP9
CTGGACGCATTGTACG-1_2	Mono_24h	DonorB	4	LIPA-GPAT3
TTGTTCACAGCACAGA-1_2	Mono_24h	DonorB	5	OX40
ACCTACCAGGTGGCTA-1_2	Mono_24h	DonorB	11	CCL17
AGCCACGTCCGTAATG-1_2	Mono_24h	DonorB	5	OX40
TCGTGGGAGAGGTCGT-1_2	Mono_24h	DonorB	6	MMP9
TGTTCTATCCTTCGAC-1_2	Mono_24h	DonorB	6	MMP9
TTGCCTGTCCGAACGC-1_2	Mono_24h	DonorB	8	APOC1-APOE
GTATTTCCAGACAAAT-1_2	Mono_24h	DonorB	4	LIPA-GPAT3
GTTAGTGGTCTAGGTT-1_2	Mono_24h	DonorB	6	MMP9
GGGTCTGGTCTCACGG-1_2	Mono_24h	DonorB	4	LIPA-GPAT3
CTACGGGCATAGCACT-1_2	Mono_24h	DonorB	11	CCL17
CTCAACCCAGAAATTG-1_2	Mono_24h	DonorB	0	pre-moDC
ATCACGACAAATGCGG-1_2	Mono_24h	DonorB	11	CCL17
GTCAGCGGTTTAGACC-1_2	Mono_24h	DonorB	5	OX40
GCCTGTTAGTCGCCCA-1_2	Mono_24h	DonorB	4	LIPA-GPAT3
GCCAGTGGTTGGCCGT-1_2	Mono_24h	DonorB	6	MMP9
CTGCAGGGTCACATTG-1_2	Mono_24h	DonorB	6	MMP9
CCAATGAGTTGAAGTA-1_2	Mono_24h	DonorB	5	OX40
AGAACCTGTATAGGAT-1_2	Mono_24h	DonorB	6	MMP9
TCATATCTCGCCGAAC-1_2	Mono_24h	DonorB	6	MMP9
AACCTTTAGCAACCAG-1_2	Mono_24h	DonorB	11	CCL17
CGTCAAAAGCGACTAG-1_2	Mono_24h	DonorB	4	LIPA-GPAT3
CCTCAGTTCGACCCAG-1_2	Mono_24h	DonorB	4	LIPA-GPAT3
GCCAACGTCCAAGCAT-1_2	Mono_24h	DonorB	7	CD1b-high
CGTGAATGTCGCATGC-1_2	Mono_24h	DonorB	5	OX40
GTTGAACTCTGCAGCG-1_2	Mono_24h	DonorB	6	MMP9
CCGAACGAGACAGCGT-1_2	Mono_24h	DonorB	10	CD16
GTAGGAGAGAGCCCAA-1_2	Mono_24h	DonorB	5	OX40
CTTCTCTAGGTCGCCT-1_2	Mono_24h	DonorB	4	LIPA-GPAT3
CTACTATGTCTACGAT-1_2	Mono_24h	DonorB	6	MMP9
ACTGTCCGTGAGTAGC-1_2	Mono_24h	DonorB	11	CCL17
GTGGCGTTCCCGATCT-1_2	Mono_24h	DonorB	7	CD1b-high
CGGGTGTTCGTCCTTG-1_2	Mono_24h	DonorB	6	MMP9
TCTTGCGAGTTCACTG-1_2	Mono_24h	DonorB	4	LIPA-GPAT3
AACGAAACATCGTTCC-1_2	Mono_24h	DonorB	4	LIPA-GPAT3
TTCAGGAGTCGTTGGC-1_2	Mono_24h	DonorB	4	LIPA-GPAT3
AAGATAGTCCAACCAA-1_2	Mono_24h	DonorB	4	LIPA-GPAT3
CAGGGCTGTTATCCAG-1_2	Mono_24h	DonorB	4	LIPA-GPAT3
TCTTAGTCAGACCAAG-1_2	Mono_24h	DonorB	4	LIPA-GPAT3
TTCGCTGTCCACAAGT-1_2	Mono_24h	DonorB	5	OX40
ACGTAACTCGGCTTGG-1_2	Mono_24h	DonorB	10	CD16
TGACAGTAGTCTTGGT-1_2	Mono_24h	DonorB	7	CD1b-high
CATTTCATCCTCGCAT-1_2	Mono_24h	DonorB	8	APOC1-APOE
GTAACCAGTCACCTTC-1_2	Mono_24h	DonorB	11	CCL17
GACGCTGCATAGGTAA-1_2	Mono_24h	DonorB	0	pre-moDC
ACCCAAACATCGCCTT-1_2	Mono_24h	DonorB	6	MMP9
GTTCTATCACACCGCA-1_2	Mono_24h	DonorB	4	LIPA-GPAT3
GGGCTCAAGATGCCGA-1_2	Mono_24h	DonorB	4	LIPA-GPAT3
AAGCCATTCCGCGAGT-1_2	Mono_24h	DonorB	6	MMP9
CATCCCAAGGAACGCT-1_2	Mono_24h	DonorB	6	MMP9
ATTACCTCAACTCATG-1_2	Mono_24h	DonorB	6	MMP9
CAGCGTGGTGGGACAT-1_2	Mono_24h	DonorB	5	OX40
ATGCCTCAGACGATAT-1_2	Mono_24h	DonorB	11	CCL17
CCGCAAGAGGCTGTAG-1_2	Mono_24h	DonorB	5	OX40
CGCCAGAGTCGTATTG-1_2	Mono_24h	DonorB	4	LIPA-GPAT3
CTCAACCAGCCATGCC-1_2	Mono_24h	DonorB	11	CCL17
TTGTGTTGTGGTTTGT-1_2	Mono_24h	DonorB	10	CD16
AAAGGATCATATTCGG-1_2	Mono_24h	DonorB	7	CD1b-high
TGTGCGGAGACTTCGT-1_2	Mono_24h	DonorB	4	LIPA-GPAT3
GTTCTATTCTTTCTAG-1_2	Mono_24h	DonorB	4	LIPA-GPAT3
TACCGAATCTTCGATT-1_2	Mono_24h	DonorB	6	MMP9
ACTATGGGTCAACACT-1_2	Mono_24h	DonorB	4	LIPA-GPAT3
GCACGGTTCCATAGGT-1_2	Mono_24h	DonorB	4	LIPA-GPAT3
TATACCTAGCACGATG-1_2	Mono_24h	DonorB	5	OX40
CTTCCTTGTTAATCGC-1_2	Mono_24h	DonorB	6	MMP9
GATTCTTTCTCCACTG-1_2	Mono_24h	DonorB	6	MMP9
CCTGTTGCATTCATCT-1_2	Mono_24h	DonorB	6	MMP9
GTAATGCCATTGACTG-1_2	Mono_24h	DonorB	6	MMP9
GTCTCACGTAGTTCCA-1_2	Mono_24h	DonorB	6	MMP9
TCCGAAACACTGAGGA-1_2	Mono_24h	DonorB	6	MMP9
AACCTGACAGGTCTCG-1_2	Mono_24h	DonorB	6	MMP9
CAGCACGCACATTCTT-1_2	Mono_24h	DonorB	6	MMP9
GGGTGAATCGTCAAAC-1_2	Mono_24h	DonorB	5	OX40
GGTCACGTCCGCAGTG-1_2	Mono_24h	DonorB	5	OX40
AAAGTGAGTTGTTGAC-1_2	Mono_24h	DonorB	4	LIPA-GPAT3
AGGGAGTAGGGCAACT-1_2	Mono_24h	DonorB	4	LIPA-GPAT3
AGACAAACACAGTGTT-1_2	Mono_24h	DonorB	8	APOC1-APOE
GTGTGATTCGAATGCT-1_2	Mono_24h	DonorB	0	pre-moDC
ACGGAAGTCCTCTCGA-1_2	Mono_24h	DonorB	6	MMP9
TTGTGTTCAGAGCCCT-1_2	Mono_24h	DonorB	11	CCL17
TAACCAGGTCCTGGTG-1_2	Mono_24h	DonorB	0	pre-moDC
TATTCCAAGCATGAAT-1_2	Mono_24h	DonorB	4	LIPA-GPAT3
CCTATCGAGGGAGTGG-1_2	Mono_24h	DonorB	4	LIPA-GPAT3
ACCATTTAGAGTTGAT-1_2	Mono_24h	DonorB	5	OX40
CACTGAAAGTATAGAC-1_2	Mono_24h	DonorB	6	MMP9
TCACAAGAGGCTAACG-1_2	Mono_24h	DonorB	5	OX40
CGCGTGATCGAAATCC-1_2	Mono_24h	DonorB	10	CD16
CACTAAGTCTTACCGC-1_2	Mono_24h	DonorB	6	MMP9
GGGCTCAAGGGATCTG-1_2	Mono_24h	DonorB	0	pre-moDC
AGTGCCGGTACGCTTA-1_2	Mono_24h	DonorB	5	OX40
GTAATGCAGCTACTGT-1_2	Mono_24h	DonorB	6	MMP9
AGAGCCCTCCACGTCT-1_2	Mono_24h	DonorB	5	OX40
CTGTATTTCTGCACCT-1_2	Mono_24h	DonorB	5	OX40
TTTGTTGAGGTGGCTA-1_2	Mono_24h	DonorB	11	CCL17
TGATCTTAGACTCGAG-1_2	Mono_24h	DonorB	0	pre-moDC
CTCCTCCTCCAAATGC-1_2	Mono_24h	DonorB	4	LIPA-GPAT3
TGGTTAGTCGGTCGAC-1_2	Mono_24h	DonorB	11	CCL17
ACACGCGCATGGAGAC-1_2	Mono_24h	DonorB	5	OX40
CAAGAGGGTTCCCAAA-1_2	Mono_24h	DonorB	4	LIPA-GPAT3
GGGCGTTTCATATGGC-1_2	Mono_24h	DonorB	6	MMP9
CTATAGGAGGCACAAC-1_2	Mono_24h	DonorB	5	OX40
GTTGAACCAGCATACT-1_2	Mono_24h	DonorB	5	OX40
TCGGGTGTCCGGACGT-1_2	Mono_24h	DonorB	0	pre-moDC
TACCGAACACAATCTG-1_2	Mono_24h	DonorB	7	CD1b-high
CTGGCAGCATAACTCG-1_2	Mono_24h	DonorB	4	LIPA-GPAT3
GACTCTCTCACCTGTC-1_2	Mono_24h	DonorB	4	LIPA-GPAT3
CACTGTCTCCAGTACA-1_2	Mono_24h	DonorB	6	MMP9
GTTAGTGCAGGTGTGA-1_2	Mono_24h	DonorB	4	LIPA-GPAT3
AGAGCAGAGCAGGCAT-1_2	Mono_24h	DonorB	5	OX40
AGATCCATCTCCTGTG-1_2	Mono_24h	DonorB	4	LIPA-GPAT3
GATTGGTTCTCACGAA-1_2	Mono_24h	DonorB	6	MMP9
TAACCAGAGCAGCGAT-1_2	Mono_24h	DonorB	11	CCL17
GTTACAGAGGCTTTCA-1_2	Mono_24h	DonorB	6	MMP9
CGATGCGAGAAATTCG-1_2	Mono_24h	DonorB	5	OX40
TGCAGGCCATCGAGCC-1_2	Mono_24h	DonorB	4	LIPA-GPAT3
AATGCCAAGCCTGTGC-1_2	Mono_24h	DonorB	5	OX40
TAGGAGGGTAGCGTCC-1_2	Mono_24h	DonorB	7	CD1b-high
GGCTTGGTCACATCAG-1_2	Mono_24h	DonorB	4	LIPA-GPAT3
GGATGTTAGGACGGAG-1_2	Mono_24h	DonorB	6	MMP9
CGGGCATTCGCTAGCG-1_2	Mono_24h	DonorB	6	MMP9
CCTCCTCTCATTGGTG-1_2	Mono_24h	DonorB	4	LIPA-GPAT3
GGAACCCCAGTGCGCT-1_2	Mono_24h	DonorB	4	LIPA-GPAT3
GGTAGAGTCCAAGAGG-1_2	Mono_24h	DonorB	10	CD16
GCCAGTGGTTGCTCCT-1_2	Mono_24h	DonorB	6	MMP9
CTACGGGTCGTTACCC-1_2	Mono_24h	DonorB	4	LIPA-GPAT3
TCCAGAATCGCCTTTG-1_2	Mono_24h	DonorB	4	LIPA-GPAT3
TTAGTCTCAAAGAGTT-1_2	Mono_24h	DonorB	11	CCL17
ATCCTATTCATGCTAG-1_2	Mono_24h	DonorB	11	CCL17
CAGCGTGCACTAACGT-1_2	Mono_24h	DonorB	5	OX40
CAAGCTACATCTCGTC-1_2	Mono_24h	DonorB	0	pre-moDC
CTAAGTGCAATGCAGG-1_2	Mono_24h	DonorB	4	LIPA-GPAT3
TGATTTCCAATAGAGT-1_2	Mono_24h	DonorB	5	OX40
TATCCTACAAATCCCA-1_2	Mono_24h	DonorB	4	LIPA-GPAT3
ATAGAGACAGACCTAT-1_2	Mono_24h	DonorB	4	LIPA-GPAT3
TTTGGTTTCCTTATCA-1_2	Mono_24h	DonorB	6	MMP9
TACGGGCCAGCTCGGT-1_2	Mono_24h	DonorB	10	CD16
TCATATCAGATAACAC-1_2	Mono_24h	DonorB	11	CCL17
CACAGATAGACTACCT-1_2	Mono_24h	DonorB	5	OX40
CATGGATCAGCATGCC-1_2	Mono_24h	DonorB	11	CCL17
CTTTCAAAGGGTGAAA-1_2	Mono_24h	DonorB	5	OX40
CCTTGTGAGGGTAGCT-1_2	Mono_24h	DonorB	1	M-IRF4
GAAGAATAGCCATTTG-1_2	Mono_24h	DonorB	4	LIPA-GPAT3
GAGCTGCCAATAGAGT-1_2	Mono_24h	DonorB	11	CCL17
TACGCTCAGGTGGCTA-1_2	Mono_24h	DonorB	6	MMP9
CCAAGCGCACCTCTGT-1_2	Mono_24h	DonorB	4	LIPA-GPAT3
GGGTTATAGTGTAGTA-1_2	Mono_24h	DonorB	5	OX40
CTTACCGTCACCTCGT-1_2	Mono_24h	DonorB	5	OX40
GGAGGATAGTATAGAC-1_2	Mono_24h	DonorB	6	MMP9
CATGGATGTATCATGC-1_2	Mono_24h	DonorB	7	CD1b-high
AACCCAACAGGACGAT-1_2	Mono_24h	DonorB	0	pre-moDC
TCGTGGGGTCTTGGTA-1_2	Mono_24h	DonorB	4	LIPA-GPAT3
GATCCCTCATGGGATG-1_2	Mono_24h	DonorB	5	OX40
CCTACGTTCGGTCATA-1_2	Mono_24h	DonorB	6	MMP9
GGTCTGGTCTCCTGCA-1_2	Mono_24h	DonorB	6	MMP9
[truncated: 13,095 more rows]
