# Supplementary material for: Monocytes differentiate along two alternative pathways during sterile inflammation
Source: EMBO Rep. 2023 May 16;24(7):e56308. doi: 10.15252/embr.202256308 (PMC10328069; doi:10.15252/embr.202256308)
Supplement: Supplementary file 6 — Source Data for Figure 4 [file EMBR-24-e56308-s006.zip]

Archive with 17 entries (13 files):
- figure 4/
- __MACOSX/._figure 4
- figure 4/.DS_Store
- __MACOSX/figure 4/._.DS_Store
- figure 4/4B/
- figure 4/4A/
- figure 4/4G/
- figure 4/4B/quantification Fig4B.xlsx
- __MACOSX/figure 4/4B/._quantification Fig4B.xlsx
- figure 4/4B/source data 4B.pdf
- __MACOSX/figure 4/4B/._source data 4B.pdf
- figure 4/4A/quantification Fig4A.xlsx
- __MACOSX/figure 4/4A/._quantification Fig4A.xlsx
- figure 4/4A/source data 4A.pdf
- __MACOSX/figure 4/4A/._source data 4A.pdf
- figure 4/4G/quantification Fig4G.xlsx
- __MACOSX/figure 4/4G/._quantification Fig4G.xlsx
