# Supplementary material for: Monocytes differentiate along two alternative pathways during sterile inflammation
Source: EMBO Rep. 2023 May 16;24(7):e56308. doi: 10.15252/embr.202256308 (PMC10328069; doi:10.15252/embr.202256308)
Supplement: Supplementary file 6 — Source Data for Figure 4 [file EMBR-24-e56308-s006.zip › figure 4/4B/quantification Fig4B.xlsx]

## Sheet: Feuil1
donor	sample	area IRF1	relative area IRF1	area Actin	relative area Actin	Adjusted Density
A	sh ctrl	32908.7	1	49093.3	1	1
	sh 1	15589.9	0.473731	47176.7	0.960959	0.492977
	sh 2	13466	0.409193	46074.7	0.938512	0.436002
B	sh ctrl	17149.2	1	49450.3	1	1
	sh 1	15530.3	0.905599	48316.9	0.977081	0.926842
	sh 2	11914.5	0.694756	47157.6	0.953636	0.728534
C	sh ctrl	30886.7	1	40370.2	0.949126	1.0536
	sh 1	25019.7	0.810046	42534.1	1	0.810046
	sh 2	19454.5	0.629867	38583	0.907108	0.694369
D	sh ctrl	21200.5	1	36081.4	1	1
	sh 1	14809.5	0.698545	34747.2	0.963021	0.725368
	sh 2	7111.11	0.335422	32078.3	0.889054	0.37728
E	sh ctrl	40123.3	1	63779.6	0.994009	1.00603
	sh 1	37803.7	0.942189	62291.8	0.970821	0.970507
	sh 2	28535.6	0.711197	64164	1	0.711197
F	sh ctrl	28005.7	1	67291	1	1
	sh 1	21385.6	0.763615	64689.2	0.961334	0.794329
	sh 2	21767.7	0.777261	61698.5	0.916891	0.847713
G	sh ctrl	26361.4	1	58830.4	1	1
	sh 1	21148	0.802233	57881.6	0.983872	0.815384
	sh 2	16224.1	0.615451	53364.5	0.907091	0.678489
H	sh ctrl	30982.8	1	52076.6	1	1
	sh 1	9812.83	0.316718	44663	0.85764	0.36929
	sh 2	4066.01	0.131234	38714.3	0.74341	0.17653
