# Supplementary material for: Monocytes differentiate along two alternative pathways during sterile inflammation
Source: EMBO Rep. 2023 May 16;24(7):e56308. doi: 10.15252/embr.202256308 (PMC10328069; doi:10.15252/embr.202256308)
Supplement: Supplementary file 6 — Source Data for Figure 4 [file EMBR-24-e56308-s006.zip › figure 4/4A/quantification Fig4A.xlsx]

## Sheet: Feuil1
	Area actin	Relative area actin		Area IRF1	normalized density to actin
donor 1
day 0	71220	96.6717		15006	15522.6
day 1	58611	79.5567		18089	22737.2
day 2	73669	99.9959		23112	23112.9
day 5	73672	100		19889	19889
donor 2
day 0	72484	92.9687		15299	16456.1
day 1	73653	94.4681		23071	24422
day 2	77966	100		24212	24212
day 5	77302	99.1483		18045	18200
donor 3
day 0	13875	55.3826		12426	22436.7
day 1	14799	59.0708		17049	28862
day 2	19533	77.9667		22600	28986.7
day 5	25053	100		27989	27989
donor 4
day 0	12460	45.3272		4087	9016.66
day 1	27489	100		16913	16913
day 2	20961	76.2523		19982	26205.1
day 5	25868	94.1031		23083	24529.5
donor 5
day 0	26593	77.7255		25056	32236.5
day 1	25396	74.2269		34542	46535.7
day 2	29827	87.1778		35738	40994.4
day 5	34214	100		28852	28852
donor 6
day 0	25723	68.6642		36064	52522.2
day 1	30899	82.4809		46337	56179.1
day 2	34991	93.404		38013	40697.4
day 5	37462	100		25313	25313
