# Supplementary material for: Monocytes differentiate along two alternative pathways during sterile inflammation
Source: EMBO Rep. 2023 May 16;24(7):e56308. doi: 10.15252/embr.202256308 (PMC10328069; doi:10.15252/embr.202256308)
Supplement: Supplementary file 6 — Source Data for Figure 4 [file EMBR-24-e56308-s006.zip › figure 4/4G/quantification Fig4G.xlsx]

## Sheet: MX1
		Treatment
Medium condition	donor	Ctrl	+B18R
RPMI 10%FBS	A	1.54757	0.19751
	B	0.773782	0.121021
	C	1.71317	0.277392
	D	0.965936	0.107321
	E	1.36289	0.119631
+ MCSF	A	6.61925	0.22688
	B	4.51064	0.154963
	C	8.5544	0.315709
	D	2.01857	0.115023
	E	3.20428	0.147624
+ MCSF + IL4	A	6.39377	0.146943
	B	3.91768	0.178006
	C	6.74273	0.246558
	D	2.48515	0.080214
	E	2.6087	0.102949
+ MCSF + IL4 + TNF	A	2.48515	0.08697
	B	2.50822	0.08266
	C	3.75809	0.193893
	D	1.18921	0.077125
	E	1.45734	0.071628

## Sheet: CXCL10
		Treatment
Medium condition	donor	Ctrl	+B18R
RPMI 10%FBS	A	0.217638	0.138696
	B	0.136787	0.075016
	C	0.140308	0.097396
	D	0.15822	0.15283
	E	0.206851	0.073642
+ MCSF	A	2.86129	0.193446
	B	1.12766	0.381565
	C	1.35347	0.138376
	D	0.556068	0.115023
	E	0.926588	0.145592
+ MCSF + IL4	A	1.72508	0.134282
	B	1.09429	0.225313
	C	1.15135	0.102949
	D	0.604299	0.074325
	E	0.382447	0.043285
+ MCSF + IL4 + TNF	A	0.981686	0.082279
	B	0.7457	0.069992
	C	0.664343	0.060932
	D	0.181747	0.075016
	E	0.15749	0.015163

## Sheet: IFIT3
		Treatment
Medium condition	donor	Ctrl	+B18R
RPMI 10%FBS	A	0.757858	0.125
	B	0.420448	0.085575
	C	0.609909	0.115824
	D	0.578344	0.071794
	E	0.905425	0.087575
+ MCSF	A	4.91321	0.167241
	B	4.23785	0.129408
	C	4.61608	0.170361
	D	1.39797	0.115023
	E	2.63902	0.121582
+ MCSF + IL4	A	4.9818	0.024746
	B	3.41054	0.148651
	C	4.29701	0.11908
	D	1.87038	0.073302
	E	2.00463	0.082469
+ MCSF + IL4 + TNF	A	2.6087	0.072126
	B	2.4909	0.073983
	C	2.67585	0.0804
	D	0.858565	0.068552
	E	0.988514	0.045965
