# Supplementary material for: Monocytes differentiate along two alternative pathways during sterile inflammation
Source: EMBO Rep. 2023 May 16;24(7):e56308. doi: 10.15252/embr.202256308 (PMC10328069; doi:10.15252/embr.202256308)
Supplement: Supplementary file 7 — Source Data for Figure 5 [file EMBR-24-e56308-s005.zip]

Archive with 23 entries (18 files):
- figure 5/
- figure 5/5G/
- figure 5/5H/
- figure 5/.DS_Store
- __MACOSX/figure 5/._.DS_Store
- figure 5/5C/
- figure 5/5D/
- figure 5/5G/quantification Fig5G.xlsx
- __MACOSX/figure 5/5G/._quantification Fig5G.xlsx
- figure 5/5G/source data 5G.pdf
- __MACOSX/figure 5/5G/._source data 5G.pdf
- figure 5/5H/source data 5H.pdf
- __MACOSX/figure 5/5H/._source data 5H.pdf
- figure 5/5H/quantification Fig5H.xlsx
- __MACOSX/figure 5/5H/._quantification Fig5H.xlsx
- figure 5/5C/quantification Fig5C.xlsx
- __MACOSX/figure 5/5C/._quantification Fig5C.xlsx
- figure 5/5C/source data 5C.pdf
- __MACOSX/figure 5/5C/._source data 5C.pdf
- figure 5/5D/quantification Fig5D.xlsx
- __MACOSX/figure 5/5D/._quantification Fig5D.xlsx
- figure 5/5D/source data 5D.pdf
- __MACOSX/figure 5/5D/._source data 5D.pdf
