# Supplementary material for: Monocytes differentiate along two alternative pathways during sterile inflammation
Source: EMBO Rep. 2023 May 16;24(7):e56308. doi: 10.15252/embr.202256308 (PMC10328069; doi:10.15252/embr.202256308)
Supplement: Supplementary file 7 — Source Data for Figure 5 [file EMBR-24-e56308-s005.zip › figure 5/5G/quantification Fig5G.xlsx]

## Sheet: Feuil1
	Area actin	Relative area actin		Area MAFF	normalized density to actin
donor 1
day 0	71220	96.6717		0	0
day 1	58611	79.5567		52424	65895.2
day 2	73669	99.9959		44027	44028.8
day 5	73672	100		42488	42488
donor 2
day 0	72484	92.9687		0	0
day 1	73653	94.4681		50638	53603.3
day 2	77966	100		29654	29654
day 5	77302	99.1483		20878	21057.3
donor 3
day 0	13875	55.3826		0	0
day 1	14799	59.0708		6385	10809.1
day 2	19533	77.9667		18064	23168.9
day 5	25053	100		10387	10387
donor 4
day 0	12460	45.3272		0	0
day 1	27489	100		34281	34281
day 2	20961	76.2523		31518	41333.8
day 5	25868	94.1031		9056	9623.49
donor 5
day 0	26593	77.7255		0	0
day 1	25396	74.2269		27630	37223.7
day 2	29827	87.1778		21960	25189.9
day 5	34214	100		19914	19914
donor 6
day 0	25723	68.6642		0	0
day 1	30899	82.4809		30440	36905.5
day 2	34991	93.404		28816	30850.9
day 5	37462	100		19793	19793
