# Supplementary material for: Monocytes differentiate along two alternative pathways during sterile inflammation
Source: EMBO Rep. 2023 May 16;24(7):e56308. doi: 10.15252/embr.202256308 (PMC10328069; doi:10.15252/embr.202256308)
Supplement: Supplementary file 7 — Source Data for Figure 5 [file EMBR-24-e56308-s005.zip › figure 5/5H/quantification Fig5H.xlsx]

## Sheet: Feuil1
donor	sample	area ZNF366	area Actin	Normalization Factor	Normalized Density
B	sh ctrl	18018.2	9681.9	1	18018.2
	sh 1	10931.1	5399.39	0.557678	6096.05
	sh 2	10328.4	3347.81	0.34578	3571.36
C	sh ctrl	18877.5	14924.7	1	18877.5
	sh 1	3273.83	9930.34	0.665364	2178.29
	sh 2	8153.05	11618	0.778442	6346.67
D	sh ctrl	21688	9360.8	1	21688
	sh 1	11420	4848.71	0.51798	5915.36
	sh 2	14995.8	7292.56	0.779053	11682.5
F	sh ctrl	14737.3	12610.4	1	14737.3
	sh 1	4260.66	15852.8	1.25712	5356.15
	sh 2	8575.29	10671.9	0.846273	7257.04
