# Supplementary material for: Monocytes differentiate along two alternative pathways during sterile inflammation
Source: EMBO Rep. 2023 May 16;24(7):e56308. doi: 10.15252/embr.202256308 (PMC10328069; doi:10.15252/embr.202256308)
Supplement: Supplementary file 7 — Source Data for Figure 5 [file EMBR-24-e56308-s005.zip › figure 5/5C/quantification Fig5C.xlsx]

## Sheet: Feuil1
	Area actin	Relative area actin		Area ZNF366	normalized density to actin
donor 1
day 0	71220	96.6717		0	0
day 1	58611	79.5567		7924	9960.19
day 2	73669	99.9959		15960	15960.6
day 5	73672	100		19493	19493
donor 2
day 0	72484	92.9687		0	0
day 1	73653	94.4681		15108	15992.7
day 2	77966	100		20658	20658
day 5	77302	99.1483		44802	45186.8
donor 3
day 0	13875	55.3826		0	0
day 1	14799	59.0708		0	0
day 2	19533	77.9667		7947	10192.8
day 5	25053	100		13613	13613
donor 4
day 0	12460	45.3272		0	0
day 1	27489	100		8102	8102
day 2	20961	76.2523		25382	33286.9
day 5	25868	94.1031		18249	19392.6
donor 5
day 0	26593	77.7255		0	0
day 1	25396	74.2269		9274	12494.1
day 2	29827	87.1778		18056	20711.7
day 5	34214	100		19543	19543
donor 6
day 0	25723	68.6642		0	0
day 1	30899	82.4809		4608	5586.75
day 2	34991	93.404		17787	19043.1
day 5	37462	100		27467	27467
