# Supplementary material for: Monocytes differentiate along two alternative pathways during sterile inflammation
Source: EMBO Rep. 2023 May 16;24(7):e56308. doi: 10.15252/embr.202256308 (PMC10328069; doi:10.15252/embr.202256308)
Supplement: Supplementary file 7 — Source Data for Figure 5 [file EMBR-24-e56308-s005.zip › figure 5/5D/quantification Fig5D.xlsx]

## Sheet: Feuil1
donor	sample	area ZNF366	area Actin	Normalization Factor	Normalized Density
A	sh ctrl	6497.68	15749.6	1	6497.68
	sh 1	4884.94	10262.6	0.65	3183.09
	sh 2	2659.42	9374.9	0.6	1583.01
B	sh ctrl	7084.05	14420.2	1	7084.05
	sh 1	4647.1	11692.9	0.81	3768.18
	sh 2	5450.85	13554.2	0.94	5123.5
D	sh ctrl	21184.6	27066.2	1	21184.6
	sh 1	1881.96	34907.4	1.29	2427.18
	sh 2	3021.71	33393.3	1.23	3728.08
F	sh ctrl	19739.3	23432.2	1	19739.3
	sh 1	1504.48	24802.5	1.06	1592.46
	sh 2	2744.05	18042.2	0.77	2112.86
